# Supplementary material for: The diversity, dynamics, and culturability of bacterial and fungal communities present in warm-season pasture grass seeds
Source: Front Microbiol. 2025 Jun 25;16:1621463. doi: 10.3389/fmicb.2025.1621463 (PMC12237998; doi:10.3389/fmicb.2025.1621463)
Supplement: Supplementary file 5 [file Table_2.xlsx]

## Sheet: ASV table
#OTU ID	KAW-Replicate-10	KAW-Replicate-11	KAW-Replicate-12	KAW-Replicate-13	KAW-Replicate-14	KAW-Replicate-15	KAW-Replicate-16	KAW-Replicate-1	KAW-Replicate-2	KAW-Replicate-3	KAW-Replicate-4	KAW-Replicate-5	KAW-Replicate-6	KAW-Replicate-7	KAW-Replicate-8	KAW-Replicate-9	KWW-Replicate-10	KWW-Replicate-11	KWW-Replicate-12	KWW-Replicate-13	KWW-Replicate-14	KWW-Replicate-15	KWW-Replicate-16	KWW-Replicate-1	KWW-Replicate-2	KWW-Replicate-3	KWW-Replicate-4	KWW-Replicate-5	KWW-Replicate-6	KWW-Replicate-7	KWW-Replicate-8	KWW-Replicate-9	RCW-Replicate-11	RCW-Replicate-12	RCW-Replicate-13	RCW-Replicate-14	RCW-Replicate-15	RCW-Replicate-16	RCW-Replicate-1	RCW-Replicate-2	RCW-Replicate-3	RCW-Replicate-4	RCW-Replicate-5	RCW-Replicate-6	RCW-Replicate-7	RCW-Replicate-8	RCW-Replicate-9	REB-Replicate-10	REB-Replicate-11
773f51ec0db1508e9d876a30ef9f4c78	0	6	0	29	0	6	0	0	5	9	5	0	21	139	8	0	3	3	2	0	6	24	9	10	5	9	2	18	0	0	6	9	3	9	18	138	199	3	12	11	69	116	106	37	0	5	6	33037	805
13c14fec0fbb6ccf12cec591e9b298ac	0	0	0	0	0	0	0	0	0	0	0	0	0	0	0	0	0	0	0	0	0	0	0	0	0	0	0	0	0	0	0	0	0	0	0	0	0	0	0	0	0	0	0	0	0	0	0	0	0
14ac294ab45133c8be11ef86e122a9f1	0	0	0	0	0	0	0	0	0	0	0	0	0	0	0	0	0	0	0	0	0	0	0	0	0	0	0	0	0	0	0	0	0	0	0	0	34	0	0	0	0	0	0	0	0	0	0	934	119
d833d9ee37b83a2130256850c1ed17c1	0	0	0	0	0	0	0	0	0	0	0	0	0	0	0	0	0	0	0	0	0	0	0	0	0	0	0	0	0	0	0	0	0	0	0	0	0	0	0	0	0	0	0	0	0	0	0	0	0
029f28e9d6e3c48f56adfe514cd95b00	0	0	0	0	0	0	0	0	0	0	0	0	0	0	0	0	0	0	0	0	0	0	0	0	0	0	0	0	0	0	0	0	0	0	0	0	0	0	0	0	0	0	0	0	0	0	0	0	0
71eb763a9856038ebdad24e47b4a7607	0	0	0	0	0	0	0	0	0	0	0	0	0	0	0	0	0	0	0	0	0	0	0	0	0	0	0	0	0	0	0	0	0	0	0	0	0	0	0	0	0	0	0	0	0	0	0	0	0
2c33be124b398dbb1740fa11fc26f9a1	0	0	0	0	0	0	0	0	0	0	0	0	0	0	0	0	0	0	0	0	0	0	0	0	0	0	0	0	0	0	0	0	0	0	0	0	0	0	0	0	0	0	0	0	0	0	0	0	0
0a35fb365e86d13e87225a464a740728	0	0	0	0	0	0	0	0	0	0	0	0	0	0	0	0	0	0	0	0	0	0	0	0	0	0	0	0	0	0	0	0	0	0	0	0	0	0	0	0	0	0	0	0	0	0	0	0	0
f875bae131d72f25a8697b999bf3c56e	0	0	0	0	0	0	0	0	0	0	0	0	0	0	0	0	0	0	0	3	0	0	0	0	0	0	0	0	0	0	0	0	0	0	0	0	0	0	0	0	0	0	46	0	0	0	0	0	0
382d8adf42fd39f5d046d242303279a2	0	0	0	0	0	0	0	0	0	0	0	0	0	0	0	0	0	0	0	0	0	0	0	0	0	0	0	0	0	0	0	0	0	0	0	0	0	0	0	0	0	0	0	0	0	0	0	0	0
977e822775ff832660fa91312169d138	0	0	0	0	0	0	0	0	0	0	0	0	0	0	0	0	0	0	0	0	0	0	0	0	0	0	0	0	0	0	0	0	0	0	0	0	0	0	0	0	0	0	0	0	0	0	0	0	0
a7e991a6f39d8986191b3186cf69376d	0	0	0	0	0	0	0	0	0	0	0	0	0	464	0	0	0	0	0	0	0	0	0	0	0	0	0	0	0	0	0	0	0	0	0	4	0	0	0	0	0	0	0	0	0	0	0	0	0
cd27e200ceca92b5977ccef5573aaa33	0	0	0	0	0	0	0	0	0	0	0	0	0	0	0	0	0	0	0	0	0	0	0	0	0	0	0	0	0	0	0	0	0	0	0	0	0	0	0	0	0	0	0	0	0	0	0	0	0
91dff56fa47f92d7a0178efcb6d34f45	4858	88	8235	622	26	141	72	33501	5352	504	900	133	153	524	132	217	4766	30906	23294	2924	8631	2934	14463	1818	85	359	5345	749	31710	22352	6490	2756	0	3	0	2	0	0	0	2	0	3	0	0	0	0	9	0	0
cd201f354273be0174d2e1124cb25661	91	19	17	0	0	0	0	0	0	0	5592	152	749	83	27	220	64	0	9	30	0	0	14	558	21	84	0	35	0	0	15	8	0	0	0	0	0	0	0	0	0	0	0	0	0	0	0	0	0
689d330eecb2da3154f9f0f867e59417	0	0	0	0	0	0	0	0	0	0	0	0	0	0	0	0	0	0	0	0	0	0	0	0	0	0	0	0	0	0	0	0	0	0	0	0	0	0	0	0	0	0	0	0	0	0	0	0	0
7c74d84e2cd736d47697ff6e4e770bf6	0	0	0	0	0	0	0	0	0	0	0	0	0	0	0	0	0	0	0	0	0	0	0	0	0	0	0	0	0	0	0	0	0	0	0	0	0	0	0	0	0	0	0	0	0	0	0	0	0
fe420e205d7a002cad09c9a9bcd23b4c	0	0	0	0	0	0	0	0	0	0	0	0	0	0	0	0	0	0	0	0	0	0	0	0	0	0	0	0	0	0	0	0	0	0	0	0	0	0	0	0	0	0	0	0	0	0	0	0	0
76bc0207da88a14f9f91fd61317cb877	0	0	0	0	0	0	0	0	0	0	0	0	0	0	0	0	0	0	0	0	0	0	0	0	0	0	0	0	0	0	0	0	0	0	0	0	0	0	0	0	0	0	0	0	0	0	0	0	0
58d30588b08e6870cf7b1dcd609e2960	0	0	0	0	0	0	0	0	0	0	0	0	0	0	0	0	0	0	0	0	0	0	0	0	0	0	0	0	0	0	0	0	0	0	0	0	0	0	0	0	0	0	0	0	0	0	0	0	0
8c5e2fb5a62870333aed3c2339c6999a	0	0	0	0	0	0	0	0	0	0	0	0	0	0	0	0	0	0	0	0	0	0	0	0	0	0	0	0	0	0	0	0	0	0	0	0	0	0	0	0	0	0	0	0	0	0	0	0	0
86ba510bdacbf724222991d2a1f62d2e	0	0	0	0	0	0	0	0	0	0	0	0	0	0	0	0	0	0	0	0	0	0	0	0	0	0	0	0	0	0	0	0	0	0	0	0	0	0	0	0	0	0	0	0	0	0	0	0	0
000413360ebbd666fa88c870c30c4aef	0	0	0	0	0	0	0	0	0	0	0	0	0	0	0	0	0	0	0	0	0	0	0	0	0	0	0	0	0	0	0	0	0	0	122	0	0	0	0	0	0	0	359	0	0	168	0	0	0
a3d7be6fd0f29cd40119abf4801c5cf5	0	0	0	0	0	0	0	0	0	0	0	0	0	0	0	0	0	0	0	0	0	0	0	0	0	0	0	0	0	0	0	0	0	0	118	0	0	0	0	0	0	0	309	0	0	98	0	0	0
2c68f4c06817cf73ba9c720eb6f1974c	0	0	0	0	0	0	0	0	0	0	0	0	0	0	0	0	0	0	0	0	0	0	0	0	0	0	0	0	0	0	0	0	0	0	51	0	0	0	0	0	0	0	212	0	0	73	0	0	0
40eb2e471000733dc4cff3ad0eedc52d	0	0	0	0	0	0	0	0	0	0	0	0	0	0	0	0	0	0	0	0	0	0	0	0	0	0	0	0	0	0	0	0	0	0	106	0	0	0	0	0	0	0	267	0	0	81	0	0	0
e4595d7d0298aa51d6263b12ef6c81c6	0	0	0	0	0	0	0	0	0	0	0	0	0	0	0	0	0	0	0	0	0	0	0	0	0	0	0	0	0	0	0	0	0	0	95	0	0	0	0	0	0	0	188	0	0	83	0	0	0
1464fad27d7134ab3fa6574855d72984	0	0	0	0	0	0	0	0	0	0	0	0	0	0	0	0	0	0	0	0	0	0	0	0	0	0	0	0	0	0	0	0	0	0	64	0	0	0	0	0	0	0	180	0	0	82	0	0	0
83705e37cf624ff9ea7cef9b4c7687ba	0	0	0	0	0	0	0	0	0	0	0	0	0	0	0	0	0	0	0	0	0	0	0	0	0	0	0	0	0	0	0	0	0	0	0	0	0	0	0	0	0	0	0	0	0	0	0	0	0
ba1e0588459984ab486a602e982beac3	0	0	0	0	0	0	0	0	0	0	0	0	0	0	0	0	0	0	0	0	0	0	0	0	0	0	0	0	0	0	0	0	0	0	0	0	0	0	0	0	0	0	0	0	0	0	0	0	0
023db62021f1f685d369900074f60ba1	0	0	0	0	0	0	0	0	0	0	0	0	0	0	0	0	0	0	0	0	0	0	0	0	0	0	0	0	0	0	0	0	0	0	0	0	0	0	0	0	0	0	0	0	0	0	0	0	0
205513ef2843d025e4b8949d66d2c2f0	0	0	0	0	0	0	0	0	0	0	0	0	0	0	0	0	0	0	0	0	0	0	0	0	0	0	0	0	0	0	0	0	0	0	0	0	0	0	0	0	0	0	0	0	0	0	0	0	0
cb73c7e44452c16c6be45b3437d3632f	0	0	0	0	0	0	0	0	0	0	0	0	0	0	0	0	0	0	0	0	0	0	0	0	0	0	0	0	0	0	0	0	0	0	0	0	0	0	0	0	0	0	0	0	0	0	0	0	0
2796d3d72ed7e4c5ffc0c13f10035453	0	0	0	0	0	0	0	0	0	0	0	0	0	0	0	0	0	0	0	0	0	0	0	0	0	0	0	0	0	0	0	0	0	0	0	0	0	0	0	0	0	0	0	0	0	0	0	0	0
fc36ea47897008a69f52fe0dd44a01b3	0	0	0	0	0	0	0	0	0	0	0	0	0	0	0	0	0	0	0	0	0	0	0	0	0	0	0	0	0	0	0	0	0	0	0	0	0	0	0	0	0	0	0	0	0	0	0	0	0
9a77c9b97759cedbce75ae358536b963	0	0	0	0	0	0	0	0	0	0	0	0	0	0	0	0	0	0	0	0	0	0	0	0	0	0	0	0	0	0	0	0	0	0	0	0	0	0	0	0	0	0	0	0	0	0	0	0	0
eb4cd33f690759488bd0e55d81fd67fd	0	0	0	0	0	0	0	0	0	0	0	0	0	0	0	0	0	0	0	0	0	0	0	0	0	0	0	0	0	0	0	0	0	0	0	0	0	0	0	0	0	0	0	0	0	0	0	0	0
cc305238d3ccacf999e0d09cfcd33802	0	0	0	0	0	0	0	0	0	0	0	0	0	0	0	0	0	0	0	0	0	0	0	0	0	0	0	0	0	0	0	0	0	0	0	0	0	0	0	0	0	0	0	0	0	0	0	0	0
7781b74ef28cf0d170f62c6712285354	0	0	0	0	0	0	0	0	0	0	0	0	0	0	0	0	0	0	0	0	0	0	0	0	0	0	0	0	0	0	0	0	0	0	0	0	0	0	0	0	0	0	0	0	0	0	0	0	0
f3d97034d9805e99931b96a9a8a0b623	0	0	0	0	0	0	0	0	0	0	0	0	0	0	0	0	0	0	0	0	0	0	0	0	0	0	0	0	0	0	0	0	0	0	0	0	0	0	0	0	0	0	0	0	0	0	0	0	0
76b5fb31bd5cefaacd22e710129a8466	0	0	0	0	0	0	0	0	0	0	0	0	0	0	0	0	0	0	0	0	0	0	0	0	0	0	0	0	0	0	0	0	0	0	0	0	0	0	0	0	0	0	0	0	0	0	0	0	0
7d27810b7c3eb48a63615d3b97d6c53e	0	0	0	0	0	0	0	0	0	0	0	0	0	0	0	0	0	0	0	0	0	0	0	0	0	0	0	0	0	0	0	0	0	0	0	0	0	0	0	0	0	0	0	0	0	0	0	0	0
021f195edebd85dd1014df3ba0dce27a	0	0	0	0	0	0	0	0	0	0	0	0	0	0	0	0	0	0	0	0	0	0	0	0	0	0	0	0	0	0	0	0	0	0	0	0	0	0	0	0	0	0	0	0	0	0	0	0	0
17e24e9236c8809f0af2602df78074ac	0	0	0	0	0	0	0	0	0	0	0	0	0	0	0	0	0	0	0	0	0	0	0	0	0	0	0	0	0	0	0	0	0	0	0	0	0	0	0	0	0	0	0	0	0	0	0	0	0
525e8be931804fee5d4b98bccad92b68	0	0	0	0	0	0	0	0	0	0	0	0	0	0	0	0	0	0	0	0	0	0	0	0	0	0	0	0	0	0	0	0	0	0	0	0	0	0	0	0	0	0	0	0	0	0	0	0	0
731693faf6f8fa04f7928ceeaf38c59f	0	0	0	0	0	0	0	0	0	0	0	0	0	0	0	0	0	0	0	0	0	0	0	0	0	0	0	0	0	0	0	0	0	0	0	0	0	0	0	0	0	0	0	0	0	0	0	0	0
7530b4832586d2a170d4e9837e39cfbf	0	0	0	0	0	0	0	0	0	0	0	0	0	0	0	0	0	0	0	0	0	0	0	0	0	0	0	0	0	0	0	0	0	0	0	0	0	0	0	0	0	0	0	0	0	0	0	0	0
ddd144020ecf9e2955fe46b266ae1437	5	0	5	0	0	0	7	0	4370	0	267	43	255	126	142	45	0	0	4	0	0	0	3	0	4	15	0	3	0	0	0	0	0	0	0	0	0	0	0	0	0	0	0	0	0	0	0	0	0
88144740608ca7a0d5f7d2e4ac189f40	0	0	0	0	0	0	0	0	0	0	0	0	0	0	0	0	0	0	0	0	0	0	0	0	0	0	0	0	0	0	0	0	0	0	0	0	0	0	0	0	0	0	0	0	0	0	0	0	0
b72cf72ade6d196338aec139d7862c85	0	0	0	0	0	0	0	0	0	0	0	0	0	0	0	0	0	0	0	0	0	0	0	0	0	0	0	0	0	0	0	0	0	0	0	0	0	0	0	0	0	0	0	0	0	0	0	0	0
edf70d2e4d06617ba6d6c396242dafe4	90	26	31	0	12	28	17	4	12387	27383	1383	180	231	10752	199	198	2395	110	99	397	396	101	650	1712	24	225	14584	4356	245	784	431	2224	0	0	0	0	0	0	0	0	0	0	2	0	0	0	0	0	0
ec6760784f24e9c783c743db1be0634b	0	0	0	0	0	0	0	0	0	0	0	0	0	0	0	0	0	0	0	0	0	0	0	0	0	0	0	0	0	0	0	0	0	0	0	0	0	0	0	0	0	0	0	0	0	0	0	0	0
3e9a6b0046513fff13f36a2fcbea4871	0	0	0	0	0	0	0	0	0	0	0	0	0	0	0	0	0	0	0	0	0	0	0	0	0	0	0	0	0	0	0	0	0	0	0	0	0	0	0	0	0	0	0	0	0	0	0	0	0
6360ba871adae2a1dce587e97dd8d383	0	0	0	0	0	0	0	0	0	0	0	0	0	0	0	0	0	0	0	0	0	0	0	0	0	0	0	0	0	0	0	0	0	0	0	0	0	0	0	0	0	0	0	0	0	0	0	0	0
5fb4c1d995ec7bd6b624e9659c1ae57c	0	0	0	0	0	0	0	0	0	0	0	0	0	0	0	0	0	0	0	0	0	0	0	0	0	0	0	0	0	0	0	0	0	0	0	0	0	0	0	0	0	0	0	0	0	0	0	0	0
0d0324bc3a9f9a32c9efc6db93bb369d	0	0	0	0	0	0	0	0	0	0	0	0	0	0	0	0	0	0	0	0	0	0	0	0	0	0	0	0	0	0	0	0	0	0	0	0	0	0	0	0	0	0	0	0	0	0	0	0	0
93035298658d6054c27119a840c11534	0	0	0	0	0	0	0	0	0	0	0	0	0	0	0	0	0	0	0	0	0	0	0	0	0	0	0	0	0	0	0	0	0	0	0	0	0	0	0	0	0	0	0	0	0	0	0	0	0
b3d2b4796422d4ef1bf5c5f32c64cb4b	0	0	0	0	0	0	0	0	0	0	0	0	0	0	0	0	0	0	0	0	0	0	0	0	0	0	0	0	0	0	0	0	0	0	0	0	0	0	0	0	0	0	0	0	0	0	0	0	0
717fa3fc3ec22617d8d7709462fd45e4	0	0	0	0	0	0	0	0	0	0	0	0	0	0	0	0	0	0	0	0	0	0	0	0	0	0	0	0	0	0	0	0	0	0	0	0	0	0	0	0	0	0	0	0	0	0	0	0	0
6d44708e9a919e977d17d637e90a9a7a	0	0	0	0	0	0	0	0	0	0	0	0	0	0	0	0	0	0	0	0	0	0	0	0	0	0	0	0	0	0	0	0	0	0	0	0	0	0	0	0	0	0	0	0	0	0	0	0	0
806eb225b216badeb5c8e43cae097e07	0	0	0	0	0	0	0	0	0	0	0	0	0	0	0	0	0	0	0	0	0	0	0	0	0	0	0	0	0	0	0	0	0	0	0	0	0	0	0	0	0	0	0	0	0	0	0	0	0
f9bdbf84551d537d7dfa133eae0777a4	0	0	0	0	0	0	0	0	0	0	0	0	0	0	0	0	0	0	0	0	0	0	0	0	0	0	0	0	0	0	0	0	0	0	0	0	0	0	0	0	0	0	0	0	0	0	0	0	0
f819413218e72239263d22ed152a3e43	0	0	0	0	0	0	0	0	0	0	0	0	0	0	0	0	0	0	0	0	0	0	0	0	0	0	0	0	0	0	0	0	0	0	0	0	0	0	0	0	0	0	0	0	0	0	0	0	0
2daffab7f3bc34a25b244614567b060d	52	6	9	5	0	40	1010	0	16	5	7078	12	2595	59	7650	2858	782	19	31	51	14	3	4	87	15531	563	1804	167	10	8	39	8	0	0	0	0	0	0	0	0	0	0	0	0	0	0	0	0	0
c6bda54fd3df6996ddfd41f9e2e4c94a	0	0	0	0	0	0	0	0	0	0	0	0	0	0	0	0	0	0	0	0	0	0	0	0	0	0	0	0	0	0	0	0	0	0	0	0	0	0	0	0	0	0	32	0	0	0	0	0	0
7242307ba7fd4e6ab6ebcb9e86bce014	0	0	0	0	0	0	0	0	0	0	0	0	0	0	0	0	0	0	0	0	0	0	0	0	0	0	0	0	0	0	0	0	0	0	0	0	0	0	0	0	0	0	0	0	0	0	0	0	0
0e8364df145f4615824017168035441e	0	0	0	0	0	0	0	0	0	0	0	0	0	0	0	0	0	0	0	0	0	0	0	0	0	0	0	0	0	0	0	0	0	0	0	0	0	0	0	0	0	0	0	0	0	0	0	0	0
15eb5341e55cb691e0a6076fd7689084	0	0	0	0	19731	1729	500	0	0	0	0	0	4	0	0	3	8	0	0	8	0	5	0	59	5	11	0	23	9	0	0	4	0	0	0	7	0	0	0	0	0	0	0	3	0	0	0	0	0
48eec35b27a6b62f87af794d93392641	0	0	0	0	0	0	0	0	0	0	0	0	0	0	0	0	0	0	0	0	0	0	0	0	0	0	0	0	0	0	0	0	0	0	0	0	0	0	0	0	0	0	0	0	0	0	0	0	0
5dca2e405aae4d22db1f8d837829e436	0	0	0	0	0	0	0	0	0	0	0	0	0	0	0	0	0	0	0	0	0	0	0	0	0	0	0	0	0	0	0	0	0	0	0	0	0	0	0	0	0	0	0	0	0	0	0	0	0
369c332b309deedcc83a87f378443392	0	0	0	0	0	0	0	0	0	0	0	0	0	0	0	0	0	0	0	0	0	0	0	0	0	0	0	0	0	0	0	0	0	0	0	0	0	0	0	0	0	0	0	0	0	0	0	0	0
68c2b937134e37475323381c572e0fef	0	0	0	0	0	0	0	0	0	0	0	0	0	0	0	0	0	0	0	0	0	0	0	0	0	0	0	0	0	0	0	0	0	0	0	0	0	0	0	0	0	0	0	0	0	0	0	0	0
10239f907c220584efcfd2d6eb8a45d2	0	0	0	0	0	0	0	0	0	0	0	0	0	0	0	0	0	0	0	0	0	0	0	0	0	0	0	0	0	0	0	0	0	0	0	0	0	0	0	0	0	0	0	0	0	0	0	0	0
3749685bbc507f1651a84b5dca209909	0	0	0	0	0	0	0	0	0	0	0	0	0	0	0	0	0	0	0	0	0	0	0	0	0	0	0	0	0	0	0	0	0	0	0	0	0	0	0	0	0	0	0	0	0	0	0	0	0
f9a87cf0ccbbf483a34b136fb0cd95d7	0	0	0	0	0	0	0	0	0	0	0	0	0	0	0	0	0	0	0	0	0	0	0	0	0	0	0	0	0	0	0	0	0	0	0	0	0	0	0	0	0	0	0	0	0	0	0	0	0
01a00f102460ae01c5cbef8b0694bddb	0	0	0	0	0	0	0	0	0	0	0	0	0	0	0	0	0	0	0	0	0	0	0	0	0	0	0	0	0	0	0	0	0	0	0	0	0	0	0	0	0	0	0	0	0	0	0	0	0
66b6f3c8fca76f0c0e8b80c09d130003	0	0	0	0	0	0	0	0	0	0	0	0	0	0	0	0	0	0	0	0	0	0	0	0	0	0	0	0	0	0	0	0	0	0	0	0	0	0	0	0	0	0	0	0	0	0	0	0	0
e948e70db48c35e895cfff729d358c38	0	0	0	0	0	0	0	0	0	0	0	0	0	0	0	0	0	0	0	0	0	0	0	0	0	0	0	0	0	0	0	0	0	0	0	0	0	0	0	0	0	0	0	0	0	0	0	0	0
46627e685585afec38c47a265dd263df	0	0	0	0	0	0	0	0	0	0	0	0	0	0	0	0	0	0	0	0	0	0	0	0	0	0	0	0	0	0	0	0	0	0	0	0	0	0	0	0	0	0	0	0	0	0	0	0	0
6eb316ae23f73e0304e3ac4ff50ef5b2	0	0	0	0	0	0	0	0	0	0	0	0	0	0	0	0	0	0	0	0	0	0	0	0	0	0	0	0	0	0	0	0	0	0	0	0	7	0	0	0	0	0	0	0	0	0	0	0	0
a3f129314e5a5bbbdc139980c499d2a2	0	0	0	0	0	0	0	0	0	0	0	0	0	0	0	0	0	0	0	0	0	0	0	0	0	0	0	0	0	0	0	0	0	0	0	0	0	0	0	0	0	0	0	0	0	0	0	0	0
69f67412f6d0f6ed8537b40d0f34e8bc	0	0	0	0	0	0	0	0	0	0	0	0	0	0	0	0	0	0	0	0	0	0	0	0	0	0	0	0	0	0	0	0	0	0	0	0	0	0	0	0	0	0	0	0	0	0	0	0	0
fd488881c0e18a30d586f68c13027a1f	0	0	0	0	0	0	0	0	0	0	0	0	0	0	0	0	0	0	0	0	0	0	0	0	0	0	0	0	0	0	0	0	0	0	0	0	0	0	0	0	0	0	0	0	0	0	0	0	0
1a2b74843537821b5e85610aa6fefd46	0	0	0	0	0	0	0	0	0	0	0	0	0	0	0	0	0	0	0	0	0	0	0	0	0	0	0	0	0	0	0	0	0	0	0	0	0	0	0	0	0	0	0	0	0	0	0	0	0
3a612ac9b180c8848a9b9e53690410a9	0	0	0	0	0	0	0	0	0	0	0	0	0	0	0	0	0	0	0	0	0	0	0	0	0	0	0	0	0	0	0	0	0	0	0	0	0	0	0	0	0	0	0	0	0	0	0	0	0
1c05a0935e24605092abe6667d3d46a7	0	0	0	0	0	0	0	0	0	0	0	0	0	0	0	0	0	0	0	0	0	0	0	0	0	0	0	0	0	0	0	0	0	0	0	0	0	0	0	0	0	0	0	0	0	0	0	0	0
a9309ab5c8bec8477812afd397512543	0	0	0	0	0	0	0	0	0	0	0	0	0	0	0	0	0	0	0	0	0	0	0	0	0	0	0	0	0	0	0	0	0	0	0	0	0	0	0	0	0	0	0	0	0	0	0	0	0
50ee3edd0e70d7a2336b6df34186c137	0	0	0	0	0	0	0	0	0	0	0	0	0	0	0	0	0	0	0	0	0	0	0	0	0	0	0	0	0	0	0	0	0	0	0	0	0	0	0	0	0	0	0	0	0	0	0	0	0
342284cfcefc64e494793dcafb2c0173	0	0	0	0	0	0	0	0	0	0	0	0	0	0	0	0	0	0	0	0	0	0	0	0	0	0	0	0	0	0	0	0	0	0	0	0	0	0	0	0	0	0	0	0	0	0	0	0	0
fe6f63beadc418810d2e1c4f4307aa15	0	0	0	0	0	0	0	0	0	0	0	0	0	0	0	0	0	0	0	0	0	0	0	0	0	0	0	0	0	0	0	0	0	0	0	0	0	0	0	0	0	0	0	0	0	0	0	0	0
b7f7686ad89fe0046fa6f5ec5399d400	0	0	0	0	0	0	0	0	0	0	0	0	0	0	0	0	0	0	0	0	0	0	0	0	0	0	0	0	0	0	0	0	0	0	0	0	0	0	0	0	0	0	0	0	0	0	0	0	0
4bf4bd6fa46220048b63e7c086258bfb	0	0	0	0	0	0	0	0	0	0	0	0	0	0	0	0	0	0	0	0	0	0	0	0	0	0	0	0	0	0	0	0	0	0	0	0	5	0	0	0	0	0	0	0	0	0	0	0	0
e6ffe1d370d642ec209e88492b58225e	0	0	0	0	0	0	0	0	0	0	0	0	0	0	0	0	0	0	0	0	0	0	0	0	0	0	0	0	0	0	0	0	0	0	0	0	0	0	0	0	0	0	0	0	0	0	0	0	0
910d6726bc087a15417306d7b4b5c2d8	0	0	0	0	0	0	0	0	0	0	0	0	0	0	0	0	0	0	0	0	0	0	0	0	0	0	0	0	0	0	0	0	0	0	0	0	0	0	0	0	0	0	0	0	0	0	0	0	0
b9c19e5b1c2c2b39832f76f00caffa9c	0	0	0	0	0	0	0	0	0	0	0	0	0	0	0	0	0	0	0	0	0	0	0	0	0	0	0	0	0	0	0	0	0	0	0	0	0	0	0	0	0	0	0	0	0	0	0	0	0
80a810d2956b8b83b4c91940390ec039	0	0	0	0	0	0	0	0	0	0	0	0	0	0	0	0	0	0	0	0	0	0	0	0	0	0	0	0	0	0	0	0	0	0	0	0	0	0	0	0	0	0	0	0	0	0	0	0	0
831e1a0728340831acceb0866db17b6b	0	0	0	0	0	0	0	0	0	0	0	0	0	0	0	0	0	0	0	0	0	0	0	0	0	0	0	0	0	0	0	0	0	0	0	0	0	0	0	0	0	0	0	0	0	0	0	0	0
ab36b165da6b07b9ab38f9595fe7093a	0	0	0	0	0	0	0	0	0	0	0	0	0	0	0	0	0	0	0	0	0	0	0	0	0	0	0	0	0	0	0	0	0	0	0	0	0	0	0	0	0	0	0	0	0	0	0	0	0
1c66ce14abfc0bf3fd2039a6e248aee4	0	0	0	0	0	0	0	0	0	0	0	0	0	0	0	0	0	0	0	0	0	0	0	0	0	0	0	0	0	0	0	0	0	0	0	0	0	0	0	0	0	0	0	0	0	0	0	0	0
97a777e94e1b4292b7189844841eaaec	0	0	0	0	0	0	0	0	0	0	0	0	0	0	0	0	0	0	0	0	0	0	0	0	0	0	0	0	0	0	0	0	0	0	0	0	0	0	0	0	0	0	0	0	0	0	0	0	0
05c52a193ddd33dc5d98dac3da1d5c30	0	0	0	0	0	0	0	0	0	0	0	0	0	0	0	0	0	0	0	0	0	0	0	0	0	0	0	0	0	0	0	0	0	0	0	0	0	0	0	0	0	0	0	0	0	0	0	0	0
d55e934acdd5df26c9332cae5050a461	12	0	0	0	0	93	0	259	9	0	8	0	11708	62	14316	29	0	0	0	3044	0	0	30	0	0	0	0	9	0	0	9	39	0	0	0	0	0	0	0	0	0	0	0	0	0	0	0	0	0
80acb75cf1d55c63e00cd78db357037a	0	0	0	0	0	0	0	0	0	0	0	0	0	0	0	0	0	0	0	0	0	0	0	0	0	0	0	0	0	0	0	0	0	0	0	0	0	0	0	0	0	0	0	0	0	0	0	0	0
7747fbf2be63f1172dd9da59338f66cf	0	0	0	0	0	0	0	0	0	0	0	0	0	0	0	0	0	0	0	0	0	0	0	0	0	0	0	0	0	0	0	0	0	0	0	0	0	0	0	0	0	0	0	0	0	0	0	0	0
9f1de98337f30def39cf7d206c798cd6	0	0	0	0	0	0	0	0	0	0	0	0	0	0	0	0	0	0	0	0	0	0	0	0	0	0	0	0	0	0	0	0	0	0	0	0	0	0	0	0	0	0	0	0	0	0	0	0	0
ad6fa9d7ebfbcc0d8d95d7ac00df2e96	0	0	0	0	0	0	0	0	0	0	0	0	0	0	0	0	0	0	0	0	0	0	0	0	0	0	0	0	0	0	0	0	0	0	0	0	0	0	0	0	0	0	0	0	0	0	0	0	0
69019bbad26df2857b676626d4a39b88	0	0	0	0	0	0	0	0	0	0	0	0	0	0	0	0	0	0	0	0	0	0	0	0	0	0	0	0	0	0	0	0	0	0	0	0	0	0	0	0	0	0	0	0	0	0	0	0	0
e4400e54a7ca70bef0a9f9d54db524d9	0	0	0	0	0	0	0	0	0	0	0	0	0	0	0	0	0	0	0	0	0	0	0	0	0	0	0	0	0	0	0	0	0	0	0	0	0	0	0	0	0	0	0	0	0	0	0	0	0
fca7e537b28ef1374e21fa0642454e28	0	0	0	0	0	0	0	0	0	0	0	0	0	0	0	0	0	0	0	0	0	0	0	0	0	0	0	0	0	0	0	0	0	0	0	0	0	0	0	0	0	0	0	0	0	0	0	0	0
f9fed52d9b69e64c25393179064ce995	0	0	0	0	0	0	0	0	0	0	0	0	0	0	0	0	0	0	0	0	0	0	0	0	0	0	0	0	0	0	0	0	0	0	0	0	0	0	0	0	0	0	0	0	0	0	0	0	0
272f1fc7894513d56352b9267d60cdeb	0	0	0	0	0	0	0	0	0	0	0	0	0	0	0	0	0	0	0	0	0	0	0	0	0	0	0	0	0	0	0	0	0	0	0	0	0	0	0	0	0	0	0	0	0	0	0	0	0
6034fa4067cb7590e0c49e127f44d83d	0	0	0	0	0	0	0	0	0	0	0	0	0	0	0	0	0	0	0	0	0	0	0	0	0	0	0	0	0	0	0	0	0	0	0	0	0	0	4	0	0	0	0	0	0	0	0	0	0
c410f658d5da81a152f9b5d52cae540b	0	0	0	0	0	0	0	0	0	0	0	0	0	0	0	0	0	0	0	0	0	0	0	0	0	0	0	0	0	0	0	0	0	0	0	0	0	0	0	0	0	0	0	0	0	0	0	0	0
2c9af737d019d5898645474f107ed9d4	0	0	0	0	0	0	0	0	0	0	0	0	0	0	0	0	0	0	0	0	0	0	0	0	0	0	0	0	0	0	0	0	0	0	0	0	0	0	0	0	0	0	0	0	0	0	0	0	0
3b69ddf96b52ee688684c469e9ca5678	0	0	0	0	0	0	0	0	0	0	0	0	0	0	0	0	0	0	0	0	0	0	0	0	0	0	0	0	0	0	0	0	0	0	0	0	0	0	0	0	0	0	0	0	0	0	0	0	0
7e8cb612fbceaafe6be5d57a241792de	0	0	0	0	0	0	0	0	0	0	0	0	0	0	0	0	0	0	0	0	0	0	0	0	0	0	0	0	0	0	0	0	0	0	0	0	0	0	0	0	0	0	0	0	0	0	0	0	0
ca49925f2e33a9ea8cd8ec0e0838fdb2	0	0	0	0	0	0	0	0	0	0	0	0	0	0	0	0	0	0	0	0	0	0	0	0	0	0	0	0	0	0	0	0	0	0	0	0	0	0	0	0	0	0	0	0	0	0	0	0	0
e3ffd15a60ebb119457ff5f64d7682ab	0	0	0	0	0	0	0	0	0	0	0	0	0	0	0	0	0	0	0	0	0	0	0	0	0	0	0	0	0	0	0	0	0	0	0	0	0	0	0	0	0	0	0	0	0	0	0	0	0
d3abb4332a5d66d340d6556f45afea5e	0	0	0	0	0	0	0	0	0	0	0	0	0	0	0	0	0	0	0	0	0	0	0	0	0	0	0	0	0	0	0	0	0	0	0	0	0	0	0	0	0	0	0	0	0	0	0	0	0
f55c4b456e95397eda0d1d188cf7290f	0	0	0	0	0	0	0	0	0	0	0	0	0	0	0	0	0	0	0	0	0	0	0	0	0	0	0	0	0	0	0	0	0	0	0	0	0	0	0	0	0	0	0	0	0	0	0	0	0
d0122aad1cdff32dd2ab5a33294852b8	0	0	0	0	0	0	0	0	0	0	0	0	0	0	0	0	0	0	0	0	0	0	0	0	0	0	0	0	0	0	0	0	0	0	0	0	0	0	0	0	0	0	0	0	0	0	0	0	0
820d4ba6c36cd45dc3c5b83931a9e367	0	0	0	0	0	0	0	0	0	0	0	0	0	0	0	0	0	0	0	0	0	0	0	0	0	0	0	0	0	0	0	0	0	0	0	0	0	0	0	0	0	0	0	0	0	0	0	0	0
462e4c1b983affdcc783a3fa8dd0a45d	0	0	0	0	0	0	0	0	0	0	0	0	0	0	0	0	0	0	0	0	0	0	0	0	0	0	0	0	0	0	0	0	0	0	0	0	0	0	0	0	0	0	0	0	0	0	0	0	0
fdfc30b7a4a2e39e8126900526b33b22	0	0	0	0	0	0	0	0	0	0	0	0	0	0	0	0	0	0	0	0	0	0	0	0	0	0	0	0	0	0	0	0	0	0	0	0	0	0	0	0	0	0	0	0	0	0	0	0	0
79df431e4af83054cf3aea0465a2b5ea	0	0	0	0	0	0	0	0	0	0	0	0	0	0	0	0	0	0	0	0	0	0	0	0	0	0	0	0	0	0	0	0	0	0	0	0	0	0	0	0	0	0	0	0	0	0	0	0	0
025f2904cd4717a24f5c94872aa336c0	0	0	0	0	0	0	0	0	0	0	0	0	0	0	0	0	0	0	0	0	0	0	0	0	0	0	0	0	0	0	0	0	0	0	0	0	0	0	0	0	0	0	0	0	0	0	0	0	0
ffd57f180730b219a8b6d4c73615d472	0	0	0	0	0	0	0	0	0	0	0	0	0	0	0	0	0	0	0	0	0	0	0	0	0	0	0	0	0	0	0	0	0	0	0	0	0	0	0	0	0	0	0	0	0	0	0	0	0
f646053796c88dc6acbd7cabc1797373	0	0	0	0	0	0	0	0	0	0	0	0	0	0	0	0	0	0	0	0	0	0	0	0	0	0	0	0	0	0	0	0	0	0	0	0	0	0	0	0	0	0	0	0	0	0	0	0	0
f75e0b7fd74e6c049d935baf81d8985f	0	0	0	0	0	0	0	0	0	0	0	0	0	0	0	0	0	0	0	0	0	0	0	0	0	0	0	0	0	0	0	0	0	0	0	0	0	0	0	0	0	0	0	0	0	0	0	0	0
a496edcf6d9bfbf64b40e2eab2dabb53	0	0	0	0	0	0	0	0	0	0	0	0	0	0	0	0	0	0	0	0	0	0	0	0	0	0	0	0	0	0	0	0	0	0	0	0	0	0	0	0	0	0	0	0	0	0	0	0	0
aba1a74452b203ba490cfbaf044a38ad	0	0	0	0	0	0	0	0	0	0	0	0	0	0	0	0	0	0	0	0	0	0	0	0	0	0	0	0	0	0	0	0	0	0	0	0	0	0	0	0	0	0	0	0	0	0	0	0	0
e67e5c4b8dcbcde81036185837756d88	0	0	0	0	0	0	0	0	0	0	0	0	0	0	0	0	0	0	0	0	0	0	0	0	0	0	0	0	0	0	0	0	0	0	0	0	0	0	0	0	0	0	0	0	0	0	0	0	0
26df159ec4899aa6b578345f906a93cf	0	0	0	0	0	0	0	0	0	0	0	0	0	0	0	0	0	0	0	0	0	0	0	0	0	0	0	0	0	0	0	0	0	0	0	0	0	0	0	0	0	0	0	0	0	0	0	0	0
03501d2ff20580ac7308afc83c1320f3	0	0	0	0	0	0	0	0	0	0	0	0	0	0	0	0	0	0	0	0	0	0	0	0	0	0	0	0	0	0	0	0	0	0	0	0	0	0	0	0	0	0	0	0	0	0	0	0	0
efb853cd5ba0cd232197c286a8278561	0	0	0	0	0	0	0	0	0	0	0	0	0	0	0	0	0	0	0	0	0	0	0	0	0	0	0	0	0	0	0	0	0	0	0	0	0	0	0	0	0	0	0	0	0	0	0	0	0
628d9a1eb9985bd7132c1bbcc4579965	0	0	0	0	0	0	0	0	0	0	0	0	0	0	0	0	0	0	0	0	0	0	0	0	0	0	0	0	0	0	0	0	0	0	0	0	0	0	0	0	0	0	0	0	0	0	0	0	0
634d9c91c1910f877374cdefeb3c12ad	0	0	0	0	0	0	0	0	0	0	0	0	0	0	0	0	0	0	0	0	0	0	0	0	0	0	0	0	0	0	0	0	0	0	0	0	0	0	0	0	0	0	0	0	0	0	0	0	0
c903010b5c5909d7dc40499bca1e465c	0	0	0	0	0	0	0	0	0	0	0	0	0	0	0	0	0	0	0	0	0	0	0	0	0	0	0	0	0	0	0	0	0	0	0	0	0	0	0	0	0	0	0	0	0	0	0	0	0
95443262110323d78196dd782039ab53	0	0	0	0	0	0	0	0	0	0	0	0	0	0	0	0	0	0	0	0	0	0	0	0	0	0	0	0	0	0	0	0	0	0	0	0	0	0	0	0	0	0	0	0	0	0	0	0	0
36fe6ba1a00fe2b1e45f4ac0de96a3ee	0	0	0	0	0	0	0	0	0	0	0	0	0	0	0	0	0	0	0	0	0	0	0	0	0	0	0	0	0	0	0	0	0	0	0	0	0	0	0	0	0	0	0	0	0	0	0	0	0
7e15db3549dce34df3532d19368df352	0	0	0	0	0	0	0	0	0	0	0	0	0	0	0	0	0	0	0	0	0	0	0	0	0	0	0	0	0	0	0	0	0	0	0	0	0	0	0	0	0	0	0	0	0	0	0	0	0
ad5dcf27bc957325315093dfc87eddb7	0	0	0	0	0	0	0	0	0	0	0	0	0	0	0	0	0	0	0	0	0	0	0	0	0	0	0	0	0	0	0	0	0	0	0	0	0	0	0	0	0	0	0	0	0	0	0	0	0
83a915c29b7063e872b3ca708505d125	0	0	0	0	0	0	0	0	0	0	0	0	0	0	0	0	0	0	0	0	0	0	0	0	0	0	0	0	0	0	0	0	0	0	0	0	0	0	0	0	0	0	0	0	0	0	0	0	0
ab5fda07fe8f46dbc0c820133f3a7a22	0	0	0	0	0	0	0	0	0	0	0	0	0	0	0	0	0	0	0	0	0	0	0	0	0	0	0	0	0	0	0	0	0	0	0	0	0	0	0	0	0	0	0	0	0	0	0	0	0
fe1401f9e5809416537fd308efb8c658	0	0	0	0	0	0	0	0	0	0	0	0	0	0	0	0	0	0	0	0	0	0	0	0	0	0	0	0	0	0	0	0	0	0	0	0	0	0	0	0	0	0	0	0	0	0	0	0	0
7bddb86103ea5eee10f841967524ecce	0	0	0	0	0	0	0	0	0	0	0	0	0	0	0	0	0	0	0	0	0	0	0	0	0	0	0	0	0	0	0	0	0	0	0	0	0	0	0	0	0	0	0	0	0	0	0	0	0
5848680771618eee66bc844e2db4ebd4	0	0	0	0	0	0	0	0	0	0	0	0	0	0	0	0	0	0	0	0	0	0	0	0	0	0	0	0	0	0	0	0	0	0	0	0	0	0	0	0	0	0	0	0	0	0	0	0	0
5b5720e5fb54e59e0494ee3a3edb142f	0	0	0	0	0	0	0	0	0	0	0	0	0	0	0	0	0	0	0	0	0	0	0	0	0	0	0	0	0	0	0	0	0	0	0	0	0	0	0	0	0	0	0	0	0	0	0	0	0
06a64c4a94d2bf0a0e8c5998aa072b30	0	0	0	0	0	0	0	0	0	0	0	0	0	0	0	0	0	0	0	0	0	0	0	0	0	0	0	0	0	0	0	0	0	0	0	0	0	0	0	0	0	0	0	0	0	0	0	0	0
d4efda15ee85dc7986e842daa63840d7	0	0	0	0	0	0	0	0	0	0	0	0	0	0	0	0	0	0	0	0	0	0	0	0	0	0	0	0	0	0	0	0	0	0	0	0	0	0	0	0	0	0	0	0	0	0	0	0	0
675466a5068000e55f9b7c9203907847	0	0	0	0	0	0	0	0	0	0	0	0	0	0	0	0	0	0	0	0	0	0	0	0	0	0	0	0	0	0	0	0	0	0	0	0	0	0	0	0	0	0	0	0	0	0	0	0	0
a7a587e15ea116ade728ce06270461d8	0	0	0	0	0	0	0	0	0	0	0	0	0	0	0	0	0	0	0	0	0	0	0	0	0	0	0	0	0	0	0	0	0	0	0	0	0	0	0	0	0	0	0	0	0	0	0	0	0
bd810f0dd75461400c871b33dd29ce30	0	0	0	0	0	0	0	0	0	0	0	0	0	0	0	0	0	0	0	0	0	0	0	0	0	0	0	0	0	0	0	0	0	0	0	0	0	0	0	0	0	0	0	0	0	0	0	0	0
7c69cdb8d0f81c5ad85bd3937b73e47b	0	0	0	0	0	0	0	0	0	0	0	0	0	0	0	0	0	0	0	0	0	0	0	0	0	0	0	0	0	0	0	0	0	0	0	0	0	0	0	0	0	0	0	0	0	0	0	0	0
094673e00821295870783664e0468de0	0	0	0	0	0	0	0	0	0	0	0	0	0	0	0	0	0	0	0	0	0	0	0	0	0	0	0	0	0	0	0	0	0	0	0	0	0	0	0	0	0	0	0	0	0	0	0	0	0
343ab81a782f14282e413fbe7af78437	0	0	0	0	0	0	0	0	0	0	0	0	0	0	0	0	0	0	0	0	0	0	0	0	0	0	0	0	0	0	0	0	0	0	0	0	0	0	0	0	0	0	0	0	0	0	0	0	0
d0bec3396d3b7d79d134c8f2aa4e5d35	0	0	0	0	0	0	0	0	0	0	0	0	0	0	0	0	0	0	0	0	0	0	0	0	0	0	0	0	0	0	0	0	0	0	0	0	0	0	0	0	0	0	0	0	0	0	0	0	0
40a65385e0ec5b04014fe1036a59205f	0	0	0	0	0	0	0	0	0	0	0	0	0	0	0	0	0	0	0	0	0	0	0	0	0	0	0	0	0	0	0	0	0	0	0	0	0	0	0	0	0	0	0	0	0	0	0	0	0
68f8abe573094e088ef20d777c29a6d2	0	0	0	0	0	0	0	0	0	0	0	0	0	0	0	0	0	0	0	0	0	0	0	0	0	0	0	0	0	0	0	0	0	0	0	0	0	0	0	0	0	0	0	0	0	0	0	0	0
c9f91f2046b83e6942276aafbe993809	0	0	0	0	0	0	0	0	0	0	0	0	0	0	0	0	0	0	0	0	0	0	0	0	0	0	0	0	0	0	0	0	0	0	0	0	0	0	0	0	0	0	0	0	0	0	0	0	0
28aa131968e31a24019c951f5cadc7e4	0	0	0	0	0	0	0	0	0	0	0	0	0	0	0	0	0	0	0	0	0	0	0	0	0	0	0	0	0	0	0	0	0	0	0	0	0	0	0	0	0	0	0	0	0	0	0	0	0
40e6cfde55ac883aaad05cf5b7a23056	0	0	0	0	0	0	0	0	0	0	0	0	0	0	0	0	0	0	0	0	0	0	0	0	0	0	0	0	0	0	0	0	0	0	0	0	0	0	0	0	0	0	0	0	0	0	0	0	0
efa1aa501c51e80caf8c5c61b2f1fad3	0	0	0	0	0	0	0	0	0	0	0	0	0	0	0	0	0	0	0	0	0	0	0	0	0	0	0	0	0	0	0	0	0	0	0	0	0	0	0	0	0	0	0	0	0	0	0	0	0
3d700e9b288b8c670fac87bd682aae8c	0	0	0	0	0	0	0	0	0	0	0	0	0	0	0	0	0	0	0	0	0	0	0	0	0	0	0	0	0	0	0	0	0	0	0	0	0	0	0	0	0	0	0	0	0	0	0	0	0
6d3d6f6eabfb7c68a0a0d21ce3da47d0	0	0	0	0	0	0	0	0	0	0	0	0	0	0	0	0	0	0	0	0	0	0	0	0	0	0	0	0	0	0	0	0	0	0	0	0	0	0	0	0	0	0	0	0	0	0	0	0	0
f4eadb2d5775a96a43951d3d33009601	0	0	0	0	0	0	0	0	0	0	0	0	0	0	0	0	0	0	0	0	0	0	0	0	0	0	0	0	0	0	0	0	0	0	0	0	0	0	0	0	0	0	0	0	0	0	0	0	0
84f0f074286d2a337441a0a015ed691b	0	0	0	0	0	0	0	0	0	0	0	0	0	0	0	0	0	0	0	0	0	0	0	0	0	0	0	0	0	0	0	0	0	0	0	0	0	0	0	0	0	0	0	0	0	0	0	0	0
a7728cdd44c38669a783e9056c17b801	0	0	0	0	0	0	0	0	0	0	0	0	0	0	0	0	0	0	0	0	0	0	0	0	0	0	0	0	0	0	0	0	0	0	0	0	0	0	0	0	0	0	0	0	0	0	0	0	0
d2bfb7474b1bfcc0584efa0dc8a2aa4c	0	0	0	0	0	0	0	0	0	0	0	0	0	0	0	0	0	0	0	0	0	0	0	0	0	0	0	0	0	0	0	0	0	0	0	0	0	0	0	0	0	0	0	0	0	0	0	0	0
02691dbb9a6943a5cb3f696715108d17	0	0	0	0	0	0	0	0	0	0	0	0	0	0	0	0	0	0	0	0	0	0	0	0	0	0	0	0	0	0	0	0	0	0	0	0	0	0	0	0	0	0	0	0	0	0	0	0	0
d70dd879d123dd1e0c13991d75f0fa73	0	0	0	0	0	0	0	0	0	0	0	0	0	0	0	0	0	0	0	0	0	0	0	0	0	0	0	0	0	0	0	0	0	0	0	0	0	0	0	0	0	0	0	0	0	0	0	0	0
82eb61194e068958813f0d11b1377ea9	0	0	0	0	0	0	0	0	0	0	0	0	0	0	0	0	0	0	0	0	0	0	0	0	0	0	0	0	0	0	0	0	0	0	0	0	0	0	0	0	0	0	0	0	0	0	0	0	0
af8e1ca45e3e727fc5bfc6fcc3c59606	0	0	0	0	0	0	0	0	0	0	0	0	0	0	0	0	0	0	0	0	0	0	0	0	0	0	0	0	0	0	0	0	0	0	0	0	0	0	0	0	0	0	0	0	0	0	0	0	0
be9065df1ccdf615996d64bfe247fb92	0	0	0	0	0	0	0	0	0	0	0	0	0	0	0	0	0	0	0	0	0	0	0	0	0	0	0	0	0	0	0	0	0	0	0	0	0	0	0	0	0	0	0	0	0	0	0	0	0
9eb188797eb7448ee17eef9566cd6fc8	0	0	0	0	0	0	0	0	0	0	0	0	0	0	0	0	0	0	0	0	0	0	0	0	0	0	0	0	0	0	0	0	0	0	0	0	0	0	0	0	0	0	0	0	0	0	0	0	0
e9e55da0f9ac565960e1827c863bc1d2	0	0	0	0	0	0	0	0	0	0	0	0	0	0	0	0	0	0	0	0	0	0	0	0	0	0	0	0	0	0	0	0	0	0	0	0	0	0	0	0	0	0	0	0	0	0	0	0	0
d89b453a35a0ee3219d8bf506aca3942	0	0	0	0	0	0	0	0	0	0	0	0	0	0	0	0	0	0	0	0	0	0	0	0	0	0	0	0	0	0	0	0	0	0	0	0	0	0	0	0	0	0	0	0	0	0	0	0	0
d3c1da9a36a34990b2c224a7a6628441	0	0	0	0	0	0	0	0	0	0	0	0	0	0	0	0	0	0	0	0	0	0	0	0	0	0	0	0	0	0	0	0	0	0	0	0	0	0	0	0	0	0	0	0	0	0	0	0	0
8ee02f323751cdc7bc6a9b89c5ae7ad1	0	0	0	0	0	0	0	0	0	0	0	0	0	0	0	0	0	0	0	0	0	0	0	0	0	0	0	0	0	0	0	0	0	0	0	0	0	0	0	0	0	0	0	0	0	0	0	0	0
6672ae5038ddf626836ea0a099f7465b	0	0	0	0	0	0	0	0	0	0	0	0	0	0	0	0	0	0	0	0	0	0	0	0	0	0	0	0	0	0	0	0	0	0	0	0	0	0	0	0	0	0	0	0	0	0	0	0	0
1e0cc5a0beee8ddddd47dec79365c675	0	0	0	0	0	0	0	0	0	0	0	0	0	0	0	0	0	0	0	0	0	0	0	0	0	0	0	0	0	0	0	0	0	0	0	0	0	0	0	0	0	0	0	0	0	0	0	0	0
04041f972967eef77e0b189bb6a323bc	0	0	0	0	0	0	0	0	0	0	0	0	0	0	0	0	0	0	0	0	0	0	0	0	0	0	0	0	0	0	0	0	0	0	0	0	0	0	0	0	0	0	0	0	0	0	0	0	0
de24324e56e7d55073f3703b60e17f47	0	0	0	0	0	0	0	0	0	0	0	0	0	0	0	0	0	0	0	0	0	0	0	0	0	0	0	0	0	0	0	0	0	0	0	0	0	0	0	0	0	0	0	0	0	0	0	0	0
d90a84b50d531882329326d8eecbdefe	0	0	0	0	0	0	0	0	0	0	0	0	0	0	0	0	0	0	0	0	0	0	0	0	0	0	0	0	0	0	0	0	0	0	0	0	0	0	0	0	0	0	0	0	0	0	0	0	0
509f7b9eb97df82a145bfa218ee6b63a	0	0	0	0	0	0	0	0	0	0	0	0	0	0	0	0	0	0	0	0	0	0	0	0	0	0	0	0	0	0	0	0	0	0	0	0	0	0	0	0	0	0	0	0	0	0	0	0	0
03fda2d315d3587345e282386cc1647b	0	0	0	0	0	0	0	0	0	0	0	0	0	0	0	0	0	0	0	0	0	0	0	0	0	0	0	0	0	0	0	0	0	0	0	0	0	0	0	0	0	0	0	0	0	0	0	0	0
3e5aea39149d3b8dd8736c94b00a438e	0	0	0	0	0	0	0	0	0	0	0	0	0	0	0	0	0	0	0	0	0	0	0	0	0	0	0	0	0	0	0	0	0	0	0	0	0	0	0	0	0	0	0	0	0	0	0	0	0
cfda2a79ea4513babd30b8146b68284c	0	0	0	0	0	0	0	0	0	0	0	0	0	0	0	0	0	0	0	0	0	0	0	0	0	0	0	0	0	0	0	0	0	0	0	0	0	0	0	0	0	0	0	0	0	0	0	0	0
704b32bc9bf605891f6159ce8acc4f8c	0	0	0	0	0	0	0	0	0	0	0	0	0	0	0	0	0	0	0	0	0	0	0	0	0	0	0	0	0	0	0	0	0	0	0	0	0	0	0	0	0	0	0	0	0	0	0	0	0
7c6faed450e00daeb492a10184e1e115	0	0	0	0	0	0	0	0	0	0	0	0	0	0	0	0	0	0	0	0	0	0	0	0	0	0	0	0	0	0	0	0	0	0	0	0	0	0	0	0	0	0	0	0	0	0	0	0	0
2fa0f0ab18cdd20d2903ff1c14a7e7e0	0	0	0	0	0	0	0	0	0	0	0	0	0	0	0	0	0	0	0	0	0	0	0	0	0	0	0	0	0	0	0	0	0	0	0	0	0	0	0	0	0	0	0	0	0	0	0	0	0
07e8fcca3497682cdfe3423f866b8f1b	0	0	0	0	0	0	0	0	0	0	0	0	0	0	0	0	0	0	0	0	0	0	0	0	0	0	0	0	0	0	0	0	0	0	0	0	0	0	0	0	0	0	0	0	0	0	0	0	0
78e0e156c7f0063ccb360bb56fab7e2f	0	0	0	0	0	0	0	0	0	0	0	0	0	0	0	0	0	0	0	0	0	0	0	0	0	0	0	0	0	0	0	0	0	0	0	0	0	0	0	0	0	0	0	0	0	0	0	0	0
fe111a733a3c43b13b1e49258d5e60a7	0	0	0	0	0	0	0	0	0	0	0	0	0	0	0	0	0	0	0	0	0	0	0	0	0	0	0	0	0	0	0	0	0	0	0	0	0	0	0	0	0	0	0	0	0	0	0	0	0
cf6fee63e9586b32dfdb720bc7bc2fd8	0	0	0	0	0	0	0	0	0	0	0	0	0	0	0	0	0	0	0	0	0	0	0	0	0	0	0	0	0	0	0	0	0	0	0	0	0	0	0	0	0	0	0	0	0	0	0	0	0
2a2fcc5148311272a955e36692e819ce	0	0	0	0	0	0	0	0	0	0	0	0	0	0	0	0	0	0	0	0	0	0	0	0	0	0	0	0	0	0	0	0	0	0	0	0	0	0	0	0	0	0	0	0	0	0	0	0	0
992722b0a54cbffaa6dfb746ac8f988e	0	0	0	0	0	0	0	0	0	0	0	0	0	0	0	0	0	0	0	0	0	0	0	0	0	0	0	0	0	0	0	0	0	0	0	0	0	0	0	0	0	0	0	0	0	0	0	0	0
2f88ee6437b2e2da59f921774e272ca9	0	0	0	0	0	0	0	0	0	0	0	0	0	0	0	0	0	0	0	0	0	0	0	0	0	0	0	0	0	0	0	0	0	0	0	0	0	0	0	0	0	0	0	0	0	0	0	0	0
848c32e01c8cfc07e1a47d3da53421cc	0	0	0	0	0	0	0	0	0	0	0	0	0	0	0	0	0	0	0	0	0	0	0	0	0	0	0	0	0	0	0	0	0	0	0	0	0	0	0	0	0	0	0	0	0	0	0	0	0
ceed7345ef7b5ac10958db2b29ec71d4	0	0	0	0	0	0	0	0	0	0	0	0	0	0	0	0	0	0	0	0	0	0	0	0	0	0	0	0	0	0	0	0	0	0	0	0	0	0	0	0	0	0	0	0	0	0	0	0	0
e13c55ef6f238defced01905c12de6c3	0	0	0	0	0	0	0	0	0	0	0	0	0	0	0	0	0	0	0	0	0	0	0	0	0	0	0	0	0	0	0	0	0	0	0	0	0	0	0	0	0	0	0	0	0	0	0	0	0
11b3071348882047cd63649237e9c421	0	0	0	0	0	0	0	0	0	0	0	0	0	0	0	0	0	0	0	0	0	0	0	0	0	0	0	0	0	0	0	0	0	0	0	0	0	0	0	0	0	0	0	0	0	0	0	0	0
1ae31d9220d7cff42b7bf094678e04b2	0	0	0	0	0	0	0	0	0	0	0	0	0	0	0	0	0	0	0	0	0	0	0	0	0	0	0	0	0	0	0	0	0	0	0	0	0	0	0	0	0	0	0	0	0	0	0	0	0
118dfa174bf9d101196e048e66289314	0	0	0	0	0	0	0	0	0	0	0	0	0	0	0	0	0	0	0	0	0	0	0	0	0	0	0	0	0	0	0	0	0	0	0	0	0	0	0	0	0	0	0	0	0	0	0	0	0
cba67e1d5b6826d0912996ed2e5b5108	0	0	0	0	0	0	0	0	0	0	0	0	0	0	0	0	0	0	0	0	0	0	0	0	0	0	0	0	0	0	0	0	0	0	0	0	0	0	0	0	0	0	0	0	0	0	0	0	0
2d84486c8418da8a1ba461759c47eb6d	0	0	0	0	0	0	0	0	0	0	0	0	0	0	0	0	0	0	0	0	0	0	0	0	0	0	0	0	0	0	0	0	0	0	0	0	0	0	0	0	0	0	0	0	0	0	0	0	0
4cd87e9c207167dda96c57f68b8befee	0	0	0	0	0	0	0	0	0	0	0	0	0	0	0	0	0	0	0	0	0	0	0	0	0	0	0	0	0	0	0	0	0	0	0	0	0	0	0	0	0	0	0	0	0	0	0	0	0
f19457b4f793701542b15f108c1f017c	0	0	0	0	0	0	0	0	0	0	0	0	0	0	0	0	0	0	0	0	0	0	0	0	0	0	0	0	0	0	0	0	0	0	0	0	0	0	0	0	0	0	0	0	0	0	0	0	0
902363bce410752bb1817f0757f97f05	0	0	0	0	0	0	0	0	0	0	0	0	0	0	0	0	0	0	0	0	0	0	0	0	0	0	0	0	0	0	0	0	0	0	0	0	0	0	0	0	0	0	0	0	0	0	0	0	0
17360d72c23db718859c093d55ee9560	0	0	0	0	0	0	0	0	0	0	0	0	0	0	0	0	0	0	0	0	0	0	0	0	0	0	0	0	0	0	0	0	0	0	0	0	0	0	0	0	0	0	0	0	0	0	0	0	0
be8cd95c060b57067eba7731949b095a	0	0	0	0	0	0	0	0	0	0	0	0	0	0	0	0	0	0	0	0	0	0	0	0	0	0	0	0	0	0	0	0	0	0	0	0	0	0	0	0	0	0	0	0	0	0	0	0	0
c3943a214540108c565880d051aceac7	0	0	0	0	0	0	0	0	0	0	0	0	0	0	0	0	0	0	0	0	0	0	0	0	0	0	0	0	0	0	0	0	0	0	0	0	0	0	0	0	0	0	0	0	0	0	0	0	0
20f71101f3ae93f0472a7377730063c5	0	0	0	0	0	0	0	0	0	0	0	0	0	0	0	0	0	0	0	0	0	0	0	0	0	0	0	0	0	0	0	0	0	0	0	0	0	0	0	0	0	0	0	0	0	0	0	0	0
d7f373069d26f3d8a6105c8f76ddb662	0	0	0	0	0	0	0	0	0	0	0	0	0	0	0	0	0	0	0	0	0	0	0	0	0	0	0	0	0	0	0	0	0	0	0	0	0	0	0	0	0	0	0	0	0	0	0	0	0
c171a16847cf4d7976c201834609d998	0	0	0	0	0	0	0	0	0	0	0	0	0	0	0	0	0	0	0	0	0	0	0	0	0	0	0	0	0	0	0	0	0	0	0	0	0	0	0	0	0	0	0	0	0	0	0	0	0
16f30727d03ea6e36635cc85a40aaf02	0	0	0	0	0	0	0	0	0	0	0	0	0	0	0	0	0	0	0	0	0	0	0	0	0	0	0	0	0	0	0	0	0	0	0	0	0	0	0	0	0	0	0	0	0	0	0	0	0
c7d7fafa7204616049f6f6c654a5a3a3	0	0	0	0	0	0	0	0	0	0	0	0	0	0	0	0	0	0	0	0	0	0	0	0	0	0	0	0	0	0	0	0	0	0	0	0	0	0	0	0	0	0	0	0	0	0	0	0	0
f4c1482a5a1f70026119d1b70e2132a4	0	0	0	0	0	0	0	0	0	0	0	0	0	0	0	0	0	0	0	0	0	0	0	0	0	0	0	0	0	0	0	0	0	0	0	0	0	0	0	0	0	0	0	0	0	0	0	0	0
3fd79e0fde61914ddca04028d7292f0b	0	0	0	0	0	0	0	0	0	0	0	0	0	0	0	0	0	0	0	0	0	0	0	0	0	0	0	0	0	0	0	0	0	0	0	0	0	0	0	0	0	0	0	0	0	0	0	0	0
590b80c862130bd084c8c313327b1275	0	0	0	0	0	0	0	0	0	0	0	0	0	0	0	0	0	0	0	0	0	0	0	0	0	0	0	0	0	0	0	0	0	0	0	0	0	0	0	0	0	0	0	0	0	0	0	0	0
97a49a8b5932e805038b44457e7e870c	0	0	0	0	0	0	0	0	0	0	0	0	0	0	0	0	0	0	0	0	0	0	0	0	0	0	0	0	0	0	0	0	0	0	0	0	0	0	0	0	0	0	0	0	0	0	0	0	0
4a839302b507c0b57786988959c86839	0	0	0	0	0	0	0	0	0	0	0	0	0	0	0	0	0	0	0	0	0	0	0	0	0	0	0	0	0	0	0	0	0	0	0	0	0	0	0	0	0	0	0	0	0	0	0	0	0
9e61fc9a4a6d108825e2fe599e777074	0	0	0	0	0	0	0	0	0	0	0	0	0	0	0	0	0	0	0	0	0	0	0	0	0	0	0	0	0	0	0	0	0	0	0	0	0	0	0	0	0	0	0	0	0	0	0	0	0
33d2f8542196f6fbd81632e9c2208a86	0	0	0	0	0	0	0	0	0	0	0	0	0	0	0	0	0	0	0	0	0	0	0	0	0	0	0	0	0	0	0	0	0	0	0	0	0	0	0	0	0	0	0	0	0	0	0	0	0
1f15722bac50403e62f507aaa2eeafe6	0	0	0	0	0	0	0	0	0	0	0	0	0	0	0	3	0	0	0	0	0	0	0	0	0	0	0	0	0	0	0	0	0	0	0	0	0	0	0	0	0	0	0	0	0	0	0	0	0
afefa53b64023ad3d3916c50d5b9bc44	0	0	0	0	0	0	0	0	0	0	0	0	0	0	0	0	0	0	0	0	0	0	0	0	0	0	0	0	0	0	0	0	0	0	0	0	0	0	0	0	0	0	0	0	0	0	0	0	0
0a278861db982754a9f3419af0f277ad	0	0	0	0	0	0	0	0	0	0	0	0	0	0	0	0	0	0	0	0	0	0	0	0	0	0	0	0	0	0	0	0	0	0	0	0	0	0	0	0	0	0	0	0	0	0	0	0	0
11ebff4eec8eaed8c6ed687c4b79bd58	0	0	0	0	0	0	0	0	0	0	0	0	0	0	0	0	0	0	0	0	0	0	0	0	0	0	0	0	0	0	0	0	0	0	0	0	0	0	0	0	0	0	0	0	0	0	0	0	0
e662b65da8257691aef021f29d2453b8	0	0	0	0	0	0	0	0	0	0	0	0	0	0	0	0	0	0	0	0	0	0	0	0	0	0	0	0	0	0	0	0	0	0	0	0	0	0	0	0	0	0	0	0	0	0	0	0	0
3df761903629ec3c89a5db07d9f322be	0	0	0	0	0	0	0	0	0	0	0	0	0	0	0	0	0	0	0	0	0	0	0	0	0	0	0	0	0	0	0	0	0	0	0	0	0	0	0	0	0	0	0	0	0	0	0	0	0
4350ce2e81b9d34ebd98739a92ff7a7d	0	0	0	0	0	0	0	0	0	0	0	0	0	0	0	0	0	0	0	0	0	0	0	0	0	0	0	0	0	0	0	0	0	0	7	0	107	0	0	5	16	4	63	0	0	0	0	113	321
642592c3e50ca90cef0a65a13b2e432f	0	0	0	0	0	0	0	0	0	0	0	0	0	0	0	0	0	0	0	0	0	0	0	0	0	0	0	0	0	0	0	0	0	0	0	0	0	0	0	0	0	0	0	0	0	0	0	0	0
aaea5f50bbf8d792e24c773569c0a901	0	0	0	0	0	0	0	0	0	0	0	0	0	0	0	0	0	0	0	0	0	0	0	0	0	0	0	0	0	0	0	0	0	0	0	0	0	0	0	0	0	0	0	0	0	0	0	0	0
112a575aad88857f918c2261a08c8707	0	0	0	0	0	0	0	0	0	0	0	0	0	0	0	0	0	0	0	0	0	0	0	0	0	0	0	0	0	0	0	0	0	0	0	0	0	0	0	0	0	0	0	0	0	0	0	0	0
46397ddc151382553dd46d02af6979aa	0	0	0	0	0	0	0	0	0	0	0	0	0	0	0	0	0	0	0	0	0	0	0	0	0	0	0	0	0	0	0	0	0	0	0	0	0	0	0	0	0	0	0	0	0	0	0	0	0
7d1ed97de53c2e691aec8e44ffc735c1	0	0	0	0	0	0	0	0	0	0	0	0	0	0	0	0	0	0	0	0	0	0	0	0	0	0	0	0	0	0	0	0	0	0	0	0	0	0	0	0	0	0	0	0	0	0	0	0	0
0e39765e2abe75a2a986d8b81352d88a	0	0	0	0	0	0	0	0	0	0	0	0	0	0	0	0	0	0	0	0	0	0	0	0	0	0	0	0	0	0	0	0	0	0	0	0	0	0	0	0	0	0	0	0	0	0	0	0	0
43518a7bc83f33c4cd5952704d82e0a4	0	0	0	0	0	0	0	0	0	0	0	0	0	0	0	0	0	0	0	0	0	0	0	0	0	0	0	0	0	0	0	0	0	0	0	0	0	0	0	0	0	0	0	0	0	0	0	0	0
711cb0c0134fa555677b7d238863ddd9	0	0	0	0	0	0	0	0	0	0	0	0	0	0	0	0	0	0	0	0	0	0	0	0	0	0	0	0	0	0	0	0	0	0	0	0	0	0	0	0	0	0	0	0	0	0	0	0	0
b962c15e7c2ae392dc5511bb771583d3	0	0	0	0	0	0	0	0	0	0	0	0	0	0	0	0	0	0	0	0	0	0	0	0	0	0	0	0	0	0	0	0	0	0	0	0	0	0	0	0	0	0	0	0	0	0	0	0	0
3dfa1bdf6bbed64c06372027e6767da5	0	0	0	0	0	0	0	0	0	0	0	0	0	0	0	0	0	0	0	0	0	0	0	0	0	0	0	0	0	0	0	0	0	0	0	0	0	0	0	0	0	0	0	0	0	0	0	0	0
4bbbdbb31b8166effac08326ba4c341b	0	0	0	0	0	0	0	0	0	0	0	0	0	0	0	0	0	0	0	0	0	0	0	0	0	0	0	0	0	0	0	0	0	0	0	0	0	0	0	0	0	0	0	0	0	0	0	0	0
d1592db0cf3585f130f067df7dacbf03	0	0	0	0	0	0	0	0	0	0	0	0	0	0	0	0	0	0	0	0	0	0	0	0	0	0	0	0	0	0	0	0	0	0	0	0	0	0	0	0	0	0	0	0	0	0	0	0	0
5c4861d98c7116b777ec8b45b57e93f2	0	0	0	0	0	0	0	0	0	0	0	0	0	0	0	0	0	0	0	0	0	0	0	0	0	0	0	0	0	0	0	0	0	0	0	0	0	0	0	0	0	0	0	0	0	0	0	0	0
9952991d58116a8551f09059d016215d	0	0	0	0	0	0	0	0	0	0	0	0	0	0	0	0	0	0	0	0	0	0	0	0	0	0	0	0	0	0	0	0	0	0	0	0	0	0	0	0	0	0	0	0	0	0	0	0	0
1a5b03005e3ec2789a61344d40af0c03	0	0	0	0	0	0	0	0	0	0	0	0	0	0	0	0	0	0	0	0	0	0	0	0	0	0	0	0	0	0	0	0	0	0	0	0	0	0	0	0	0	0	0	0	0	0	0	0	0
687e2b23fecfe6a0edac2a94b8d170be	0	0	0	0	0	0	0	0	0	0	0	0	0	0	0	0	0	0	0	0	0	0	0	0	0	0	0	0	0	0	0	0	0	0	0	0	0	0	0	0	0	0	0	0	0	0	0	0	0
e83811138d6a9bdb17199ce09aa1f8dd	0	0	0	0	0	0	0	0	0	0	0	0	0	0	0	0	0	0	0	0	0	0	0	0	0	0	0	0	0	0	0	0	0	0	0	0	0	0	0	0	0	0	0	0	0	0	0	0	0
e18cb1687048ecd39d17ed47e5f259f4	0	0	0	0	0	0	0	0	0	0	0	0	0	0	0	0	0	0	0	0	0	0	0	0	0	0	0	0	0	0	0	0	0	0	0	0	0	0	0	0	0	0	0	0	0	0	0	0	0
cafa9f39c0460b753a70acd988a267cf	0	0	0	0	0	0	0	0	0	0	0	0	0	0	0	0	0	0	0	0	0	0	0	0	0	0	0	0	0	0	0	0	0	0	0	0	0	0	0	0	0	0	0	0	0	0	0	0	0
696dec109e29a626acd00587adce3a17	0	0	0	0	0	0	0	0	0	0	0	0	0	0	0	0	0	0	0	0	0	0	0	0	0	0	0	0	0	0	0	0	0	0	0	0	0	0	0	0	0	0	0	0	0	0	0	0	0
02893577b5e68f0605c40d556b0ea367	0	0	0	0	0	0	0	0	0	0	0	0	0	0	0	0	0	0	0	0	0	0	0	0	0	0	0	0	0	0	0	0	0	0	0	0	0	0	0	0	0	0	0	0	0	0	0	0	0
d4f679ebe3278444b89c10b68c1c9446	64	480	238	36	147	147	467	201	194	27	1204	136	525	307	867	30	51	16	0	41	50	0	9	230	15	52	5	39	0	0	19	21	0	0	0	0	0	0	0	0	0	0	0	0	0	0	0	0	0
9fa0c7b515e7d1ee3a9d6524d32a5473	0	0	0	0	0	0	0	0	0	0	0	0	0	0	0	0	0	0	0	0	0	0	0	0	0	0	0	0	0	0	0	0	0	0	0	0	0	0	0	0	0	0	0	0	0	0	0	0	0
4cdfa2b4f0e0eb00759237469d94387d	0	0	0	0	0	0	0	0	0	0	0	0	0	0	0	0	0	0	0	0	0	0	0	0	0	0	0	0	0	0	0	0	0	0	0	0	0	0	0	0	0	0	0	0	0	0	0	0	0
34e3d5705d747d5af3b00bbd55e44d33	0	0	0	0	0	0	0	0	0	0	0	0	0	0	0	0	0	0	0	0	0	0	0	0	0	0	0	0	0	0	0	0	0	0	0	0	0	0	0	0	0	0	0	0	0	0	0	0	0
c3a2ed7fc84aa7066e41428f27c7d382	0	0	0	0	0	0	0	0	0	0	0	0	0	0	0	0	0	0	0	0	0	0	0	0	0	0	0	0	0	0	0	0	0	0	0	0	0	0	0	0	0	0	0	0	0	0	0	0	0
e70ff7e3178bb6d8ecbec080fa7c7fac	0	0	0	0	0	0	0	0	0	0	0	0	0	0	0	0	0	0	0	0	0	0	0	0	0	0	0	0	0	0	0	0	0	0	0	0	0	0	0	0	0	0	0	0	0	0	0	0	0
5a97c61a06663b39a325fd5d3863abad	0	0	0	0	0	0	0	0	0	0	0	0	0	0	0	0	0	0	0	0	0	0	0	0	0	0	0	0	0	0	0	0	0	0	0	0	0	0	0	0	0	0	0	0	0	0	0	0	0
013e4a268bd48c34fbcb38991ffae8e2	0	0	0	0	0	0	0	0	0	0	0	0	0	0	0	0	0	0	0	0	0	0	0	0	0	0	0	0	0	0	0	0	0	0	0	0	0	0	0	0	0	0	0	0	0	0	0	0	0
504831980858c67e4e025e025fc88521	0	0	0	0	0	0	0	0	0	0	0	0	0	0	0	0	0	0	0	0	0	0	0	0	0	0	0	0	0	0	0	0	0	0	0	0	0	0	0	0	0	0	0	0	0	0	0	0	0
5f13696accaef5ba0ee39ec7522cfe00	0	0	0	0	0	0	0	0	0	0	0	0	0	0	0	0	0	0	0	0	0	0	0	0	0	0	0	0	0	0	0	0	0	0	0	0	0	0	0	0	0	0	0	0	0	0	0	0	0
c3eaf99e31576d8e438449a16603b149	0	0	0	0	0	0	0	0	0	0	0	0	0	0	0	0	0	0	0	0	0	0	0	0	0	0	0	0	0	0	0	0	0	0	0	0	0	0	0	0	0	0	0	0	0	0	0	0	0
c9e54b06416c3579ab9faef7d41d0f0a	0	0	0	0	0	0	0	0	0	0	0	0	0	0	0	0	0	0	0	0	0	0	0	0	0	0	0	0	0	0	0	0	0	0	0	0	0	0	0	0	0	0	0	0	0	0	0	0	0
29f5c469c20a1da3786909fe67e31ff6	0	0	0	0	0	0	0	0	0	0	0	0	0	0	0	0	0	0	0	0	0	0	0	0	0	0	0	0	0	0	0	0	0	0	0	0	0	0	0	0	0	0	0	0	0	0	0	0	0
26593e211361d0c192a9b879f5e4cde8	0	0	0	0	0	0	0	0	0	0	0	0	0	0	0	0	0	0	0	0	0	0	0	0	0	0	0	0	0	0	0	0	0	0	0	0	0	0	0	0	0	0	0	0	0	0	0	0	0
2a3ff9d83126a0b29e3c30b7738c9156	0	0	0	0	0	0	0	0	0	0	0	0	0	0	0	0	0	0	0	0	0	0	0	0	0	0	0	0	0	0	0	0	0	0	0	0	0	0	0	0	0	0	0	0	0	0	0	0	0
24008492ca3b4593f267c82602a724af	0	0	0	0	0	0	0	0	0	0	0	0	0	0	0	0	0	0	0	0	0	0	0	0	0	0	0	0	0	0	0	0	0	0	0	0	0	0	0	0	0	0	0	0	0	0	0	0	0
8217cb821bac4f16a9edf590b928e0c6	0	0	0	0	0	0	0	0	0	0	0	0	0	0	0	0	0	0	0	0	0	0	0	0	0	0	0	0	0	0	0	0	0	0	0	0	0	0	0	0	0	0	0	0	0	0	0	0	0
c63834888b7857c75fac4f42e486ca37	0	0	0	0	0	0	0	0	0	0	0	0	0	0	0	0	0	0	0	0	0	0	0	0	0	0	0	0	0	0	0	0	0	0	0	0	0	0	0	0	0	0	0	0	0	0	0	0	0
8bf459b6e14b51cd716b9123cb47a0d3	0	0	0	0	0	0	0	0	0	0	0	0	0	0	0	0	0	0	0	0	0	0	0	0	0	0	0	0	0	0	0	0	0	0	0	0	0	0	0	0	0	0	0	0	0	0	0	0	0
5219946b396f5151398e6a902e3af863	0	0	0	0	0	0	0	0	0	0	0	0	0	0	0	0	0	0	0	0	0	0	0	0	0	0	0	0	0	0	0	0	0	0	0	0	0	0	0	0	0	0	0	0	0	0	0	0	0
a24681d8a862116ac32d7f28554102c9	0	0	0	0	0	0	0	0	0	0	0	0	0	0	0	0	0	0	0	0	0	0	0	0	0	0	0	0	0	0	0	0	0	0	0	0	0	0	0	0	0	0	0	0	0	0	0	0	0
5b92a326f3de6cc75b6845f85c34f7b5	0	0	0	0	0	0	0	0	0	0	0	0	0	0	0	0	0	0	0	0	0	0	0	0	0	0	0	0	0	0	0	0	0	0	0	0	0	0	0	0	0	0	0	0	0	0	0	0	0
2cd823ad8f03bc1cdf73ac19350e4c9d	0	0	0	0	0	0	0	0	0	0	0	0	0	0	0	0	0	0	0	0	0	0	0	0	0	0	0	0	0	0	0	0	0	0	0	0	0	0	0	0	0	0	0	0	0	0	0	0	0
4b073e080d2d6ebbca5a37657d7afd59	0	0	0	0	0	0	0	0	0	0	0	0	0	0	0	0	0	0	0	0	0	0	0	0	0	0	0	0	0	0	0	0	0	0	0	0	0	0	0	0	0	0	0	0	0	0	0	0	0
eac9bc853f94a1a192635b3606d4b8cf	0	0	0	0	0	0	0	0	0	0	0	0	0	0	0	0	0	0	0	0	0	0	0	0	0	0	0	0	0	0	0	0	0	0	0	0	0	0	0	0	0	0	0	0	0	0	0	0	0
9ac925016815a384af12e68c90086603	0	0	0	0	0	0	0	0	0	0	0	0	0	0	0	0	0	0	0	0	0	0	0	0	0	0	0	0	0	0	0	0	0	0	0	0	0	0	0	0	0	0	0	0	0	0	0	0	0
072a2c0336ca74e853413c19d8b8b175	0	0	0	0	0	0	0	0	0	0	0	0	0	0	0	0	0	0	0	0	0	0	0	0	0	0	0	0	0	0	0	0	0	0	0	0	0	0	0	0	0	0	0	0	0	0	0	0	0
9211b7b831f0f9989245baf97c1ea9bd	0	0	0	0	0	0	0	0	0	0	0	0	0	0	0	0	0	0	0	0	0	0	0	0	0	0	0	0	0	0	0	0	0	0	0	0	0	0	0	0	0	0	0	0	0	0	0	0	0
a011eb1ad042d53b055a879c39f103d6	0	0	0	0	0	0	0	0	0	0	0	0	0	0	0	0	0	0	0	0	0	0	0	0	0	0	0	0	0	0	0	0	0	0	0	0	0	0	0	0	0	0	0	0	0	0	0	0	0
055ef8ad7993e931b8205e9bb9208d2c	0	0	0	0	0	0	0	0	0	0	0	0	0	0	0	0	0	0	0	0	0	0	0	0	0	0	0	0	0	0	0	0	0	0	0	0	0	0	0	0	0	0	0	0	0	0	0	0	0
a6c24e76126a477d4a8a6d747d4fa385	0	0	0	0	0	0	0	0	0	0	0	0	0	0	0	0	0	0	0	0	0	0	0	0	0	0	0	0	0	0	0	0	0	0	0	0	0	0	0	0	0	0	0	0	0	0	0	0	0
1d01d1eaf392c4cd186dc9d68139b86b	0	0	0	0	0	0	0	0	0	0	0	0	0	0	0	0	0	0	0	0	0	0	0	0	0	0	0	0	0	0	0	0	0	0	0	0	0	0	0	0	0	0	0	0	0	0	0	0	0
a6a03566b94972ca1316e4a685ef7f8f	0	0	0	0	0	0	0	0	0	0	0	0	0	0	0	0	0	0	0	0	0	0	0	0	0	0	0	0	0	0	0	0	0	0	0	0	0	0	0	0	0	0	0	0	0	0	0	0	0
df321965d077e4100e4eab03390b6602	0	0	0	0	0	0	0	0	0	0	0	0	0	0	0	0	0	0	0	0	0	0	0	0	0	0	0	0	0	0	0	0	0	0	0	0	0	0	0	0	0	0	0	0	0	0	0	0	0
7dccdf71c5f12566165e53007403c7e6	0	0	0	0	0	0	0	0	0	0	0	0	0	0	0	0	0	0	0	0	0	0	0	0	0	0	0	0	0	0	0	0	0	0	0	0	0	0	0	0	0	0	0	0	0	0	0	0	0
b5318f3dcf6ff6d18f98f02f37785bda	0	0	0	0	0	0	0	0	0	0	0	0	0	0	0	0	0	0	0	0	0	0	0	0	0	0	0	0	0	0	0	0	0	0	0	0	0	0	0	0	0	0	0	0	0	0	0	0	0
76c903fcc2689c3c656aed298fc56944	0	0	0	0	0	0	0	0	0	0	0	0	0	0	0	0	0	0	0	0	0	0	0	0	0	0	0	0	0	0	0	0	0	0	0	0	0	0	0	0	0	0	0	0	0	0	0	0	0
89f2ddf6960d5b3e618a4eccb5deb040	0	0	0	0	0	0	0	0	0	0	0	0	0	0	0	0	0	0	0	0	0	0	0	0	0	0	0	0	0	0	0	0	0	0	0	0	0	0	0	0	0	0	0	0	0	0	0	0	0
17991aad0565e5b43d21eebdc83a9218	0	0	0	0	0	0	0	0	0	0	0	0	0	0	0	0	0	0	0	0	0	0	0	0	0	0	0	0	0	0	0	0	0	0	0	0	0	0	0	0	0	0	0	0	0	0	0	0	0
ebaf2a4a15772f467e0c666f7e49bd41	0	0	0	0	0	0	0	0	0	0	0	0	0	0	0	0	0	0	0	0	0	0	0	0	0	0	0	0	0	0	0	0	0	0	0	0	0	0	0	0	0	0	0	0	0	0	0	0	0
adc1e37059efd3265e4bbd1221c3720f	0	0	0	0	0	0	0	0	0	0	0	0	0	0	0	0	0	0	0	0	0	0	0	0	0	0	0	0	0	0	0	0	0	0	0	0	0	0	0	0	0	0	0	0	0	0	0	0	0
bb816feef248656b87c31033aef0b74c	0	0	0	0	0	0	0	0	0	0	0	0	0	0	0	0	0	0	0	0	0	0	0	0	0	0	0	0	0	0	0	0	0	0	0	0	0	0	0	0	0	0	0	0	0	0	0	0	0
fd873c0adef025cbbec42d5b7abe6332	0	0	0	0	0	0	0	0	0	0	0	0	0	0	0	0	0	0	0	0	0	0	0	0	0	0	0	0	0	0	0	0	0	0	0	0	0	0	0	0	0	0	0	0	0	0	0	0	0
0e07835ff09cce4780bea8385ce18962	0	0	0	0	0	0	0	0	0	0	0	0	0	0	0	0	0	0	0	0	0	0	0	0	0	0	0	0	0	0	0	0	0	0	0	0	0	0	0	0	0	0	0	0	0	0	0	0	0
fc5dce4372e8febac5767786f2430b70	0	0	0	0	0	0	0	0	0	0	0	0	0	0	0	0	0	0	0	0	0	0	0	0	0	0	0	0	0	0	0	0	0	0	0	0	0	0	0	0	0	0	0	0	0	0	0	0	0
cf054ce8b9446c20e1fbf645dc142987	0	0	0	0	0	0	0	0	0	0	0	0	0	0	0	0	0	0	0	0	0	0	0	0	0	0	0	0	0	0	0	0	0	0	0	0	0	0	0	0	0	0	0	0	0	0	0	0	0
600b3f1bb15dbdecb8dc6ac93631b91c	0	0	0	0	0	0	0	0	0	0	0	0	0	0	0	0	0	0	0	0	0	0	0	0	0	0	0	0	0	0	0	0	0	0	0	0	0	0	0	0	0	0	0	0	0	0	0	0	0
634951df8cd36836fcdafd2663379a92	0	0	0	0	0	0	0	0	0	0	0	0	0	0	0	0	0	0	0	0	0	0	0	0	0	0	0	0	0	0	0	0	0	0	0	0	0	0	0	0	0	0	0	0	0	0	0	0	0
3755a8cd8522f0a6349a4c171414dbc3	0	0	0	0	0	0	0	0	0	0	0	0	0	0	0	0	0	0	0	0	0	0	0	0	0	0	0	0	0	0	0	0	0	0	0	0	0	0	0	0	0	0	0	0	0	0	0	0	0
8d1473e70b4f61c1253d0cfdbce1c1e6	0	0	0	0	0	0	0	0	0	0	0	0	0	0	0	0	0	0	0	0	0	0	0	0	0	0	0	0	0	0	0	0	0	0	0	0	0	0	0	0	0	0	0	0	0	0	0	0	0
5260b8d8a4b83c82d9be1e32ad64024f	0	0	0	0	0	0	0	0	0	0	0	0	0	0	0	0	0	0	0	0	0	0	0	0	0	0	0	0	0	0	0	0	0	0	0	0	0	0	0	0	0	0	0	0	0	0	0	0	0
b3b15c06ca0c4257a2b409692df18cdf	0	0	0	0	0	0	0	0	0	0	0	0	0	0	0	0	0	0	0	0	0	0	0	0	0	0	0	0	0	0	0	0	0	0	0	0	0	0	0	0	0	0	0	0	0	0	0	0	0
8b9dddc12c24a7ff9b204cbc1ced0b07	0	0	0	0	0	0	0	0	0	0	0	0	0	0	0	0	0	0	0	0	0	0	0	0	0	0	0	0	0	0	0	0	0	0	0	0	0	0	0	0	0	0	0	0	0	0	0	0	0
4c97947b12df453ff2b1354566bb10ff	0	0	0	0	0	0	0	0	0	0	0	0	0	0	0	0	0	0	0	0	0	0	0	0	0	0	0	0	0	0	0	0	0	0	0	0	0	0	0	0	0	0	0	0	0	0	0	0	0
e21b440d29518d68b723ca2b914d2a8f	0	0	0	0	0	0	0	0	0	0	0	0	0	0	0	0	0	0	0	0	0	0	0	0	0	0	0	0	0	0	0	0	0	0	0	0	0	0	0	0	0	0	0	0	0	0	0	0	0
449989a887552f5272f8cdc64981ce7a	0	0	0	0	0	0	0	0	0	0	0	0	0	0	0	0	0	0	0	0	0	0	0	0	0	0	0	0	0	0	0	0	0	0	0	0	0	0	0	0	0	0	0	0	0	0	0	0	0
db36eb94815a1b1ab63276d7f221bc2e	0	0	0	0	0	0	0	0	0	0	0	0	0	0	0	0	0	0	0	0	0	0	0	0	0	0	0	0	0	0	0	0	0	0	0	0	0	0	0	0	0	0	0	0	0	0	0	0	0
ca29f37d0a147d16fc2db465bb21f045	0	0	0	0	0	0	0	0	0	0	0	0	0	0	0	0	0	0	0	0	0	0	0	0	0	0	0	0	0	0	0	0	0	0	0	0	0	0	0	0	0	0	0	0	0	0	0	0	0
342e778af0b29806ca60bf31f9c3c5a5	0	0	0	0	0	0	0	0	0	0	0	0	0	0	0	0	0	0	0	0	0	0	0	0	0	0	0	0	0	0	0	0	0	0	0	0	0	0	0	0	0	0	0	0	0	0	0	0	0
e598ecc2fbe4554924dcffa9cca3a7b8	0	0	0	0	0	0	0	0	0	0	0	0	0	0	0	0	0	0	0	0	0	0	0	0	0	0	0	0	0	0	0	0	0	0	0	0	0	0	0	0	0	0	0	0	0	0	0	0	0
6931d95ddba4768c9f1a3b21aa88bccc	0	0	0	0	0	0	0	0	0	0	0	0	0	0	0	0	0	0	0	0	0	0	0	0	0	0	0	0	0	0	0	0	0	0	0	0	0	0	0	0	0	0	0	0	0	0	0	0	0
1d068e71f52f9afd224e75661264ce69	0	0	0	0	0	0	0	0	0	0	0	0	0	0	0	0	0	0	0	0	0	0	0	0	0	0	0	0	0	0	0	0	0	0	0	0	0	0	0	0	0	0	0	0	0	0	0	0	0
f0a67df850b0e3268cada246cfa39953	0	0	0	0	0	0	0	0	0	0	0	0	0	0	0	0	0	0	0	0	0	0	0	0	0	0	0	0	0	0	0	0	0	0	0	0	0	0	0	0	0	0	0	0	0	0	0	0	0
c09e4ab79f73086a536eb01ee57c2605	0	0	0	0	0	0	0	0	0	0	0	0	0	0	0	0	0	0	0	0	0	0	0	0	0	0	0	0	0	0	0	0	0	0	0	0	0	0	0	0	0	0	0	0	0	0	0	0	0
bdb4864e998e1b81fe8081ff835d8470	0	0	0	0	0	0	0	0	0	0	0	0	0	0	0	0	0	0	0	0	0	0	0	0	0	0	0	0	0	0	0	0	0	0	0	0	0	0	0	0	0	0	0	0	0	0	0	0	0
1dd35c357b542caa19ae7b1410bdfb86	0	0	0	0	0	0	0	0	0	0	0	0	0	0	0	0	0	0	0	0	0	0	0	0	0	0	0	0	0	0	0	0	0	0	0	0	0	0	0	0	0	0	0	0	0	0	0	0	0
acf5494c9d262f087c71363482d3f125	0	0	0	0	0	0	0	0	0	0	0	0	0	0	0	0	0	0	0	0	0	0	0	0	0	0	0	0	0	0	0	0	0	0	0	0	0	0	0	0	0	0	0	0	0	0	0	0	0
5ddbe2965464e261855f83ec0ecfa53c	0	0	0	0	0	0	0	0	0	0	0	0	0	0	0	0	0	0	0	0	0	0	0	0	0	0	0	0	0	0	0	0	0	0	0	0	0	0	0	0	0	0	0	0	0	0	0	0	0
5184accd533c9c249eb917f6e371da81	0	0	0	0	0	0	0	0	0	0	0	0	0	0	0	0	0	0	0	0	0	0	0	0	0	0	0	0	0	0	0	0	0	0	0	0	0	0	0	0	0	0	0	0	0	0	0	0	0
3596ea9ef50eb8e86ee3ead1f0cb0c35	0	0	0	0	0	0	0	0	0	0	0	0	0	0	0	0	0	0	0	0	0	0	0	0	0	0	0	0	0	0	0	0	0	0	0	0	0	0	0	0	0	0	0	0	0	0	0	0	0
68f55f86ebbf758e58cfddce0a2d079b	0	0	0	0	0	0	0	0	0	0	0	0	0	0	0	0	0	0	0	0	0	0	0	0	0	0	0	0	0	0	0	0	0	0	0	0	0	0	0	0	0	0	0	0	0	0	0	0	0
e8ad0ac317eddca06b3805edbe40e035	0	0	0	0	0	0	0	0	0	0	0	0	0	0	0	0	0	0	0	0	0	0	0	0	0	0	0	0	0	0	0	0	0	0	0	0	0	0	0	0	0	0	0	0	0	0	0	0	0
3d09048662b16fb1a3be36b34335b2fc	0	0	0	0	0	0	0	0	0	0	0	0	0	0	0	0	0	0	0	0	0	0	0	0	0	0	0	0	0	0	0	0	0	0	0	0	0	0	0	0	0	0	0	0	0	0	0	0	0
4964483ae70944e1195b1d5344cddc71	0	0	0	0	0	0	0	0	0	0	0	0	0	0	0	0	0	0	0	0	0	0	0	0	0	0	0	0	0	0	0	0	0	0	0	0	0	0	0	0	0	0	0	0	0	0	0	0	0
bac5ee015238f8dadc800bcd70e2b257	0	0	0	0	0	0	0	0	0	0	0	0	0	0	0	0	0	0	0	0	0	0	0	0	0	0	0	0	0	0	0	0	0	0	0	0	0	0	0	0	0	0	0	0	0	0	0	0	0
2249810fe8e13b2c2ba2006a47df1837	0	0	0	0	0	0	0	0	0	0	0	0	0	0	0	0	0	0	0	0	0	0	0	0	0	0	0	0	0	0	0	0	0	0	0	0	0	0	0	0	0	0	0	0	0	0	0	0	0
41958d1a32f8c5c6b0ae8a216aef0430	0	0	0	0	0	0	0	0	0	0	0	0	0	0	0	0	0	0	0	0	0	0	0	0	0	0	0	0	0	0	0	0	0	0	0	0	0	0	0	0	0	0	0	0	0	0	0	0	0
e21a8361954b77fd4da7db9ec312c3d3	0	0	0	0	0	0	0	0	0	0	0	0	0	0	0	0	0	0	0	0	0	0	0	0	0	0	0	0	0	0	0	0	0	0	0	0	0	0	0	0	0	0	0	0	0	0	0	0	0
d1dce420da64fe71a5b05cd071f813b9	0	0	0	0	0	0	0	0	0	0	0	0	0	0	0	0	0	0	0	0	0	0	0	0	0	0	0	0	0	0	0	0	0	0	0	0	0	0	0	0	0	0	0	0	0	0	0	0	0
bf7333aed5568df0a3ba921bef2585fa	0	0	0	0	0	0	0	0	0	0	0	0	0	0	0	0	0	0	0	0	0	0	0	0	0	0	0	0	0	0	0	0	0	0	0	0	0	0	0	0	0	0	0	0	0	0	0	0	0
68adda238104bc998fe872e666da0f3b	0	0	0	0	0	0	0	0	0	0	0	0	0	0	0	0	0	0	0	0	0	0	0	0	0	0	0	0	0	0	0	0	0	0	0	0	0	0	0	0	0	0	0	0	0	0	0	0	0
3b2da266cf473a89230793806a08b48e	0	0	0	0	0	0	0	0	0	0	0	0	0	0	0	0	0	0	0	0	0	0	0	0	0	0	0	0	0	0	0	0	0	0	0	0	0	0	0	0	0	0	0	0	0	0	0	0	0
c71115aa4de2ad0535041e72031f3808	0	0	0	0	0	0	0	0	0	0	0	0	0	0	0	0	0	0	0	0	0	0	0	0	0	0	0	0	0	0	0	0	0	0	0	0	0	0	0	0	0	0	0	0	0	0	0	0	0
6343f7849c350cde608e4714efe89b0e	0	0	0	0	0	0	0	0	0	0	0	0	0	0	0	0	0	0	0	0	0	0	0	0	0	0	0	0	0	0	0	0	0	0	0	0	0	0	0	0	0	0	0	0	0	0	0	0	0
e3f639430166b6ed39e1e1455f8b5c32	0	0	0	0	0	0	0	0	0	0	0	0	0	0	0	0	0	0	0	0	0	0	0	0	0	0	0	0	0	0	0	0	0	0	0	0	0	0	0	0	0	0	0	0	0	0	0	0	0
c37c5846863894e4c0c0a33ad00b0da8	0	0	0	0	0	0	0	0	0	0	0	0	0	0	0	0	0	0	0	0	0	0	0	0	0	0	0	0	0	0	0	0	0	0	0	0	0	0	0	0	0	0	0	0	0	0	0	0	0
21d916315c5d6d77807dbfb2ddd471fd	0	0	0	0	0	0	0	0	0	0	0	0	0	0	0	0	0	0	0	0	0	0	0	0	0	0	0	0	0	0	0	0	0	0	0	0	0	0	0	0	0	0	0	0	0	0	0	0	0
725911b0c9565426898784b89ff3c9b7	0	0	0	0	0	0	0	0	0	0	0	0	0	0	0	0	0	0	0	0	0	0	0	0	0	0	0	0	0	0	0	0	0	0	0	0	0	0	0	0	0	0	0	0	0	0	0	0	0
b7f50e4d67b3b50bbd7d2dcb96858319	0	0	0	0	0	0	0	0	0	0	0	0	0	0	0	0	0	0	0	0	0	0	0	0	0	0	0	0	0	0	0	0	0	0	0	0	0	0	0	0	0	0	0	0	0	0	0	0	0
6a795ffce7e9b6fcf969a3a687251440	0	0	0	0	0	0	0	0	0	0	0	0	0	0	0	0	0	0	0	0	0	0	0	0	0	0	0	0	0	0	0	0	0	0	0	0	0	0	0	0	0	0	0	0	0	0	0	0	0
d8149d19ed48153cd41cbbd8f9e68bf1	0	0	0	0	0	0	0	0	0	0	0	0	0	0	0	0	0	0	0	0	0	0	0	0	0	0	0	0	0	0	0	0	0	0	0	0	0	0	0	0	0	0	0	0	0	0	0	0	0
8c41835f7f1f8fcc0e5cc733bded5b31	0	0	0	0	0	0	0	0	0	0	0	0	0	0	0	0	0	0	0	0	0	0	0	0	0	0	0	0	0	0	0	0	0	0	0	0	0	0	0	0	0	0	0	0	0	0	0	0	0
661bd9a525d47775cba4a278df4de193	0	0	0	0	0	0	0	0	0	0	0	0	0	0	0	0	0	0	0	0	0	0	0	0	0	0	0	0	0	0	0	0	0	0	0	0	0	0	0	0	0	0	0	0	0	0	0	0	0
028ff979a795d7250a658a83677abc8b	0	0	0	0	0	0	0	0	0	0	0	0	0	0	0	0	0	0	0	0	0	0	0	0	0	0	0	0	0	0	0	0	0	0	0	0	0	0	0	0	0	0	0	0	0	0	0	0	0
6ff96e2607464464a0d7be5ff8ba0b7e	0	0	0	0	0	0	0	0	0	0	0	0	0	0	0	0	0	0	0	0	0	0	0	0	0	0	0	0	0	0	0	0	0	0	0	0	0	0	0	0	0	0	0	0	0	0	0	0	0
89668ea4ccde233ca8bf332a7bc63a51	0	0	0	0	0	0	0	0	0	0	0	0	0	0	0	0	0	0	0	0	0	0	0	0	0	0	0	0	0	0	0	0	0	0	0	0	0	0	0	0	0	0	0	0	0	0	0	0	0
bc8eee4970d51e71ff2451204d779999	0	0	0	0	0	0	0	0	0	0	0	0	0	0	0	0	0	0	0	0	0	0	0	0	0	0	0	0	0	0	0	0	0	0	0	0	0	0	0	0	0	0	0	0	0	0	0	0	0
bab7e9bd5a41e7b34c2ea89f038d9324	0	0	0	0	0	0	0	0	0	0	0	0	0	0	0	0	0	0	0	0	0	0	0	0	0	0	0	0	0	0	0	0	0	0	0	0	0	0	0	0	0	0	0	0	0	0	0	0	0
8e390cafc294e52157f54ee23cde855d	0	0	0	0	0	0	0	0	0	0	0	0	0	0	0	0	0	0	0	0	0	0	0	0	0	0	0	0	0	0	0	0	0	0	0	0	0	0	0	0	0	0	0	0	0	0	0	0	0
aea5fd12d0d5a2c80b8a8dac9a132b24	0	0	0	0	0	0	0	0	0	0	0	0	0	0	0	0	0	0	0	0	0	0	0	0	0	0	0	0	0	0	0	0	0	0	0	0	0	0	0	0	0	0	0	0	0	0	0	0	0
f273a3446892bc4c508c1a2ddd88764f	0	0	0	0	0	0	0	0	0	0	0	0	0	0	0	0	0	0	0	0	0	0	0	0	0	0	0	0	0	0	0	0	0	0	0	0	0	0	0	0	0	0	0	0	0	0	0	0	0
15ccd3c0fbfc9c6bbd0f9d919f52b5a5	0	0	0	0	0	0	0	0	0	0	0	0	0	0	0	0	0	0	0	0	0	0	0	0	0	0	0	0	0	0	0	0	0	0	0	0	0	0	0	0	0	0	0	0	0	0	0	0	0
91e7531e9525540e7cd5ccf7fecc23ec	0	0	0	0	0	0	0	0	0	0	0	0	0	0	0	0	0	0	0	0	0	0	0	0	0	0	0	0	0	0	0	0	0	0	0	0	0	0	0	0	0	0	0	0	0	0	0	0	0
fb44cc67c18c419d568b0c5ff7738668	0	0	0	0	0	0	0	0	0	0	0	0	0	0	0	0	0	0	0	0	0	0	0	0	0	0	0	0	0	0	0	0	0	0	0	0	0	0	0	0	0	0	0	0	0	0	0	0	0
28d11128d2d418d44dd05a3d0ad16f1a	0	0	0	0	0	0	0	0	0	0	0	0	0	0	0	0	0	0	0	0	0	0	0	0	0	0	0	0	0	0	0	0	0	0	0	0	0	0	0	0	0	0	0	0	0	0	0	0	0
4b38ff317563566ecbe8948712710ae4	0	0	0	0	0	0	0	0	0	0	0	0	0	0	0	0	0	0	0	0	0	0	0	0	0	0	0	0	0	0	0	0	0	0	0	0	0	0	0	0	0	0	0	0	0	0	0	0	0
fc8fc09f225c420105b2f635521aeb45	0	0	0	0	0	0	0	0	0	0	0	0	0	0	0	0	0	0	0	0	0	0	0	0	0	0	0	0	0	0	0	0	0	0	0	0	0	0	0	0	0	0	0	0	0	0	0	0	0
2391239d69200aacc678bebd42999dac	0	0	0	0	0	0	0	0	0	0	0	0	0	0	0	0	0	0	0	0	0	0	0	0	0	0	0	0	0	0	0	0	0	0	0	0	0	0	0	0	0	0	0	0	0	0	0	0	0
aaee9eb51b086a5b5208815d7972202a	0	0	0	0	0	0	0	0	0	0	0	0	0	0	0	0	0	0	0	0	0	0	0	0	0	0	0	0	0	0	0	0	0	0	0	0	0	0	0	0	0	0	0	0	0	0	0	0	0
d89bbf4d2756a1a43b242b2eaf9c4ac8	0	0	0	0	0	0	0	0	0	0	0	0	0	0	0	0	0	0	0	0	0	0	0	0	0	0	0	0	0	0	0	0	0	0	0	0	0	0	0	0	0	0	0	0	0	0	0	0	0
f7bb59b2bb747dbc6b365ee3f924e2b2	0	0	0	0	0	0	0	0	0	0	0	0	0	0	0	0	0	0	0	0	0	0	0	0	0	0	0	0	0	0	0	0	0	0	0	0	0	0	0	0	0	0	0	0	0	0	0	0	0
2a1ae141e4ed9b92f9ce580a450e4aa4	0	0	0	0	0	0	0	0	0	0	0	0	0	0	0	0	0	0	0	0	0	0	0	0	0	0	0	0	0	0	0	0	0	0	0	0	0	0	0	0	0	0	0	0	0	0	0	0	0
d35ac3518c050727548a5ad3524e85ab	0	0	0	0	0	0	0	0	0	0	0	0	0	0	0	0	0	0	0	0	0	0	0	0	0	0	0	0	0	0	0	0	0	0	0	0	0	0	0	0	0	0	0	0	0	0	0	0	0
7d5ccbab918fee627d40957313291c5e	0	0	0	0	0	0	0	0	0	0	0	0	0	0	0	0	0	0	0	0	0	0	0	0	0	0	0	0	0	0	0	0	0	0	0	0	0	0	0	0	0	0	0	0	0	0	0	0	0
ed9b405de1d7c3e3993df8decfb8adbf	0	0	0	0	0	0	0	0	0	0	0	0	0	0	0	0	0	0	0	0	0	0	0	0	0	0	0	0	0	0	0	0	0	0	0	0	0	0	0	0	0	0	0	0	0	0	0	0	0
9921b168b9847452ffb1b80f8fc75128	0	0	0	0	0	0	0	0	0	0	0	0	0	0	0	0	0	0	0	0	0	0	0	0	0	0	0	0	0	0	0	0	0	0	0	0	0	0	0	0	0	0	0	0	0	0	0	0	0
1ab5fa52bf5dd9b0531d4901cc9c03f5	0	0	0	0	0	0	0	0	0	0	0	0	0	0	0	0	0	0	0	0	0	0	0	0	0	0	0	0	0	0	0	0	0	0	0	0	0	0	0	0	0	0	0	0	0	0	0	0	0
dbd52fbec11e6ce0600da0fc57cebdc0	0	0	0	0	0	0	0	0	0	0	0	0	0	0	0	0	0	0	0	0	0	0	0	0	0	0	0	0	0	0	0	0	0	0	0	0	0	0	0	0	0	0	0	0	0	0	0	0	0
683724960932ba975963b2447692db7e	2	0	0	0	0	0	0	0	0	0	0	0	0	0	0	0	0	0	0	0	0	0	0	0	0	0	0	0	0	0	0	0	0	0	0	0	0	0	0	0	0	0	0	0	0	0	0	0	0
b1bd354dd8a4637ea18e77dc8883217a	0	0	0	0	0	0	0	0	0	0	0	0	0	0	0	0	0	0	0	0	0	0	0	0	0	0	0	0	0	0	0	0	0	0	0	0	0	0	0	0	0	0	0	0	0	0	0	0	0
f7544d1dba9b80a0f83f4456779dcf6d	0	0	0	0	0	0	0	0	0	0	0	0	0	0	0	0	0	0	0	0	0	0	0	0	0	0	0	0	0	0	0	0	0	0	0	0	0	0	0	0	0	0	0	0	0	0	0	0	0
0af69f4320b83e8fbe89ab120509f778	0	0	0	0	0	0	0	0	0	0	0	0	0	0	0	0	0	0	0	0	0	0	0	0	0	0	0	0	0	0	0	0	0	0	0	0	0	0	0	0	0	0	0	0	0	0	0	0	0
ef487fd8dd4fe684817ea2ba82cacb50	0	0	0	0	0	0	0	0	0	0	0	0	0	0	0	0	0	0	0	0	0	0	0	0	0	0	0	0	0	0	0	0	0	0	0	0	0	0	0	0	0	0	0	0	0	0	0	0	0
eb928b30eeddf85310eaabfad5dd4c14	0	0	0	0	0	0	0	0	0	0	0	0	0	0	0	0	0	0	0	0	0	0	0	0	0	0	0	0	0	0	0	0	0	0	0	0	0	0	0	0	0	0	0	0	0	0	0	0	0
a5f57455604bc907cc3cf6a67cf63d85	0	0	0	0	0	0	0	0	0	0	0	0	0	0	0	0	0	0	0	0	0	0	0	0	0	0	0	0	0	0	0	0	0	0	0	0	0	0	0	0	0	0	0	0	0	0	0	0	0
6d833e60f8300013e0527e426f217597	0	0	0	0	0	0	0	0	0	0	0	0	0	0	0	0	0	0	0	0	0	0	0	0	0	0	0	0	0	0	0	0	0	0	0	0	0	0	0	0	0	0	0	0	0	0	0	0	0
cf0f879261b026e822563ee1dab9e560	0	0	0	0	0	0	0	0	0	0	0	0	0	0	0	0	0	0	0	0	0	0	0	0	0	0	0	0	0	0	0	0	0	0	0	0	0	0	0	0	0	0	0	0	0	0	0	0	0
37d601ef7fe72b04c872ec86ea8411f4	0	0	0	0	0	0	0	0	0	0	0	0	0	0	0	0	0	0	0	0	0	0	0	0	0	0	0	0	0	0	0	0	0	0	0	0	0	0	0	0	0	0	0	0	0	0	0	0	0
0b295c889cd700607a2d7570e4e739eb	0	0	0	0	0	0	0	0	0	0	0	0	0	0	0	0	0	0	0	0	0	0	0	0	0	0	0	0	0	0	0	0	0	0	0	0	0	0	0	0	0	0	0	0	0	0	0	0	0
b48223b2719f53082edadfba63bdddb5	0	0	0	0	0	0	0	0	0	0	0	0	0	0	0	0	0	0	0	0	0	0	0	0	0	0	0	0	0	0	0	0	0	0	0	0	0	0	0	0	0	0	0	0	0	0	0	0	0
e92e84d6febba283ac301371ef7e6799	0	0	0	0	0	0	0	0	0	0	0	0	0	0	0	0	0	0	0	0	0	0	0	0	0	0	0	0	0	0	0	0	0	0	0	0	0	0	0	0	0	0	0	0	0	0	0	0	0
3b78de257f1d07e52db2b7dd09f347ef	0	0	0	0	0	0	0	0	0	0	0	0	0	0	0	0	0	0	0	0	0	0	0	0	0	0	0	0	0	0	0	0	0	0	0	0	0	0	0	0	0	0	0	0	0	0	0	0	0
898fc78a6b1b656d5290a96bd6e9ec93	0	0	0	0	0	0	0	0	0	0	0	0	0	0	0	0	0	0	0	0	0	0	0	0	0	0	0	0	0	0	0	0	0	0	0	0	0	0	0	0	0	0	0	0	0	0	0	0	0
3dea99025ac4e233df40acbb47ee725d	0	0	0	0	0	0	0	0	0	0	0	0	0	0	0	0	0	0	0	0	0	0	0	0	0	0	0	0	0	0	0	0	0	0	0	0	0	0	0	0	0	0	0	0	0	0	0	0	0
94355e350e0fedf732d2c08836f3ce40	0	0	0	0	0	0	0	0	0	0	0	0	0	0	0	0	0	0	0	0	0	0	0	0	0	0	0	0	0	0	0	0	0	0	0	0	0	0	0	0	0	0	0	0	0	0	0	0	0
3f6cc6966f5fc70d010749c460c98526	0	0	0	0	0	0	0	0	0	0	0	0	0	0	0	0	0	0	0	0	0	0	0	0	0	0	0	0	0	0	0	0	0	0	0	0	0	0	0	0	0	0	0	0	0	0	0	0	0
86e521c39c4db9397f1e16afe5c01d7d	0	0	0	0	0	0	0	0	0	0	0	0	0	0	0	0	0	0	0	0	0	0	0	0	0	0	0	0	0	0	0	0	0	0	0	0	0	0	0	0	0	0	0	0	0	0	0	0	0
325893a782ae83dcbdb44b3acc271184	0	0	0	0	0	0	0	0	0	0	0	0	0	0	0	0	0	0	0	0	0	0	0	0	0	0	0	0	0	0	0	0	0	0	0	0	0	0	0	0	0	0	0	0	0	0	0	0	0
83cf2188dd13b80db43b44a46ae7b0fd	0	0	0	0	0	0	0	0	0	0	0	0	0	0	0	0	0	0	0	0	0	0	0	0	0	0	0	0	0	0	0	0	0	0	0	0	0	0	0	0	0	0	0	0	0	0	0	0	0
c018b73bb18bc01fd315a5781594f7b6	0	0	0	0	0	0	0	0	0	0	0	0	0	0	0	0	0	0	0	0	0	0	0	0	0	0	0	0	0	0	0	0	0	0	0	0	0	0	0	0	0	0	0	0	0	0	0	0	0
9e05f426b01c2a6468cfd882b85ca5dc	0	0	0	0	0	0	0	0	0	0	0	0	0	0	0	0	0	0	0	0	0	0	0	0	0	0	0	0	0	0	0	0	0	0	0	0	0	0	0	0	0	0	0	0	0	0	0	0	0
8bd11dba1c3a65a4ff42e91574b77c71	0	0	0	0	0	0	0	0	0	0	0	0	0	0	0	0	0	0	0	0	0	0	0	0	0	0	0	0	0	0	0	0	0	0	0	0	0	0	0	0	0	0	0	0	0	0	0	0	0
a1e09f465f27c533af078b5b58da558a	0	0	0	0	0	0	0	0	0	0	0	0	0	0	0	0	0	0	0	0	0	0	0	0	0	0	0	0	0	0	0	0	0	0	0	0	0	0	0	0	0	0	0	0	0	0	0	0	0
651a6f3a19ded0ca0fa48ff841472d6f	0	0	0	0	0	0	0	0	0	0	0	0	0	0	0	0	0	0	0	0	0	0	0	0	0	0	0	0	0	0	0	0	0	0	0	0	0	0	0	0	0	0	0	0	0	0	0	0	0
86bda0ed783cde80d1c2d1cc678ea690	0	0	0	0	0	0	0	0	0	0	0	0	0	0	0	0	0	0	0	0	0	0	0	0	0	0	0	0	0	0	0	0	0	0	0	0	0	0	0	0	0	0	0	0	0	0	0	0	0
212f855c9ce20e0ef46dc44f0ac42500	0	0	0	0	0	0	0	0	0	0	0	0	0	0	0	0	0	0	0	0	0	0	0	0	0	0	0	0	0	0	0	0	0	0	0	0	0	0	0	0	0	0	0	0	0	0	0	0	0
af7f3ce164b248ce56ef48c03863fd50	0	0	0	0	0	0	0	0	0	0	0	0	0	0	0	0	0	0	0	0	0	0	0	0	0	0	0	0	0	0	0	0	0	0	0	0	0	0	0	0	0	0	0	0	0	0	0	0	0
d2669446d506dfda6959b15ed18c0da7	0	0	0	0	0	0	0	0	0	0	0	0	0	0	0	0	0	0	0	0	0	0	0	0	0	0	0	0	0	0	0	0	0	0	0	0	0	0	0	0	0	0	0	0	0	0	0	0	0
f64217ccae63ffadcd04ef414780c8a3	0	0	0	0	0	0	0	0	0	0	0	0	0	0	0	0	0	0	0	0	0	0	0	0	0	0	0	0	0	0	0	0	0	0	0	0	0	0	0	0	0	0	0	0	0	0	0	0	0
692181f2b8f2183ac3530c40a7243358	0	0	0	0	0	0	0	0	0	0	0	0	0	0	0	0	0	0	0	0	0	0	0	0	0	0	0	0	0	0	0	0	0	0	0	0	0	0	0	0	0	0	0	0	0	0	0	0	0
bbf768595ce306308f548c3890b364e2	0	0	0	0	0	0	0	0	0	0	0	0	0	0	0	0	0	0	0	0	0	0	0	0	0	0	0	0	0	0	0	0	0	0	0	0	0	0	0	0	0	0	0	0	0	0	0	0	0
27316b8196a703da658cc6759e22402c	0	0	0	0	0	0	0	0	0	0	0	0	0	0	0	0	0	0	0	0	0	0	0	0	0	0	0	0	0	0	0	0	0	0	0	0	0	0	0	0	0	0	0	0	0	0	0	0	0
d6188c648b4457d46cb3d5f5c58986e6	0	0	0	0	0	0	0	0	0	0	0	0	0	0	0	0	0	0	0	0	0	0	0	0	0	0	0	0	0	0	0	0	0	0	0	0	0	0	0	0	0	0	0	0	0	0	0	0	0
13734f9a16f7df2230a3d071646e6ec1	0	0	0	0	0	0	0	0	0	0	0	0	0	0	0	0	0	0	0	0	0	0	0	0	0	0	0	0	0	0	0	0	0	0	0	0	0	0	0	0	0	0	0	0	0	0	0	0	0
5e83365f1c197add53340b910df1e24d	0	0	0	0	0	0	0	0	0	0	0	0	0	0	0	0	0	0	0	0	0	0	0	0	0	0	0	0	0	0	0	0	0	0	0	0	0	0	0	0	0	0	0	0	0	0	0	0	0
2c1cbac4575550d29ad8090cac285bcc	0	0	0	0	0	0	0	0	0	0	0	0	0	0	0	0	0	0	0	0	0	0	0	0	0	0	0	0	0	0	0	0	0	0	0	0	0	0	0	0	0	0	0	0	0	0	0	0	0
04c6f86aa3d5efc2dd75d5d15c4f5ab6	0	0	0	0	0	0	0	0	0	0	0	0	0	0	0	0	0	0	0	0	0	0	0	0	0	0	0	0	0	0	0	0	0	0	0	0	0	0	0	0	0	0	0	0	0	0	0	0	0
502c725955b42553a53048d4bfb919fe	0	0	0	0	0	0	0	0	0	0	0	0	0	0	0	0	0	0	0	0	0	0	0	0	0	0	0	0	0	0	0	0	0	0	0	0	0	0	0	0	0	0	0	0	0	0	0	0	0
c2706d02c8ac6b1b514c0941efc36c3b	0	0	0	0	0	0	0	0	0	0	0	0	0	0	0	0	0	0	0	0	0	0	0	0	0	0	0	0	0	0	0	0	0	0	0	0	0	0	0	0	0	0	0	0	0	0	0	0	0
f4b49d54ea7982e0cdcb95187f58ef18	0	0	0	0	0	0	0	0	0	0	0	0	0	0	0	0	0	0	0	0	0	0	0	0	0	0	0	0	0	0	0	0	0	0	0	0	0	0	0	0	0	0	0	0	0	0	0	0	0
ccaa26382f6863b41785ef5204827a80	0	0	0	0	0	0	0	0	0	0	0	0	0	0	0	0	0	0	0	0	0	0	0	0	0	0	0	0	0	0	0	0	0	0	0	0	0	0	0	0	0	0	0	0	0	0	0	0	0
113ebaadd07a3d7c36f6388560e2d557	0	0	0	0	0	0	0	0	0	0	0	0	0	0	0	0	0	0	0	0	0	0	0	0	0	0	0	0	0	0	0	0	0	0	0	0	0	0	0	0	0	0	0	0	0	0	0	0	0
5680362433ffa820e7740cc45be63633	0	0	0	0	0	0	0	0	0	0	0	0	0	0	0	0	0	0	0	0	0	0	0	0	0	0	0	0	0	0	0	0	0	0	0	0	0	0	0	0	0	0	0	0	0	0	0	0	0
cb2337b5d1c1154c7bc9e90e7330013c	0	0	0	0	0	0	0	0	0	0	0	0	0	0	0	0	0	0	0	0	0	0	0	0	0	0	0	0	0	0	0	0	0	0	0	0	0	0	0	0	0	0	0	0	0	0	0	0	0
f7e4e63e56d3c087d8d07be428c26a8c	0	0	0	0	0	0	0	0	0	0	0	0	0	0	0	0	0	0	0	0	0	0	0	0	0	0	0	0	0	0	0	0	0	0	0	0	0	0	0	0	0	0	0	0	0	0	0	0	0
7e352cebc440fc4659def35ee51a39cb	0	0	0	0	0	0	0	0	0	0	0	0	0	0	0	0	0	0	0	0	0	0	0	0	0	0	0	0	0	0	0	0	0	0	0	0	0	0	0	0	0	0	0	0	0	0	0	0	0
eb8ccbd92617c3b85bf88f59d11d39fa	0	0	0	0	0	0	0	0	0	0	0	0	0	0	0	0	0	0	0	0	0	0	0	0	0	0	0	0	0	0	0	0	0	0	0	0	0	0	0	0	0	0	0	0	0	0	0	0	0
b69752ad9332921324ad827e2bd04149	0	0	0	0	0	0	0	0	0	0	0	0	0	0	0	0	0	0	0	0	0	0	0	0	0	0	0	0	0	0	0	0	0	0	0	0	0	0	0	0	0	0	0	0	0	0	0	0	0
dec1e18d9e939e8581745b48d2eadfb1	0	0	0	0	0	0	0	0	0	0	0	0	0	0	0	0	0	0	0	0	0	0	0	0	0	0	0	0	0	0	0	0	0	0	0	0	0	0	0	0	0	0	0	0	0	0	0	0	0
e64c7a7b72eb9d17789d552c1396453d	0	0	0	0	0	0	0	0	0	0	0	0	0	0	0	0	0	0	0	0	0	0	0	0	0	0	0	0	0	0	0	0	0	0	0	0	0	0	0	0	0	0	0	0	0	0	0	0	0
94d0ebd9f9a74176e80ea4ee87c4a749	0	0	0	0	0	0	0	0	0	0	0	0	0	0	0	0	0	0	0	0	0	0	0	0	0	0	0	0	0	0	0	0	0	0	0	0	0	0	0	0	0	0	0	0	0	0	0	0	0
9898345d65fcd67609d4c4f560dc63b9	0	0	0	0	0	0	0	0	0	0	0	0	0	0	0	0	0	0	0	0	0	0	0	0	0	0	0	0	0	0	0	0	0	0	0	0	0	0	0	0	0	0	0	0	0	0	0	0	0
ac5f619153975c48df05910da040e1e7	0	0	0	0	0	0	0	0	0	0	0	0	0	0	0	0	0	0	0	0	0	0	0	0	0	0	0	0	0	0	0	0	0	0	0	0	0	0	0	0	0	0	0	0	0	0	0	0	0
226a034d2893ffbec042da4308f1a379	0	0	0	0	0	0	0	0	0	0	0	0	0	0	0	0	0	0	0	0	0	0	0	0	0	0	0	0	0	0	0	0	0	0	0	0	0	0	0	0	0	0	0	0	0	0	0	0	0
34c06d891407c7b5d671b1ef9674b05c	0	0	0	0	0	0	0	0	0	0	0	0	0	0	0	0	0	0	0	0	0	0	0	0	0	0	0	0	0	0	0	0	0	0	0	0	0	0	0	0	0	0	0	0	0	0	0	0	0
b07aa1cc3fda9aca66fd8f10ebf73dba	0	0	0	0	0	0	0	0	0	0	0	0	0	0	0	0	0	0	0	0	0	0	0	0	0	0	0	0	0	0	0	0	0	0	0	0	0	0	0	0	0	0	0	0	0	0	0	0	0
fcb8121378479a8fc7293d169e615d63	0	0	0	0	0	0	0	0	0	0	0	0	0	0	0	0	0	0	0	0	0	0	0	0	0	0	0	0	0	0	0	0	0	0	0	0	0	0	0	0	0	0	0	0	0	0	0	0	0
28a6439d68749cdc8e43d74bfc4141ed	0	0	0	0	0	0	0	0	0	0	0	0	0	0	0	0	0	0	0	0	0	0	0	0	0	0	0	0	0	0	0	0	0	0	0	0	0	0	0	0	0	0	0	0	0	0	0	0	0
28ba1ee07dddda83d72156aad8a52160	0	0	0	0	0	0	0	0	0	0	0	0	0	0	0	0	0	0	0	0	0	0	0	0	0	0	0	0	0	0	0	0	0	0	0	0	0	0	0	0	0	0	0	0	0	0	0	0	0
19f32a94f7229c3004b787f62fbaea60	0	0	0	0	0	0	0	0	0	0	0	0	0	0	0	0	0	0	0	0	0	0	0	0	0	0	0	0	0	0	0	0	0	0	0	0	0	0	0	0	0	0	0	0	0	0	0	0	0
a09c413759083bf5f62e3326db85ead8	0	0	0	0	0	0	0	0	0	0	0	0	0	0	0	0	0	0	0	0	0	0	0	0	0	0	0	0	0	0	0	0	0	0	0	0	0	0	0	0	0	0	0	0	0	0	0	0	0
89c5fbc1885257468f4c6d17a3b235e6	0	0	0	0	0	0	0	0	0	0	0	0	0	0	0	0	0	0	0	0	0	0	0	0	0	0	0	0	0	0	0	0	0	0	0	0	0	0	0	0	0	0	0	0	0	0	0	0	0
54fb9ed1136dc116a4690f28c28901a6	0	0	0	0	0	0	0	0	0	0	0	0	0	0	0	0	0	0	0	0	0	0	0	0	0	0	0	0	0	0	0	0	0	0	0	0	0	0	0	0	0	0	0	0	0	0	0	0	0
a21c38adb0aeaa5a282addcad658a0ad	0	0	0	0	0	0	0	0	0	0	0	0	0	0	0	0	0	0	0	0	0	0	0	0	0	0	0	0	0	0	0	0	0	0	0	0	0	0	0	0	0	0	0	0	0	0	0	0	0
13e5dbc73cf0dd4f01880d234d69505e	0	0	0	0	0	0	0	0	0	0	0	0	0	0	0	0	0	0	0	0	0	0	0	0	0	0	0	0	0	0	0	0	0	0	0	0	0	0	0	0	0	0	0	0	0	0	0	0	0
c2ff64a103a0f46b73a9e33643a7249b	0	0	0	0	0	0	0	0	0	0	0	0	0	0	0	0	0	0	0	0	0	0	0	0	0	0	0	0	0	0	0	0	0	0	0	0	0	0	0	0	0	0	0	0	0	0	0	0	0
3d0aa07f59ddda69405dc9c9a41dd3f7	0	0	0	0	0	0	0	0	0	0	0	0	0	0	0	0	0	0	0	0	0	0	0	0	0	0	0	0	0	0	0	0	0	0	0	0	0	0	0	0	0	0	0	0	0	0	0	0	0
aceffec297214d850c1cf157a24d2d19	0	0	0	0	0	0	0	0	0	0	0	0	0	0	0	0	0	0	0	0	0	0	0	0	0	0	0	0	0	0	0	0	0	0	0	0	0	0	0	0	0	0	0	0	0	0	0	0	0
cc227b21089217384a1fd6eb3eeb8223	0	0	0	0	0	0	0	0	0	0	0	0	0	0	0	0	0	0	0	0	0	0	0	0	0	0	0	0	0	0	0	0	0	0	0	0	0	0	0	0	0	0	0	0	0	0	0	0	0
4840b17ecf5ceba706d8295a4cfc05ca	0	0	0	0	0	0	0	0	0	0	0	0	0	0	0	0	0	0	0	0	0	0	0	0	0	0	0	0	0	0	0	0	0	0	0	0	0	0	0	0	0	0	0	0	0	0	0	0	0
2c6bf02013f3ea82a9609fccc2bcfabc	0	0	0	0	0	0	0	0	0	0	0	0	0	0	0	0	0	0	0	0	0	0	0	0	0	0	0	0	0	0	0	0	0	0	0	0	0	0	0	0	0	0	0	0	0	0	0	0	0
729740dca8c79ae6a0b0f62887af164f	0	0	0	0	0	0	0	0	0	0	0	0	0	0	0	0	0	0	0	0	0	0	0	0	0	0	0	0	0	0	0	0	0	0	0	0	0	0	0	0	0	0	0	0	0	0	0	0	0
3a3888a8c5522cfe3ca272ba497455d4	0	0	0	0	0	0	0	0	0	0	0	0	0	0	0	0	0	0	0	0	0	0	0	0	0	0	0	0	0	0	0	0	0	0	0	0	0	0	0	0	0	0	0	0	0	0	0	0	0
cb58067fa9fdd63442c7f2a5204040c4	0	0	0	0	0	0	0	0	0	0	0	0	0	0	0	0	0	0	0	0	0	0	0	0	0	0	0	0	0	0	0	0	0	0	0	0	0	0	0	0	0	0	0	0	0	0	0	0	0
a0a7125668aa2f3d7f3252bd62671019	0	0	0	0	0	0	0	0	0	0	0	0	0	0	0	0	0	0	0	0	0	0	0	0	0	0	0	0	0	0	0	0	0	0	0	0	0	0	0	0	0	0	0	0	0	0	0	0	0
f8cfe3952e95ef0c315b0731b2a39121	0	0	0	0	0	0	0	0	0	0	0	0	0	0	0	0	0	0	0	0	0	0	0	0	0	0	0	0	0	0	0	0	0	0	0	0	0	0	0	0	0	0	0	0	0	0	0	0	0
a1eaf3f308fedd5443c2b70658d3eb9e	0	0	0	0	0	0	0	0	0	0	0	0	0	0	0	0	0	0	0	0	0	0	0	0	0	0	0	0	0	0	0	0	0	0	0	0	0	0	0	0	0	0	0	0	0	0	0	0	0
05b3f27702d54192a609419155f38ea0	0	0	0	0	0	0	0	0	0	0	0	0	0	0	0	0	0	0	0	0	0	0	0	0	0	0	0	0	0	0	0	0	0	0	0	0	0	0	0	0	0	0	0	0	0	0	0	0	0
948fbdf546401ac451f9c6262db849c9	0	0	0	0	0	0	0	0	0	0	0	0	0	0	0	0	0	0	0	0	0	0	0	0	0	0	0	0	0	0	0	0	0	0	0	0	0	0	0	0	0	0	0	0	0	0	0	0	0
19c2379f370afadbc89243faf67b7638	0	0	0	0	0	0	0	0	0	0	0	0	0	0	0	0	0	0	0	0	0	0	0	0	0	0	0	0	0	0	0	0	0	0	0	0	0	0	0	0	0	0	0	0	0	0	0	0	0
9e9ca1a35965a7dad706600fb73450a2	0	0	0	0	0	0	0	0	0	0	0	0	0	0	0	0	0	0	0	0	0	0	0	0	0	0	0	0	0	0	0	0	0	0	0	0	0	0	0	0	0	0	0	0	0	0	0	0	0
c4f1c86cbbc09192388db4114e3956bf	0	0	0	0	0	0	0	0	0	0	0	0	0	0	0	0	0	0	0	0	0	0	0	0	0	0	0	0	0	0	0	0	0	0	0	0	0	0	0	0	0	0	0	0	0	0	0	0	0
f4ba3f377975feefa787d586d62f77fd	0	0	0	0	0	0	0	0	0	0	0	0	0	0	0	0	0	0	0	0	0	0	0	0	0	0	0	0	0	0	0	0	0	0	0	0	0	0	0	0	0	0	0	0	0	0	0	0	0
148a060ad84255351ed5d3e830e89d62	0	0	0	0	0	0	0	0	0	0	0	0	0	0	0	0	0	0	0	0	0	0	0	0	0	0	0	0	0	0	0	0	0	0	0	0	0	0	0	0	0	0	0	0	0	0	0	0	0
7f55d54abca768999f3788cb0ffc2389	0	0	0	0	0	0	0	0	0	0	0	0	0	0	0	0	0	0	0	0	0	0	0	0	0	0	0	0	0	0	0	0	0	0	0	0	0	0	0	0	0	0	0	0	0	0	0	0	0
6d85d91d1e2d41d08b750f2e732d032c	0	0	0	0	0	0	0	0	0	0	0	0	0	0	0	0	0	0	0	0	0	0	0	0	0	0	0	0	0	0	0	0	0	0	0	0	0	0	0	0	0	0	0	0	0	0	0	0	0
b413db6c9fb15b7d9507dbe55beaf008	0	0	0	0	0	0	0	0	0	0	0	0	0	0	0	0	0	0	0	0	0	0	0	0	0	0	0	0	0	0	0	0	0	0	0	0	0	0	0	0	0	0	0	0	0	0	0	0	0
c4bcbf1756dfd1f8df255de5d0c3d14f	0	0	0	0	0	0	0	0	0	0	0	0	0	0	0	0	0	0	0	0	0	0	0	0	0	0	0	0	0	0	0	0	0	0	0	0	0	0	0	0	0	0	0	0	0	0	0	0	0
3753939eccd9e648a597975163002a72	0	0	0	0	0	0	0	0	0	0	0	0	0	0	0	0	0	0	0	0	0	0	0	0	0	0	0	0	0	0	0	0	0	0	0	0	0	0	0	0	0	0	0	0	0	0	0	0	0
db038d1a40a310a95654048e5597bfd4	0	0	0	0	0	0	0	0	0	0	0	0	0	0	0	0	0	0	0	0	0	0	0	0	0	0	0	0	0	0	0	0	0	0	0	0	0	0	0	0	0	0	0	0	0	0	0	0	0
d770c8a16fb5b869dadc5e8641c783d1	0	0	0	0	0	0	0	0	0	0	0	0	0	0	0	0	0	0	0	0	0	0	0	0	0	0	0	0	0	0	0	0	0	0	0	0	0	0	0	0	0	0	0	0	0	0	0	0	0
2db010f755324565c75a3c1e95f292f0	0	0	0	0	0	0	0	0	0	0	0	0	0	0	0	0	0	0	0	0	0	0	0	0	0	0	0	0	0	0	0	0	0	0	0	0	0	0	0	0	0	0	0	0	0	0	0	0	0
8e47f3494a51dce1b6ca9b8ee1f5a879	0	0	0	0	0	0	0	0	0	0	0	0	0	0	0	0	0	0	0	0	0	0	0	0	0	0	0	0	0	0	0	0	0	0	0	0	0	0	0	0	0	0	0	0	0	0	0	0	0
804c67cf201b9711177cb99f74fbb75f	0	0	0	0	0	0	0	0	0	0	0	0	0	0	0	0	0	0	0	0	0	0	0	0	0	0	0	0	0	0	0	0	0	0	0	0	0	0	0	0	0	0	0	0	0	0	0	0	0
6121a9cdee54c2eb5d3866b3112d4a87	0	0	0	0	0	0	0	0	0	0	0	0	0	0	0	0	0	0	0	0	0	0	0	0	0	0	0	0	0	0	0	0	0	0	0	0	0	0	0	0	0	0	0	0	0	0	0	0	0
db94265c87738219ccb152edc6c19790	0	0	0	0	0	0	0	0	0	0	0	0	0	0	0	0	0	0	0	0	0	0	0	0	0	0	0	0	0	0	0	0	0	0	0	0	0	0	0	0	0	0	0	0	0	0	0	0	0
f8672d3ea9b9a5d71b7e112230cde94e	0	0	0	0	0	0	0	0	0	0	0	0	0	0	0	0	0	0	0	0	0	0	0	0	0	0	0	0	0	0	0	0	0	0	0	0	0	0	0	0	0	0	0	0	0	0	0	0	0
6baaca63fdfe30c074ea80c643cc98a7	0	0	0	0	0	0	0	0	0	0	0	0	0	0	0	0	0	0	0	0	0	0	0	0	0	0	0	0	0	0	0	0	0	0	0	0	0	0	0	0	0	0	0	0	0	0	0	0	0
134ebda2f7363f8ed57ba4ca690b9ede	0	0	0	0	0	0	0	0	0	0	0	0	0	0	0	0	0	0	0	0	0	0	0	0	0	0	0	0	0	0	0	0	0	0	0	0	0	0	0	0	0	0	0	0	0	0	0	0	0
4e2896340dda82932e9ad73ccc830917	0	0	0	0	0	0	0	0	0	0	0	0	0	0	0	0	0	0	0	0	0	0	0	0	0	0	0	0	0	0	0	0	0	0	0	0	0	0	0	0	0	0	0	0	0	0	0	0	0
3c67125d17378234492d6a982b85aa44	0	0	0	0	0	0	0	0	0	0	0	0	0	0	0	0	0	0	0	0	0	0	0	0	0	0	0	0	0	0	0	0	0	0	0	0	0	0	0	0	0	0	0	0	0	0	0	0	0
4a167f8db944a1377aec98f4bb5659a1	0	0	0	0	0	0	0	0	0	0	0	0	0	0	0	0	0	0	0	0	0	0	0	0	0	0	0	0	0	0	0	0	0	0	0	0	0	0	0	0	0	0	0	0	0	0	0	0	0
c5e0d1b7ab78fe4f2b615a999b76b8f9	0	0	0	0	0	0	0	0	0	0	0	0	0	0	0	0	0	0	0	0	0	0	0	0	0	0	0	0	0	0	0	0	0	0	0	0	0	0	0	0	0	0	0	0	0	0	0	0	0
74b8f359428694ee392a17343234feb9	0	0	0	0	0	0	0	0	0	0	0	0	0	0	0	0	0	0	0	0	0	0	0	0	0	0	0	0	0	0	0	0	0	0	0	0	0	0	0	0	0	0	0	0	0	0	0	0	0
970f76d99672d92a270420f1d282332a	0	0	0	0	0	0	0	0	0	0	0	0	0	0	0	0	0	0	0	0	0	0	0	0	0	0	0	0	0	0	0	0	0	0	0	0	0	0	0	0	0	0	0	0	0	0	0	0	0
a1eb430f089a959fe50002a6a49449db	0	0	0	0	0	0	0	0	0	0	0	0	0	0	0	0	0	0	0	0	0	0	0	0	0	0	0	0	0	0	0	0	0	0	0	0	0	0	0	0	0	0	0	0	0	0	0	0	0
68addca7c0f630dc4982b4c44f5fae59	0	0	0	0	0	0	0	0	0	0	0	0	0	0	0	0	0	0	0	0	0	0	0	0	0	0	0	0	0	0	0	0	0	0	0	0	0	0	0	0	0	0	0	0	0	0	0	0	0
f77117ac0db9201356055b3372c82b3a	0	0	0	0	0	0	0	0	0	0	0	0	0	0	0	0	0	0	0	0	0	0	0	0	0	0	0	0	0	0	0	0	0	0	0	0	0	0	0	0	0	0	0	0	0	0	0	0	0
1599c81a7e1f655e07ca0ee27d67c854	0	0	0	0	0	0	0	0	0	0	0	0	0	0	0	0	0	0	0	0	0	0	0	0	0	0	0	0	0	0	0	0	0	0	0	0	0	0	0	0	0	0	0	0	0	0	0	0	0
e947459e0be65bab26cee618d2391e9e	0	0	0	0	0	0	0	0	0	0	0	0	0	0	0	0	0	0	0	0	0	0	0	0	0	0	0	0	0	0	0	0	0	0	0	0	0	0	0	0	0	0	0	0	0	0	0	0	0
728b4d03622ee8884b09e30246f4a87a	0	0	0	0	0	0	0	0	0	0	0	0	0	0	0	0	0	0	0	0	0	0	0	0	0	0	0	0	0	0	0	0	0	0	0	0	0	0	0	0	0	0	0	0	0	0	0	0	0
eef4e71a955b5d7d870f1e1e63ff849d	0	0	0	0	0	0	0	0	0	0	0	0	0	0	0	0	0	0	0	0	0	0	0	0	0	0	0	0	0	0	0	0	0	0	0	0	0	0	0	0	0	0	0	0	0	0	0	0	0
7c7a928701fb61e14214b1d8473b6934	0	0	0	0	0	0	0	0	0	0	0	0	0	0	0	0	0	0	0	0	0	0	0	0	0	0	0	0	0	0	0	0	0	0	0	0	0	0	0	0	0	0	0	0	0	0	0	0	0
5a6d171adf4104ac57b4bc2de3055a97	0	0	0	0	0	0	0	0	0	0	0	0	0	0	0	0	0	0	0	0	0	0	0	0	0	0	0	0	0	0	0	0	0	0	0	0	0	0	0	0	0	0	0	0	0	0	0	0	0
f9a7e7e7d305de7e194ec3affe0ea5a8	0	0	0	0	0	0	0	0	0	0	0	0	0	0	0	0	0	0	0	0	0	0	0	0	0	0	0	0	0	0	0	0	0	0	0	0	0	0	0	0	0	0	0	0	0	0	0	0	0
cdb501342e4c63a3901f60754397d5d1	0	0	0	0	0	0	0	0	0	0	0	0	0	0	0	0	0	0	0	0	0	0	0	0	0	0	0	0	0	0	0	0	0	0	0	0	0	0	0	0	0	0	0	0	0	0	0	0	0
d4f2f93f3bfba04c5ef9f7b31efdf232	0	0	0	0	0	0	0	0	0	0	0	0	0	0	0	0	0	0	0	0	0	0	0	0	0	0	0	0	0	0	0	0	0	0	0	0	0	0	0	0	0	0	0	0	0	0	0	0	0
ad1b2607524f37306b54e48a964a6a72	0	0	0	0	0	0	0	0	0	0	0	0	0	0	0	0	0	0	0	0	0	0	0	0	0	0	0	0	0	0	0	0	0	0	0	0	0	0	0	0	0	0	0	0	0	0	0	0	0
8feb8a69c67421fc26c1fb6edd40a438	0	0	0	0	0	0	0	0	0	0	0	0	0	0	0	0	0	0	0	0	0	0	0	0	0	0	0	0	0	0	0	0	0	0	0	0	0	0	0	0	0	0	0	0	0	0	0	0	0
0c6ea3eb09d41b555f59f9a9e7906ebb	0	0	0	0	0	0	0	0	0	0	0	0	0	0	0	0	0	0	0	0	0	0	0	0	0	0	0	0	0	0	0	0	0	0	0	0	0	0	0	0	0	0	0	0	0	0	0	0	0
611e67802f983047d16d37fac960cc57	0	0	0	0	0	0	0	0	0	0	0	0	0	0	0	0	0	0	0	0	0	0	0	0	0	0	0	0	0	0	0	0	0	0	0	0	0	0	0	0	0	0	0	0	0	0	0	0	0
3979c98bf546ad40a47fa6dafa3e2bed	0	0	0	0	0	0	0	0	0	0	0	0	0	0	0	0	0	0	0	0	0	0	0	0	0	0	0	0	0	0	0	0	0	0	0	0	0	0	0	0	0	0	0	0	0	0	0	0	0
79e740b1b512029cd88eef89a35967f8	0	0	0	0	0	0	0	0	0	0	0	0	0	0	0	0	0	0	0	0	0	0	0	0	0	0	0	0	0	0	0	0	0	0	0	0	0	0	0	0	0	0	0	0	0	0	0	0	0
1563610dc01b028e59cd02208c387309	0	0	0	0	0	0	0	0	0	0	0	0	0	0	0	0	0	0	0	0	0	0	0	0	0	0	0	0	0	0	0	0	0	0	0	0	0	0	0	0	0	0	0	0	0	0	0	0	0
bf419c92cd4f3a98331830c6f73f8c7e	0	0	0	0	0	0	0	0	0	0	0	0	0	0	0	0	0	0	0	0	0	0	0	0	0	0	0	0	0	0	0	0	0	0	0	0	0	0	0	0	0	0	0	0	0	0	0	0	0
f9ceeb38773a0e90537b01a2cf2b742e	0	0	0	0	0	0	0	0	0	0	0	0	0	0	0	0	0	0	0	0	0	0	0	0	0	0	0	0	0	0	0	0	0	0	0	0	0	0	0	0	0	0	0	0	0	0	0	0	0
360085f3157bde7faade424dfed35d2e	0	0	0	0	0	0	0	0	0	0	0	0	0	0	0	0	0	0	0	0	0	0	0	0	0	0	0	0	0	0	0	0	0	0	0	0	0	0	0	0	0	0	0	0	0	0	0	0	0
796e4eb4e136d4493b887843cfb1a8b2	0	0	0	0	0	0	0	0	0	0	0	0	0	0	0	0	0	0	0	0	0	0	0	0	0	0	0	0	0	0	0	0	0	0	0	0	0	0	0	0	0	0	0	0	0	0	0	0	0
05e78f6a05abe3afde1f0d48705deb8e	0	0	0	0	0	0	0	0	0	0	0	0	0	0	0	0	0	0	0	0	0	0	0	0	0	0	0	0	0	0	0	0	0	0	0	0	0	0	0	0	0	0	0	0	0	0	0	0	0
9869f089a5c1685690936805bcb59d3e	0	0	0	0	0	0	0	0	0	0	0	0	0	0	0	0	0	0	0	0	0	0	0	0	0	0	0	0	0	0	0	0	0	0	0	0	0	0	0	0	0	0	0	0	0	0	0	0	0
7bb26d947711295cbae3a2a95ae87ee6	0	0	0	0	0	0	0	0	0	0	0	0	0	0	0	0	0	0	0	0	0	0	0	0	0	0	0	0	0	0	0	0	0	0	0	0	0	0	0	0	0	0	0	0	0	0	0	0	0
7e54e470c4e14aadc1970e6510c9aa21	0	0	0	0	0	0	0	0	0	0	0	0	0	0	0	0	0	0	0	0	0	0	0	0	0	0	0	0	0	0	0	0	0	0	0	0	0	0	0	0	0	0	0	0	0	0	0	0	0
813a4f8a439d08dc98600532746c830f	0	0	0	0	0	0	0	0	0	0	0	0	0	0	0	0	0	0	0	0	0	0	0	0	0	0	0	0	0	0	0	0	0	0	0	0	0	0	0	0	0	0	0	0	0	0	0	0	0
b7d003ded7dcd947e8f281ad092cddb9	0	0	0	0	0	0	0	0	0	0	0	0	0	0	0	0	0	0	0	0	0	0	0	0	0	0	0	0	0	0	0	0	0	0	0	0	0	0	0	0	0	0	0	0	0	0	0	0	0
f1f46bdfe9216e96f7ba40a599078566	0	0	0	0	0	0	0	0	0	0	0	0	0	0	0	0	0	0	0	0	0	0	0	0	0	0	0	0	0	0	0	0	0	0	0	0	0	0	0	0	0	0	0	0	0	0	0	0	0
ff53c5458a1f0f105929c1105e10ec5c	0	0	0	0	0	0	0	0	0	0	0	0	0	0	0	0	0	0	0	0	0	0	0	0	0	0	0	0	0	0	0	0	0	0	0	0	0	0	0	0	0	0	0	0	0	0	0	0	0
8d8910286f872c3e9386cad5ac2705c6	0	0	0	0	0	0	0	0	0	0	0	0	0	0	0	0	0	0	0	0	0	0	0	0	0	0	0	0	0	0	0	0	0	0	0	0	0	0	0	0	0	0	0	0	0	0	0	0	0
777c94ae1943dc0a646b8172ff248ff8	0	0	0	0	0	0	0	0	0	0	0	0	0	0	0	0	0	0	0	0	0	0	0	0	0	0	0	0	0	0	0	0	0	0	0	0	0	0	0	0	0	0	0	0	0	0	0	0	0
89c702fdcf289018c0884934fe72c287	0	0	0	0	0	0	0	0	0	0	0	0	0	0	0	0	0	0	0	0	0	0	0	0	0	0	0	0	0	0	0	0	0	0	0	0	0	0	0	0	0	0	0	0	0	0	0	0	0
79b352ce95b656e99d25594b95fa7cb6	0	0	0	0	0	0	0	0	0	0	0	0	0	0	0	0	0	0	0	0	0	0	0	0	0	0	0	0	0	0	0	0	0	0	0	0	0	0	0	0	0	0	0	0	0	0	0	0	0
97412ad8fc3e80dc97ab718778ee826a	0	0	0	0	0	0	0	0	0	0	0	0	0	0	0	0	0	0	0	0	0	0	0	0	0	0	0	0	0	0	0	0	0	0	0	0	0	0	0	0	0	0	0	0	0	0	0	0	0
59066e17c6c8b41b77009e1b4c6bb00e	0	0	0	0	0	0	0	0	0	0	0	0	0	0	0	0	0	0	0	0	0	0	0	0	0	0	0	0	0	0	0	0	0	0	0	0	0	0	0	0	0	0	0	0	0	0	0	0	0
a93ff5a17853db366ecaab9c12832b95	0	0	0	0	0	0	0	0	0	0	0	0	0	0	0	0	0	0	0	0	0	0	0	0	0	0	0	0	0	0	0	0	0	0	0	0	0	0	0	0	0	0	0	0	0	0	0	0	0
7d38a3616beaac2ff7d7bd83dfdc6e71	0	0	0	0	0	0	0	0	0	0	0	0	0	0	0	0	0	0	0	0	0	0	0	0	0	0	0	0	0	0	0	0	0	0	0	0	0	0	0	0	0	0	0	0	0	0	0	0	0
ee7a07e807f0df2ac14d01135b3a5a3e	0	0	0	0	0	0	0	0	0	0	0	0	0	0	0	0	0	0	0	0	0	0	0	0	0	0	0	0	0	0	0	0	0	0	0	0	0	0	0	0	0	0	0	0	0	0	0	0	0
c9b7438f82131901a5470fb22f8e741d	0	0	0	0	0	0	0	0	0	0	0	0	0	0	0	0	0	0	0	0	0	0	0	0	0	0	0	0	0	0	0	0	0	0	0	0	0	0	0	0	0	0	0	0	0	0	0	0	0
3c5dd5ad0ea70acf1bfb4cf4982c067c	0	0	0	0	0	0	0	0	0	0	0	0	0	0	0	0	0	0	0	0	0	0	0	0	0	0	0	0	0	0	0	0	0	0	0	0	0	0	0	0	0	0	0	0	0	0	0	0	0
49a33ea68462703664b7698ffc7e6a58	0	0	0	0	0	0	0	0	0	0	0	0	0	0	0	0	0	0	0	0	0	0	0	0	0	0	0	0	0	0	0	0	0	0	0	0	0	0	0	0	0	0	0	0	0	0	0	0	0
f40df36b198307c9d658c956146a69d8	0	0	0	0	0	0	0	0	0	0	0	0	0	0	0	0	0	0	0	0	0	0	0	0	0	0	0	0	0	0	0	0	0	0	0	0	0	0	0	0	0	0	0	0	0	0	0	0	0
95b23b48d38e6a5aec459aa5b7e65fd5	0	0	0	0	0	0	0	0	0	0	0	0	0	0	0	0	0	0	0	0	0	0	0	0	0	0	0	0	0	0	0	0	0	0	0	0	0	0	0	0	0	0	0	0	0	0	0	0	0
100ca44848d71b9e2115e7e606903f98	0	0	0	0	0	0	0	0	0	0	0	0	0	0	0	0	0	0	0	0	0	0	0	0	0	0	0	0	0	0	0	0	0	0	0	0	0	0	0	0	0	0	0	0	0	0	0	0	0
4349f9f68b73682a4e45d016c0a60229	0	0	0	0	0	0	0	0	0	0	0	0	0	0	0	0	0	0	0	0	0	0	0	0	0	0	0	0	0	0	0	0	0	0	0	0	0	0	0	0	0	0	0	0	0	0	0	0	0
3d92f69ebfbaa50ab3863a44c95a8c38	0	0	0	0	0	0	0	0	0	0	0	0	0	0	0	0	0	0	0	0	0	0	0	0	0	0	0	0	0	0	0	0	0	0	0	0	0	0	0	0	0	0	0	0	0	0	0	0	0
bc090582eab5584ad92c8f8b7108a458	0	0	0	0	0	0	0	0	0	0	0	0	0	0	0	0	0	0	0	0	0	0	0	0	0	0	0	0	0	0	0	0	0	0	0	0	0	0	0	0	0	0	0	0	0	0	0	0	0
4ebf8401bd001532bf5687d69a1a3ca0	0	0	0	0	0	0	0	0	0	0	0	0	0	0	0	0	0	0	0	0	0	0	0	0	0	0	0	0	0	0	0	0	0	0	0	0	0	0	0	0	0	0	0	0	0	0	0	0	0
959309dffef7acdbc97511b89b389e83	0	0	0	0	0	0	0	0	0	0	0	0	0	0	0	0	0	0	0	0	0	0	0	0	0	0	0	0	0	0	0	0	0	0	0	0	0	0	0	0	0	0	0	0	0	0	0	0	0
7fabcc4fa999a9138e07d9b4dca0d17a	0	0	0	0	0	0	0	0	0	0	0	0	0	0	0	0	0	0	0	0	0	0	0	0	0	0	0	0	0	0	0	0	0	0	0	0	0	0	0	0	0	0	0	0	0	0	0	0	0
5c96151cf18dd243815bfa9eb9d5245f	0	0	0	0	0	0	0	0	0	0	0	0	0	0	0	0	0	0	0	0	0	0	0	0	0	0	0	0	0	0	0	0	0	0	0	0	0	0	0	0	0	0	0	0	0	0	0	0	0
efc3e07588d2ead8a0f02e877379bdb4	0	0	0	0	0	0	0	0	0	0	0	0	0	0	0	0	0	0	0	0	0	0	0	0	0	0	0	0	0	0	0	0	0	0	0	0	0	0	0	0	0	0	0	0	0	0	0	0	0
10cc1c392631d37644747d759589bc99	0	0	0	0	0	0	0	0	0	0	0	0	0	0	0	0	0	0	0	0	0	0	0	0	0	0	0	0	0	0	0	0	0	0	0	0	0	0	0	0	0	0	0	0	0	0	0	0	0
b389066141cff70880e489182da11296	0	0	0	0	0	0	0	0	0	0	0	0	0	0	0	0	0	0	0	0	0	0	0	0	0	0	0	0	0	0	0	0	0	0	0	0	0	0	0	0	0	0	0	0	0	0	0	0	0
c4953acb3223d9f410585796df7b7131	0	0	0	0	0	0	0	0	0	0	0	0	0	0	0	0	0	0	0	0	0	0	0	0	0	0	0	0	0	0	0	0	0	0	0	0	0	0	0	0	0	0	0	0	0	0	0	0	0
6357bab0eedcb7d3365acc32ebdce8f5	0	0	0	0	0	0	0	0	0	0	0	0	0	0	0	0	0	0	0	0	0	0	0	0	0	0	0	0	0	0	0	0	0	0	0	0	0	0	0	0	0	0	0	0	0	0	0	0	0
64329a3298ecfa005ca350b59f1466cf	0	0	0	0	0	0	0	0	0	0	0	0	0	0	0	0	0	0	0	0	0	0	0	0	0	0	0	0	0	0	0	0	0	0	0	0	0	0	0	0	0	0	0	0	0	0	0	0	0
b08f6291baa2cdcf14b7b3ef991e8d41	0	0	0	0	0	0	0	0	0	0	0	0	0	0	0	0	0	0	0	0	0	0	0	0	0	0	0	0	0	0	0	0	0	0	0	0	0	0	0	0	0	0	0	0	0	0	0	0	0
ced923794e1e8811803dba0ac2cdd283	0	0	0	0	0	0	0	0	0	0	0	0	0	0	0	0	0	0	0	0	0	0	0	0	0	0	0	0	0	0	0	0	0	0	0	0	0	0	0	0	0	0	0	0	0	0	0	0	0
63981532a3c20ecf8406daba1fad4b19	0	0	0	0	0	0	0	0	0	0	0	0	0	0	0	0	0	0	0	0	0	0	0	0	0	0	0	0	0	0	0	0	0	0	0	0	0	0	0	0	0	0	0	0	0	0	0	0	0
7e752dc578752b602bc51cb291315577	0	0	0	0	0	0	0	0	0	0	0	0	0	0	0	0	0	0	0	0	0	0	0	0	0	0	0	0	0	0	0	0	0	0	0	0	0	0	0	0	0	0	0	0	0	0	0	0	0
2d57839e2bd7bdfe05902fc2b960b344	0	0	0	0	0	0	0	0	0	0	0	0	0	0	0	0	0	0	0	0	0	0	0	0	0	0	0	0	0	0	0	0	0	0	0	0	0	0	0	0	0	0	0	0	0	0	0	0	0
08b2daf0263011b7aef60107030894a1	0	0	0	0	0	0	0	0	0	0	0	0	0	0	0	0	0	0	0	0	0	0	0	0	0	0	0	0	0	0	0	0	0	0	0	0	0	0	0	0	0	0	0	0	0	0	0	0	0
7a15c0bcf8b907104c82238e14a7d7f3	0	0	0	0	0	0	0	0	0	0	0	0	0	0	0	0	0	0	0	0	0	0	0	0	0	0	0	0	0	0	0	0	0	0	0	0	0	0	0	0	0	0	0	0	0	0	0	0	0
8e1c6137c82b0b9e605f770c7bd2df3e	0	0	0	0	0	0	0	0	0	0	0	0	0	0	0	0	0	0	0	0	0	0	0	0	0	0	0	0	0	0	0	0	0	0	0	0	0	0	0	0	0	0	0	0	0	0	0	0	0
92f89eef765e832249cc6b7a5696d912	0	0	0	0	0	0	0	0	0	0	0	0	0	0	0	0	0	0	0	0	0	0	0	0	0	0	0	0	0	0	0	0	0	0	0	0	0	0	0	0	0	0	0	0	0	0	0	0	0
cdee1be953037163baed341ad6513212	0	0	0	0	0	0	0	0	0	0	0	0	0	0	0	0	0	0	0	0	0	0	0	0	0	0	0	0	0	0	0	0	0	0	0	0	0	0	0	0	0	0	0	0	0	0	0	0	0
4d6ee4f6453757a4e6d124187674e5e3	0	0	0	0	0	0	0	0	0	0	0	0	0	0	0	0	0	0	0	0	0	0	0	0	0	0	0	0	0	0	0	0	0	0	0	0	0	0	0	0	0	0	0	0	0	0	0	0	0
f79d9e4bba84fd278db6a4ae65b67a76	0	0	0	0	0	0	0	0	0	0	0	0	0	0	0	0	0	0	0	0	0	0	0	0	0	0	0	0	0	0	0	0	0	0	0	0	0	0	0	0	0	0	0	0	0	0	0	0	0
80cc371e7561876d6efab5f41809c880	0	0	0	0	0	0	0	0	0	0	0	0	0	0	0	0	0	0	0	0	0	0	0	0	0	0	0	0	0	0	0	0	0	0	0	0	0	0	0	0	0	0	0	0	0	0	0	0	0
98e60b53f4fb8bad108fcd9ad0e3cffb	0	0	0	0	0	0	0	0	0	0	0	0	0	0	0	0	0	0	0	0	0	0	0	0	0	0	0	0	0	0	0	0	0	0	0	0	0	0	0	0	0	0	0	0	0	0	0	0	0
bd47dea16e806e25cc09d6836ad88aa5	0	0	0	0	0	0	0	0	0	0	0	0	0	0	0	0	0	0	0	0	0	0	0	0	0	0	0	0	0	0	0	0	0	0	0	0	0	0	0	0	0	0	0	0	0	0	0	0	0
2596e70cb3f00a20b041c7a1896ee0cd	0	0	0	0	0	0	0	0	0	0	0	0	0	0	0	0	0	0	0	0	0	0	0	0	0	0	0	0	0	0	0	0	0	0	0	0	0	0	0	0	0	0	0	0	0	0	0	0	0
c41f2edeb77aaaef4ec86512e2abb362	0	0	25	0	24	0	62	23	51	27	0	0	86	61	95	92	87	0	0	101	42	69	88	0	0	0	21	53	95	24	0	69	0	0	0	0	0	0	0	0	0	0	0	0	0	0	0	0	0
5ee5510d71440332d3becf80bb5be354	0	0	0	0	0	0	0	0	0	0	0	0	0	0	0	0	0	0	0	0	0	0	0	0	0	0	0	0	0	0	0	0	0	0	0	0	2	0	0	0	0	0	0	0	0	0	0	6	0
09d78ecb884a2630d35d48ad9f35fbe6	0	15	9	0	0	0	0	0	0	0	0	0	0	0	0	0	0	0	0	0	0	0	0	0	0	0	0	0	0	0	0	0	0	0	0	0	0	0	0	0	0	0	0	0	0	0	0	0	0
8163685dc45fb5470b88b0f51f05b7a1	0	23	0	0	0	0	0	0	0	0	0	0	0	0	0	0	0	0	0	0	0	0	0	0	0	0	0	0	0	0	0	0	0	0	0	0	0	0	0	0	0	0	0	0	0	0	0	0	0
2d24398a39adf631d90b7e6b32edb784	0	0	0	0	0	0	0	0	0	0	0	0	0	0	0	0	0	0	0	0	0	0	0	0	0	0	0	0	0	0	0	0	0	0	0	0	0	0	0	0	0	0	0	0	0	0	0	0	0
73bec6adf68562bcb51b317b6e32248c	0	0	0	0	0	0	0	0	0	0	0	0	0	0	0	0	0	0	0	0	0	0	0	0	0	0	0	0	0	0	0	0	0	0	0	0	0	0	0	0	0	0	0	0	0	0	0	0	0
6ec4f02535091c74ffa418b16585d621	0	0	0	0	0	0	0	0	0	0	0	0	0	0	0	0	0	0	0	0	0	0	0	0	0	0	0	0	0	0	0	0	0	0	0	0	0	0	0	0	0	0	0	0	0	0	0	0	0
004e1449828cdd74e1a01036fcea3786	0	0	0	0	0	0	0	0	0	0	0	0	0	0	0	0	0	0	0	0	0	0	0	0	0	0	0	0	0	0	0	0	0	0	0	0	0	0	0	0	0	0	0	0	0	0	0	0	0
6d10f162317b6493335a52b9fe93cfa2	0	0	0	0	0	0	0	0	0	0	0	0	23	0	0	0	0	0	0	0	0	0	0	0	0	0	0	0	0	0	0	0	0	0	0	0	0	0	0	0	0	0	0	0	0	0	0	0	0
d5f1137dfa2504fedbbe90201e6b8bb2	0	0	0	0	28	0	52	20	40	23	0	0	36	22	54	67	57	0	0	52	27	62	50	0	0	0	0	46	41	27	0	23	0	0	0	0	0	0	0	0	0	0	0	0	0	0	0	0	0
461c201ba65e2d2882cb1379c340808a	0	0	0	0	20	0	31	0	18	14	0	0	19	0	25	42	43	0	0	20	15	25	26	0	0	0	0	0	24	0	0	0	0	0	0	0	0	0	0	0	0	0	0	0	0	0	0	0	0
71ac6ea9febbd573637f0123d5328af5	0	0	8	0	0	0	40	0	12	0	0	0	33	17	25	23	27	0	0	26	26	19	9	0	0	0	0	11	19	0	0	0	0	0	0	0	0	0	0	0	0	0	0	0	0	0	0	0	0
d173bb8604713ce9b73d1db1eeb11e7e	0	0	0	0	0	0	0	0	0	0	0	0	0	0	0	0	0	0	0	0	0	0	0	0	0	0	0	0	0	0	0	0	0	0	0	0	0	0	0	0	0	0	0	0	0	0	0	0	0
1882311e2330cc3540e642603da81585	0	0	0	0	0	0	0	0	0	0	0	0	0	0	0	0	0	0	0	0	0	0	0	0	0	0	0	0	0	0	0	0	0	0	0	0	0	0	0	0	0	0	0	0	0	0	0	0	0
05c0c090515fa9ffddd897b1295f8736	0	0	0	0	0	0	0	0	0	0	0	0	0	0	0	0	0	0	0	0	0	0	0	0	0	0	0	0	0	0	0	0	0	0	0	0	0	0	0	0	0	0	0	0	0	0	0	0	0
4bceffb8f3b13bd5728117f45646c5a5	0	0	0	0	0	0	0	0	0	0	0	0	0	0	0	0	0	0	0	0	0	0	0	0	0	0	0	0	0	0	0	0	0	0	0	0	0	0	0	0	0	0	0	0	0	0	0	0	0
7081670a6610d5949f918ddf29c3cf35	0	0	0	0	0	0	0	0	0	0	0	0	0	0	0	0	0	0	0	0	0	0	0	0	0	0	0	0	0	0	0	0	0	0	0	0	0	0	0	0	0	0	0	0	0	0	0	0	0
1ca0f284e27676e22d27259557590b69	0	0	0	0	0	0	0	0	0	0	0	0	0	0	0	0	0	0	0	0	0	0	0	0	0	0	0	0	0	0	0	0	0	0	0	0	0	0	0	0	0	0	0	0	0	0	0	0	0
3d1d593539cbfe925d12f4bfc27a76d7	0	0	0	0	0	0	0	0	0	0	0	0	0	0	0	0	0	0	0	0	0	0	0	0	0	0	0	0	0	0	0	0	0	0	0	0	0	0	0	0	0	0	0	0	0	0	0	0	0
b5e4d1a8e6d73726d876659a8b53d31a	0	0	0	0	0	0	0	0	0	0	0	0	0	0	0	0	0	0	0	0	0	0	0	0	0	0	0	0	0	0	0	0	0	0	0	0	0	0	0	0	0	0	0	0	0	0	0	0	0
8ead18fe9590f04d48206c84b419f457	0	0	0	0	0	5	0	0	0	0	0	0	0	0	0	0	0	0	0	39	486	22	0	0	0	0	0	0	0	0	0	0	0	0	0	0	0	0	0	0	0	0	0	0	0	0	0	0	0
d6ef4b0005432cd9fa9104d7f71b3f74	0	0	0	0	0	0	0	0	0	0	0	0	0	0	0	0	0	0	0	0	0	0	0	0	0	0	0	0	0	0	0	0	0	0	0	0	0	0	0	0	0	0	0	0	0	0	0	0	0
73019025039c75318486d32a15f7547b	0	0	0	0	0	0	0	0	0	0	0	0	0	0	0	0	0	0	0	0	0	0	0	0	0	0	0	0	0	0	0	0	0	0	0	0	0	0	0	0	0	0	0	0	0	0	0	0	0
f6af356a707548d300617d40fa83702e	0	0	0	0	0	0	33	0	0	0	0	0	32	25	47	43	38	0	0	33	0	0	28	0	0	0	10	27	36	0	0	22	0	0	0	0	0	0	0	0	0	0	0	0	0	0	0	0	0
fbd40cf46c77422a12dc0db0f4246785	0	0	0	0	0	0	0	0	0	0	0	0	96	0	59	0	0	0	0	46	0	0	0	0	0	0	0	0	0	0	0	0	0	0	0	0	0	0	0	0	0	0	0	0	0	0	0	0	0
832c693542e5c3172a8ab62c3f9be262	0	0	0	0	0	0	0	0	0	0	0	0	4	3	4	0	0	0	0	0	0	0	0	0	0	0	0	0	0	0	0	0	0	0	0	0	0	0	0	0	0	0	0	0	0	0	0	0	0
51447ee7e52feb5780cafa36deba9581	0	0	0	0	0	0	0	0	0	0	0	0	0	0	0	0	0	0	0	0	0	0	0	0	0	0	0	0	0	0	0	0	0	0	0	0	0	0	0	0	0	0	0	0	0	0	0	0	0
a218d0ec690244e30fd1c0432173f1bb	0	0	0	0	0	0	0	0	0	0	0	0	0	0	0	0	0	0	0	0	0	0	0	0	0	0	0	0	0	0	0	0	0	0	0	0	0	0	0	0	0	0	0	0	0	0	0	0	0
b9e8bab88baecaacc324fa7fe009e1a1	0	0	0	0	0	0	0	0	0	0	0	0	0	0	0	0	0	0	0	0	0	0	0	0	0	0	0	0	0	0	0	0	0	0	0	0	0	0	0	0	0	0	0	0	0	0	0	0	0
e80dbf3a66bbfc096cec8ff6c614d98b	0	0	0	0	0	0	0	0	0	0	0	0	0	0	0	0	0	0	0	0	0	0	0	0	0	0	0	0	0	0	0	0	0	0	0	0	0	0	0	0	0	0	0	0	0	0	0	0	0
8c44ff23b8e886983849811b73e9dbc8	0	0	0	0	0	0	0	0	0	0	0	0	0	0	0	0	0	0	0	0	0	0	0	0	0	0	0	0	0	0	0	0	0	0	0	0	0	0	0	0	0	0	0	0	0	0	0	0	0
16e177078906e3305819d8d95f35e2cf	0	0	0	0	0	0	0	0	0	0	0	0	0	0	0	0	0	0	0	0	0	0	0	0	0	0	0	0	0	0	0	0	0	0	0	0	0	0	0	0	0	0	0	0	0	0	0	0	0
570f18cb41acf0e8f967ef4dd497e1b2	0	0	0	0	0	0	0	0	0	0	0	0	0	0	0	0	0	0	0	0	0	0	0	0	0	0	0	0	0	0	0	0	0	0	0	0	0	0	0	0	0	0	0	0	0	0	0	0	0
c4d63409dacc388234f737292fdfdb3a	0	0	0	0	0	0	0	0	0	0	0	0	0	0	0	0	0	0	0	0	0	0	0	0	0	0	0	0	0	0	0	0	0	0	0	0	0	0	0	0	0	0	0	0	0	0	0	0	0
95997b3d5771de6a78ebd80c856678c4	0	0	0	0	0	0	0	0	0	0	0	0	0	0	0	0	0	0	0	0	0	0	0	0	0	0	0	0	0	0	0	0	0	0	0	0	0	0	0	0	0	0	0	0	0	0	0	0	0
46bb506cd300f76f0f75d8a7f9a681b4	0	0	0	0	0	0	0	0	0	0	0	0	0	0	0	0	0	0	0	0	0	0	0	0	0	0	0	0	0	0	0	0	0	0	0	0	0	0	0	0	0	0	0	0	0	0	0	0	0
f397835b10811c321734fdf9e779825f	0	0	0	0	0	0	0	0	0	0	0	0	0	0	0	0	0	0	0	0	0	0	0	0	0	0	0	0	0	0	0	0	0	0	0	0	0	0	0	0	0	0	0	0	0	0	0	0	0
3173fb73aa9b125a7d62fcf7c722d929	0	0	0	0	0	0	0	0	0	0	0	0	0	0	0	0	0	0	0	0	0	0	0	0	0	0	0	0	0	0	0	0	0	0	0	0	0	0	0	0	0	0	0	0	0	0	0	0	0
5db8df1bb0fd568ccbb3b7ce3bc57466	0	0	0	0	0	0	0	0	0	0	0	0	0	0	0	0	0	0	0	0	0	0	0	0	0	0	0	0	0	0	0	0	0	0	0	0	0	0	0	0	0	0	0	0	0	0	0	0	0
227f4120415e4b3a13cc0426f7b29c40	0	0	0	0	0	0	0	0	0	0	0	0	0	0	0	0	0	0	0	0	0	0	0	0	0	0	0	0	0	0	0	0	0	0	0	0	0	0	0	0	0	0	0	0	0	0	0	0	0
6b38cfc01da446c1e980906df4d98057	0	0	0	0	0	0	0	0	0	0	0	0	0	0	2	0	0	0	0	0	0	0	0	0	0	0	0	0	0	0	0	0	0	0	0	0	0	0	0	0	0	0	0	0	0	0	0	0	0
ef51de37b5370e9681351067d871f581	0	0	0	0	0	0	0	0	0	0	0	0	0	0	0	0	0	0	0	0	0	0	0	0	0	0	0	0	0	0	0	0	0	0	0	0	0	0	0	0	0	0	0	0	0	0	0	0	0
a5ee9d86ad1e570cfd8d0bde91e18fd9	0	0	0	0	0	0	0	0	0	0	0	0	0	0	0	0	0	0	0	0	0	0	0	0	0	0	0	0	0	0	0	0	0	0	0	0	0	0	0	0	0	0	0	0	0	0	0	0	0
dec7db33ca1e06a8039f806b901c5ac6	0	0	0	0	0	0	0	0	0	0	0	0	0	0	0	0	0	0	0	0	0	0	0	0	0	0	0	0	0	0	0	0	0	0	0	0	0	0	0	0	0	0	0	0	0	0	0	0	0
2f6e6624e880f72f1067e5f58723d9ab	0	0	0	0	0	0	0	0	0	0	0	0	0	0	0	0	0	0	0	0	0	0	0	0	0	0	0	0	0	0	0	0	0	0	0	0	0	0	0	0	0	0	0	0	0	0	0	0	0
4b73863a05429356ac1c745975e26e08	0	0	0	0	0	0	0	0	0	0	0	0	0	0	0	0	0	0	0	0	0	0	0	0	0	0	0	0	0	0	0	0	0	0	0	0	0	0	0	0	0	0	0	0	0	0	0	0	0
d818e3173921f38c9bcf8ea5f54c4f3e	0	0	0	0	0	0	0	0	0	0	0	0	0	0	0	0	0	0	0	0	0	0	0	0	0	0	0	0	0	0	0	0	0	0	0	0	0	0	0	0	0	0	0	0	0	0	0	0	0
e30693f794ed70434b3679c43b5c9e3d	0	0	0	0	0	0	0	0	0	0	0	0	0	0	0	0	0	0	0	0	0	0	0	0	0	0	0	0	0	0	0	0	0	0	0	0	0	0	0	0	0	0	0	0	0	0	0	0	0
e617af3624b5325e16620520fd98886d	0	0	0	0	0	0	0	0	0	0	0	0	0	0	0	0	0	0	0	0	0	0	0	0	0	0	0	0	0	0	0	0	0	0	0	0	0	0	0	0	0	0	0	0	0	0	0	0	0
a25540fa43c12470b66a62028a2e7068	0	0	0	0	226	57	0	0	0	0	0	0	0	0	0	0	0	0	0	0	0	0	0	0	0	0	0	0	0	0	0	0	0	0	0	0	0	0	0	0	0	0	0	0	0	0	0	0	0
0eda17908551e8eb2b68aea5c898bc60	0	0	0	0	0	0	0	0	0	0	0	0	0	0	0	0	0	0	0	0	0	0	0	0	0	0	0	0	0	0	0	0	0	0	0	0	0	0	0	0	0	0	0	0	0	0	0	0	0
02a7cc1f1b176bf018140e9dc5b5a86d	0	0	0	0	0	0	0	0	0	0	0	0	0	0	0	0	0	0	0	0	0	0	0	0	0	0	0	0	0	0	0	0	0	0	0	0	0	0	0	0	0	0	0	0	0	0	0	0	0
66e04dfd1eb78a6bc84cdf17434f3673	0	0	0	0	0	0	0	0	0	0	0	0	0	0	0	0	0	0	0	0	0	0	0	0	0	0	0	0	0	0	0	0	0	0	0	0	0	0	0	0	0	0	0	0	0	0	0	0	0
f10f0efec8a13a2c34433c2438bff054	0	0	0	0	0	0	0	0	0	0	0	0	0	0	0	0	0	0	0	0	0	0	0	0	0	0	0	0	0	0	0	0	0	0	0	0	0	0	0	0	0	0	0	0	0	0	0	0	0
d18efea8cc26f0bb7908e33430dbb650	0	0	0	0	0	0	0	0	0	0	0	0	0	0	0	0	0	0	0	0	0	0	0	0	0	0	0	0	0	0	0	0	0	0	0	0	0	0	0	0	0	0	0	0	0	0	0	0	0
be1cc13cd80908f170a51bb97ea59642	0	0	0	0	0	0	0	0	0	0	0	0	0	0	0	0	0	0	0	0	0	0	0	0	0	0	0	0	0	0	0	0	0	0	0	0	0	0	0	0	0	0	0	0	0	0	0	0	0
b6081c9a59aa1d2858a880ff511ce322	0	0	0	0	0	0	0	0	0	0	0	0	0	0	0	0	0	0	0	0	0	0	0	0	0	0	0	0	0	0	0	0	0	0	0	0	0	0	0	0	0	0	0	0	0	0	0	0	0
b678e56b022b76b1bcb0f1f31441d3e0	0	0	0	0	0	0	0	0	0	0	0	0	0	0	0	0	0	0	0	0	0	0	0	0	0	0	0	0	0	0	0	0	0	0	0	0	0	0	0	0	0	0	0	0	0	0	0	0	0
5dc39c6c2b645e4e9ebaaeec41983593	0	0	0	0	0	0	0	0	0	0	0	0	0	0	0	0	0	0	0	0	0	0	0	0	0	0	0	0	0	0	0	0	0	0	0	0	0	0	0	0	0	0	0	0	0	0	0	0	0
38f784bf0792c59afe71baa8bdbc5ff4	0	0	0	0	0	0	0	0	0	0	0	0	0	0	0	0	0	0	0	0	0	0	0	0	0	0	0	0	0	0	0	0	0	0	0	0	0	0	0	0	0	0	0	0	0	0	0	0	0
0ee314cfdc72fdb7f8ec95f0593bfb89	0	0	0	0	0	0	0	0	0	0	0	0	0	0	0	0	0	0	0	0	0	0	0	0	0	0	0	0	0	0	0	0	0	0	0	0	0	0	0	0	0	0	0	0	0	0	0	0	0
3dbcbd63bea908a98eb918306d4456a0	0	0	0	0	0	0	0	0	0	0	0	0	0	0	0	0	0	0	0	0	0	0	0	0	0	0	0	0	0	0	0	0	0	0	0	0	0	0	0	0	0	0	0	0	0	0	0	0	0
e3dfc98ad2ea211768f8fc5d39ae70be	0	0	0	0	0	0	0	0	0	0	0	0	0	0	0	0	0	0	0	0	0	0	0	0	0	0	0	0	0	0	0	0	0	0	0	0	0	0	0	0	0	0	0	0	0	0	0	0	0
09a9298599c00d5628250dd4c71b89bd	0	0	0	0	0	0	0	0	0	0	0	0	0	0	0	0	0	0	0	0	0	0	0	53	0	0	0	0	0	0	0	0	0	0	0	0	0	0	0	0	0	0	0	0	0	0	0	0	0
97168a3f3afddf8044273f98dab6c790	0	0	0	0	0	0	0	0	0	0	0	0	0	0	0	0	0	0	0	0	0	0	0	20	0	0	0	0	0	0	0	0	0	0	0	0	0	0	0	0	0	0	0	0	0	0	0	0	0
f8fa483234a0e394cde253288fbeb8bf	0	0	0	0	0	0	0	0	0	0	0	0	0	0	0	0	0	0	0	0	0	0	0	0	0	0	0	0	0	0	0	0	0	0	0	0	0	0	0	0	0	0	0	0	0	0	0	0	0
99cd9c9313b3b61130db45172aa4c3f6	0	0	0	0	0	0	0	0	0	0	0	0	0	0	0	0	0	0	0	0	0	0	0	21	0	0	0	0	0	16	0	0	0	0	0	0	0	0	0	0	0	0	0	0	0	0	0	0	0
8fa5d9dac8cbdfe3b8e5a4055e3a5ffe	0	0	0	0	0	0	0	0	0	0	0	0	0	0	0	0	0	0	0	0	0	0	0	0	0	0	0	0	0	0	0	0	0	0	0	0	0	0	0	0	0	0	0	0	0	0	0	0	0
cf03abe3af62d7f18f22d3662489c96f	0	0	0	0	0	0	0	0	0	0	0	0	0	0	0	0	0	0	0	0	0	0	0	0	0	0	0	0	0	0	0	0	0	0	0	0	0	0	0	0	0	0	0	0	0	0	0	0	0
77d224b82cecd786da4ead4106fe07fc	8	0	0	0	0	0	0	0	0	0	0	5630	91	0	0	0	49	17	14	0	8	0	0	6	0	0	0	0	0	0	3	6619	0	0	0	0	0	0	0	0	0	0	0	0	0	0	0	0	0
2ed10cd582fa18a03749e3314a192a0e	0	0	0	0	0	0	0	0	0	0	0	0	0	0	0	0	0	0	0	0	0	0	0	0	0	0	0	0	0	0	0	0	0	0	0	0	0	0	0	0	0	0	0	0	0	0	0	0	0
352b21d9828becbe9e00c4bd976afa45	0	0	0	0	0	0	0	0	0	0	0	0	0	0	0	0	0	0	0	0	0	0	0	0	0	0	0	0	0	0	0	0	0	0	0	0	0	0	0	0	0	0	0	0	0	0	0	0	0
f32526601f6e65b17f5e94149aed4d40	0	0	0	0	0	0	0	0	0	0	0	0	0	0	0	0	0	0	0	0	0	0	0	0	0	0	0	0	0	0	0	0	0	0	0	0	0	0	0	0	0	0	0	0	0	0	0	0	0
ade47726478b4c676cd51a9b73f804e8	0	0	0	0	0	0	0	0	0	0	0	0	0	0	0	0	0	0	0	0	0	0	0	0	0	0	0	0	0	0	0	0	0	0	0	0	0	0	0	0	0	0	0	0	0	0	0	0	0
75f73ff930636187a2ac7c0f55585989	0	0	0	0	0	0	0	0	0	0	0	0	0	0	0	0	0	0	0	0	0	0	0	0	0	0	0	0	0	0	0	0	0	0	0	0	0	0	0	0	0	0	0	0	0	0	0	0	0
687c67892d9c1f14b86da06bef56fde1	0	0	0	0	0	0	0	0	0	0	0	0	0	0	0	0	0	0	0	0	0	0	0	0	0	0	0	0	0	0	0	0	0	0	0	0	0	0	0	0	0	0	0	0	0	0	0	0	0
fde0d94f424cabb5a337590db1dfe465	0	0	0	0	0	0	0	0	0	0	0	0	0	0	0	0	0	0	0	0	0	0	0	0	0	0	0	0	0	0	0	0	0	0	0	0	0	0	0	0	0	0	0	0	0	0	0	0	0
7543d83658e9f6f5eae4e739504bc8d2	0	0	0	0	0	0	0	0	0	0	0	0	0	0	0	0	0	0	0	0	0	0	0	0	0	0	0	0	0	0	0	0	0	0	0	0	0	0	0	0	0	0	0	0	0	0	0	0	0
93f3bf38cd1683d3f95fa13d25e2cab9	0	0	0	0	0	0	0	0	0	0	0	0	0	0	0	0	0	0	0	0	0	0	0	0	0	0	0	0	0	0	0	0	0	0	0	0	0	0	0	0	0	0	0	0	0	0	0	0	0
f4ce248728663032e1a5ba83942a66a8	0	0	0	0	0	0	0	0	0	0	0	0	0	0	0	0	0	0	0	0	0	0	0	0	0	0	0	0	0	0	0	0	0	0	0	0	0	0	0	0	0	0	0	0	0	0	0	0	0
692b8aaf6ed630df155e34eca6711c57	0	0	0	0	0	0	0	0	0	0	0	0	0	0	0	0	0	0	0	0	0	0	0	0	0	0	0	0	0	0	0	0	0	0	0	0	0	0	0	0	0	0	0	0	0	0	0	0	0
1635e69f49f726f111755699af0cd020	0	0	0	0	0	0	0	0	0	0	0	0	0	0	0	0	0	0	0	0	0	0	0	0	0	0	0	0	0	0	0	0	0	0	0	0	0	0	0	0	0	0	0	0	0	0	0	0	0
58dde328970b059db4435d744c464c18	0	0	0	0	0	0	0	0	0	0	0	0	0	0	0	0	0	0	0	0	0	0	0	0	0	0	0	0	0	0	0	0	0	0	0	0	0	0	0	0	0	0	0	0	0	0	0	0	0
1b9389de31b8374a5770badf76ebf1c2	0	0	0	0	0	0	0	0	0	0	0	0	0	0	0	0	0	0	0	0	0	0	0	0	0	0	0	0	0	0	0	0	0	0	0	0	0	0	0	0	0	0	0	0	0	0	0	0	0
71363495a2f8e18a8765f5a47b58b13f	0	0	0	0	0	0	0	0	0	0	0	0	0	0	0	0	0	0	0	0	0	0	0	0	0	0	0	0	0	0	0	0	0	0	0	0	0	0	0	0	0	0	0	0	0	0	0	0	0
3b18bf20da98bd05c4d87160b2650301	0	0	0	0	0	0	0	0	0	0	0	0	0	0	0	0	0	0	0	0	0	0	0	0	0	0	0	0	0	0	0	0	0	0	0	0	0	0	0	0	0	0	0	0	0	0	0	0	0
3d76612575a9f5faa24b42713d5b8488	0	0	0	0	0	0	0	0	0	0	0	0	0	0	0	0	0	0	0	0	0	0	0	0	0	0	0	0	0	0	0	0	0	0	0	0	0	0	0	0	0	0	0	0	0	0	0	0	0
7259d6ba27243918059d2d67272b5fc1	0	0	0	0	0	0	0	0	0	0	0	0	0	0	0	0	0	0	0	0	0	0	0	0	0	0	0	0	0	0	0	0	0	0	0	0	0	0	0	0	0	0	0	0	0	0	0	0	0
c1f00c65cfef36eb9d056c13313a1af4	0	0	0	0	0	0	0	0	0	0	0	0	0	0	0	0	0	0	0	0	0	0	0	0	0	0	0	0	0	0	0	0	0	0	0	0	0	0	0	0	0	0	0	0	0	0	0	0	0
4d8dc98bd5d8e4348f5e560d0fd76eaf	0	0	0	0	0	0	0	0	0	0	0	0	0	0	0	0	0	0	0	0	0	0	0	0	0	0	0	0	0	0	0	0	0	0	0	0	0	0	0	0	0	0	0	0	0	0	0	0	0
66ca017d263e7b1e6f786d8f2b33e14c	0	0	0	0	0	0	0	0	0	0	9	0	0	0	4	0	0	0	0	0	0	0	0	0	0	0	0	0	0	0	0	0	0	0	0	0	0	0	0	0	0	0	0	0	0	0	0	0	0
bd8ee60d0be5dbcb4831119157ef5268	0	0	0	0	0	0	0	0	0	0	0	0	0	0	0	0	0	0	0	0	0	5	0	0	0	0	0	0	0	0	0	0	0	0	0	0	0	0	0	0	0	0	0	0	0	0	0	0	0
66ea12576665bcc3384a3ae7ea5b644d	0	0	0	0	0	0	0	0	0	0	0	0	0	0	0	0	0	0	0	0	0	0	0	0	0	0	0	0	0	0	0	0	0	0	0	0	0	0	0	0	0	0	0	0	0	0	0	0	0
f920591f5c06aa3f4387d9f90a879ddc	0	0	0	0	0	0	0	0	0	0	0	0	0	0	0	0	0	0	0	0	0	0	0	0	0	0	0	0	0	0	0	0	0	0	0	0	0	0	0	0	0	0	0	0	0	0	0	0	0
96eacd4a6bf7fe347ac2a48515a73c77	0	0	0	0	0	0	0	0	0	0	0	0	0	0	0	0	0	0	0	0	0	0	0	0	0	0	0	0	0	0	0	0	0	0	0	0	0	0	0	0	0	0	0	0	0	0	0	0	0
0451dcce6ef6624537325a82c8a0dd50	0	0	0	0	0	0	0	0	0	0	0	0	0	0	0	0	0	0	0	0	0	0	0	0	0	0	0	0	0	0	0	0	0	0	0	0	0	0	0	0	0	0	0	0	0	0	0	0	0
31fb9694937e08557fd92850a5b22ae9	0	0	0	0	0	0	0	0	0	0	0	0	0	0	0	0	0	0	0	0	0	0	0	0	0	0	0	0	0	0	0	0	0	0	0	0	0	0	0	0	0	0	0	0	0	0	0	0	0
00818d154b3a0c4c5dd5f47fcb4cc1e0	0	0	0	0	0	0	0	0	0	0	0	0	0	0	0	0	0	0	0	0	0	0	0	0	0	0	0	0	0	0	0	0	0	0	0	0	0	0	0	0	0	0	0	0	0	0	0	0	0
48dd1dca3a90836757c1c9dd5662d067	0	0	0	0	0	0	0	0	0	0	0	0	0	0	0	0	0	0	0	0	0	0	0	0	0	0	0	0	0	0	0	0	0	0	0	0	0	0	0	0	0	0	0	0	0	0	0	0	0
6935aa42eef862b8c8a4bea0f144e9fb	0	0	0	0	0	0	0	0	0	0	0	0	0	0	0	0	0	0	0	0	0	0	0	0	0	0	0	0	0	0	0	0	0	0	0	0	0	0	0	0	0	0	0	0	0	0	0	0	0
aeedbdf0398378b5f73310187816df80	0	0	0	0	0	0	0	0	0	0	0	0	0	0	0	0	0	0	0	0	0	0	0	0	0	0	0	0	0	0	0	0	0	0	0	0	0	0	0	0	0	0	0	0	0	0	0	0	0
aca8b2b43db9795762d86f1b97b6d277	0	0	0	0	0	0	0	0	0	0	0	0	0	0	0	0	0	0	0	0	0	0	0	0	0	0	0	0	0	0	0	0	0	0	0	0	0	0	0	0	0	0	0	0	0	0	0	0	0
10662a78c7df24cccd0a8cbef6bbc89c	0	0	0	0	0	0	0	0	0	0	0	0	0	0	0	0	0	0	0	0	0	0	0	0	0	0	0	0	0	0	0	0	0	0	0	0	0	0	0	0	0	0	0	0	0	0	0	0	0
e07b5c2190af9739b88e601a3e6985fa	0	0	0	0	0	0	0	0	0	0	0	0	0	0	0	0	0	0	0	0	0	0	0	0	0	0	0	0	0	0	0	0	0	0	0	0	0	0	0	0	0	0	0	0	0	0	0	0	0
2c7d5eda2c636987d21642ae2f3e5602	0	0	0	0	0	0	0	0	0	0	0	0	0	0	0	0	0	0	0	0	0	0	0	0	0	0	0	0	0	0	0	0	0	0	0	0	0	0	0	0	0	0	0	0	0	0	0	0	0
f8c049a7b23feca4ef44ddd194f19872	0	0	0	0	0	0	0	0	0	0	0	0	0	0	0	0	0	0	0	0	0	0	0	0	0	0	0	0	0	0	0	0	0	0	0	0	0	0	0	0	0	0	0	0	0	0	0	0	0
11f38ae597862f164e5e6e3336379292	0	0	0	0	0	0	0	0	0	0	0	0	0	0	0	0	0	0	0	0	0	0	0	0	0	0	0	0	0	0	0	0	0	0	0	0	0	0	0	0	0	0	0	0	0	0	0	0	0
59e3a10490e3e79cbf6c851dd53d524f	0	0	0	0	0	0	0	0	0	0	0	0	0	0	0	0	0	0	0	0	0	0	0	0	0	0	0	0	0	0	0	0	0	0	0	0	0	0	0	0	0	0	0	0	0	0	0	0	0
8a4785768de7d7d0a70f0367bd07051c	0	0	0	0	0	0	0	0	0	0	0	0	0	0	0	0	0	0	0	0	0	0	0	0	0	0	0	0	0	0	0	0	0	0	0	0	0	0	0	0	0	0	0	0	0	0	0	0	0
15b10d367a6a0343ff59597a6b2ef53e	0	0	0	0	0	0	0	0	0	0	0	0	0	0	0	0	0	0	0	0	0	0	0	0	0	0	0	0	0	0	0	0	0	0	0	0	0	0	0	0	0	0	0	0	0	0	0	0	0
2557381a24fbb0e65115bfefe5d1687a	0	0	0	0	0	0	0	0	0	0	0	0	0	0	0	0	0	0	0	0	0	0	0	0	0	0	0	0	0	0	0	0	0	0	0	0	0	0	0	0	0	0	0	0	0	0	0	0	0
e9431690b85ae973b1b0af1e863bdc4b	0	0	0	0	0	0	0	0	0	0	0	0	0	0	0	0	0	0	0	0	0	0	0	0	0	0	0	0	0	0	0	0	0	0	0	0	0	0	0	0	0	0	0	0	0	0	0	0	0
63038f68c2f848fa38e57878ef644192	0	0	0	0	0	0	0	0	0	0	0	0	0	0	0	0	0	0	0	0	0	0	0	0	0	0	0	0	0	0	0	0	0	0	0	0	0	0	0	0	0	0	0	0	0	0	0	0	0
c70cc1a946eb979a4fde459756c75dcd	0	0	0	0	0	0	0	0	0	0	0	0	0	0	0	0	0	0	0	0	0	0	0	0	0	0	0	0	0	0	0	0	0	0	0	0	0	0	0	0	0	0	0	0	0	0	0	0	0
ccb6393c65842a0dd5ad0d7a72e76439	0	0	0	0	0	0	0	0	0	0	0	0	0	0	0	0	0	0	0	0	0	0	0	0	0	0	0	0	0	0	0	0	0	0	0	0	0	0	0	0	0	0	0	0	0	0	0	0	0
850bf32c182b8f93151188bc154049ee	0	0	0	0	0	0	0	0	0	0	0	0	0	0	0	0	0	0	0	0	0	0	0	0	0	0	0	0	0	0	0	0	0	0	0	0	0	0	0	0	0	0	0	0	0	0	0	0	0
c22a0aafac67886122d7875e3eeb09a5	0	0	0	0	0	0	0	0	0	0	0	0	0	0	0	0	0	0	0	0	0	0	0	0	0	0	0	0	0	0	0	0	0	0	0	0	0	0	0	0	0	0	0	0	0	0	0	0	0
12a27f36ca770c167dda16bc63928f3f	0	0	0	0	0	0	0	0	0	0	0	0	0	0	0	0	0	0	0	0	0	0	0	0	0	0	0	0	0	0	0	0	0	0	0	0	0	0	0	0	0	0	0	0	0	0	0	0	0
4331376ad75d55e1152ad7f453ed458f	0	0	0	0	0	0	0	0	0	0	0	0	0	0	0	0	0	0	0	0	0	0	0	0	0	0	0	0	0	0	0	0	0	0	0	0	0	0	0	0	0	0	0	0	0	0	0	0	0
735bd0d71f5964ab1c736f092ce029a0	0	0	0	0	0	0	0	0	0	0	0	0	0	0	0	0	0	0	0	0	0	0	0	0	0	0	0	0	0	0	0	0	0	0	0	0	0	0	0	0	0	0	0	0	0	0	0	0	0
d854488b6221f9df4bdf40fd52992a59	0	0	0	0	0	0	0	0	0	0	0	0	0	0	0	0	0	0	0	0	0	0	0	0	0	0	0	0	0	0	0	0	0	0	0	0	0	0	0	0	0	0	0	0	0	0	0	0	0
0c5914362589f10aeb06f32889f1151c	0	0	0	0	0	0	0	0	0	0	0	0	0	0	0	0	0	0	0	0	0	0	0	0	0	0	0	0	0	0	0	0	0	0	0	0	0	0	0	0	0	0	0	0	0	0	0	0	0
6d7f89157fd1668dd486bcc4e059da86	0	0	0	0	0	0	0	0	0	0	0	0	0	0	0	0	0	0	0	0	0	0	0	0	0	0	0	0	0	0	0	0	0	0	0	0	0	0	0	0	0	0	0	0	0	0	0	0	0
16259f2dc05ee4319f9a786a5f53c4a0	0	0	0	0	0	0	0	0	0	0	0	0	0	0	0	0	0	0	0	0	0	0	0	0	0	0	0	0	0	0	0	0	0	0	0	0	0	0	0	0	0	0	0	0	0	0	0	0	0
db9cd9e67e220a4ffe69c963f38e7ca2	0	0	0	0	0	0	0	0	0	0	0	0	0	0	0	0	0	0	0	0	0	0	0	0	0	0	0	0	0	0	0	0	0	0	0	0	0	0	0	0	0	0	0	0	0	0	0	0	0
d46eb741f4e1c960733c54688518dc9c	0	0	0	0	0	0	0	0	0	0	0	0	0	0	0	0	0	0	0	0	0	0	0	0	0	0	0	0	0	0	0	0	0	0	0	0	0	0	0	0	0	0	0	0	0	0	0	0	0
92ca907fde301e51201a805966e86711	0	0	0	0	0	0	0	0	0	0	0	0	0	0	0	0	0	0	0	0	0	0	0	0	0	0	0	0	0	0	0	0	0	0	0	0	0	0	0	0	0	0	0	0	0	0	0	0	0
6e227637d64a574a885179edc9292e3b	0	0	0	0	0	0	0	0	0	0	0	0	0	0	0	0	0	0	0	0	0	0	0	0	0	0	0	0	0	0	0	0	0	0	0	0	0	0	0	0	0	0	0	0	0	0	0	0	0
e5d3cb0c3538935883279b509980d59b	0	0	0	0	0	0	0	0	0	0	0	0	0	0	0	0	0	0	0	0	0	0	0	0	0	0	0	0	0	0	0	0	0	0	0	0	0	0	0	0	0	0	0	0	0	0	0	0	0
793e8d3597e06bd50465875b381df727	0	0	0	0	0	0	0	0	0	0	0	0	0	344	0	0	0	0	0	0	0	0	0	0	0	0	0	0	0	0	0	0	0	0	0	0	0	0	0	0	0	0	0	0	0	0	0	0	0
d24029d0b833a2ed8b94e1bab4a88856	0	0	0	0	0	0	0	0	0	0	0	0	0	0	0	0	0	0	0	0	0	0	0	0	0	0	0	0	0	0	0	0	0	0	0	0	0	0	0	0	0	0	0	0	0	0	0	0	0
03e9b50c22be252bcc9abddbad520a69	0	0	0	0	0	0	0	0	0	0	0	0	0	0	0	0	0	0	0	0	0	0	0	0	0	0	0	0	0	0	0	0	0	0	0	0	0	0	0	0	0	0	0	0	0	0	0	0	0
bbb7ec13b6bf99789803211f57176bf1	0	0	0	0	0	0	0	0	0	0	0	0	0	0	0	0	0	0	0	0	0	0	0	0	0	0	0	0	0	0	0	0	0	0	0	0	0	0	0	0	0	0	0	0	0	0	0	0	0
ff14f1b2d10e13f94c1dd440bf7b11da	0	0	0	0	0	0	0	0	0	0	0	0	0	0	0	0	0	0	0	0	0	0	0	0	0	0	0	0	0	0	0	0	0	0	0	0	0	0	0	0	0	0	0	0	0	0	0	0	0
658b9598c58e309a594848a776f61a13	0	0	0	0	0	0	0	0	0	0	0	0	0	0	0	0	0	0	0	0	0	0	0	0	0	0	0	0	0	0	0	0	0	0	0	0	0	0	0	0	0	0	0	0	0	0	0	0	0
163d52ea692b99fd8e36436a27cb035f	0	0	0	0	0	0	0	0	0	0	0	0	0	0	0	0	0	0	0	0	0	0	0	0	0	0	0	0	0	0	0	0	0	0	0	0	0	0	0	0	0	0	0	0	0	0	0	0	0
fb4b664b6ea35ca102cc387467c817ac	0	0	0	0	0	0	0	0	0	0	0	0	0	0	0	0	0	0	0	0	0	0	0	0	0	0	0	0	0	0	0	0	0	0	0	0	0	0	0	0	0	0	0	0	0	0	0	0	0
c592ee4a4c120129def5e1cbf6e55649	0	0	0	0	0	0	0	0	0	0	0	0	0	0	0	0	0	0	0	0	0	0	0	0	0	0	0	0	0	0	0	0	0	0	0	0	0	0	0	0	0	0	0	0	0	0	0	0	0
ffcb5d6944a01d92246f30a9a2814984	0	0	0	0	0	0	0	0	0	0	0	0	0	0	0	0	0	0	0	0	0	0	0	0	0	0	0	0	0	0	0	0	0	0	0	0	0	0	0	0	0	0	0	0	0	0	0	0	0
5095c269b13f6db0619f15fc500b73ab	0	0	0	0	0	0	0	0	0	0	0	0	0	0	0	0	0	0	0	0	0	0	0	0	0	0	0	0	0	0	0	0	0	0	0	0	0	0	0	0	0	0	0	0	0	0	0	0	0
90b670225abdd5817ee03e8797383857	0	0	0	0	0	0	0	0	0	0	0	0	0	0	0	0	0	0	0	0	0	0	0	0	0	0	0	0	0	0	0	0	0	0	0	0	0	0	0	0	0	0	0	0	0	0	0	0	0
518f8779b797f22ca0eae334530d403e	0	0	0	0	0	0	0	0	0	0	0	0	0	0	0	0	0	0	0	0	0	0	0	0	0	0	0	0	0	0	0	0	0	0	0	0	0	0	0	0	0	0	0	0	0	0	0	0	0
70c963f680b8d212b3623da86c7a9ac3	0	0	0	0	0	0	0	0	0	0	0	0	0	0	0	0	0	0	0	0	0	0	0	0	0	0	0	0	0	0	0	0	0	0	0	0	0	0	0	0	9	0	0	0	0	0	0	0	0
72606897cdb03678719af7b06b31dc2a	0	0	0	0	0	0	0	0	0	0	0	0	0	0	551	0	0	0	0	0	0	0	0	0	0	0	0	0	0	0	0	0	13	33	0	43	25	0	24	29	46	32	31	15	0	0	0	0	0
dff175f42f3b07ec71fe038ff847784c	0	0	0	0	0	0	0	0	0	0	0	0	0	0	0	0	0	0	0	0	0	0	0	0	0	0	0	0	0	0	0	0	0	0	0	0	0	0	0	0	0	0	0	0	0	0	0	0	0
fb6c404974d82f24f78abedb8e77e08c	0	0	0	0	0	0	0	0	0	0	0	0	0	0	0	0	0	0	0	0	0	0	0	0	0	0	0	0	0	0	0	0	0	0	0	0	0	0	0	0	0	0	0	0	0	0	0	0	0
dd6ff059d88a062cdee6d2009b204fb5	0	0	0	0	0	0	0	0	0	0	0	0	0	0	0	0	0	0	0	0	0	0	0	0	0	0	0	0	0	0	0	0	0	0	0	0	0	0	0	0	0	0	0	0	0	0	0	0	0
527f3a0531ee9f16365b965bafc08d6e	0	0	0	0	0	0	0	0	0	0	0	0	0	0	0	0	0	0	0	0	0	0	0	0	0	0	0	0	0	0	0	0	0	0	0	0	0	0	0	0	0	0	0	0	0	0	0	0	0
2fc2aad4485944c632a1440ad52a5c07	0	0	0	0	0	0	0	0	0	0	0	0	0	0	0	0	0	0	0	0	0	0	0	0	0	0	0	0	0	0	0	0	0	0	0	0	0	0	0	0	0	0	0	0	0	0	0	0	0
36475d3e99c8e19df120b1acf0f45dcb	0	0	0	0	0	0	0	0	0	0	0	0	0	0	0	0	0	0	0	0	0	0	0	0	0	0	0	0	0	0	0	0	0	0	0	0	0	0	0	0	0	0	0	0	0	0	0	0	0
34e7e881a2ef3a4baa27efa43ee2d971	0	0	0	0	0	0	0	0	0	0	0	0	0	0	0	0	0	0	0	0	0	0	0	0	0	0	0	0	0	0	0	0	0	0	0	0	0	0	0	0	0	0	0	0	0	0	0	0	0
cf5b97ff94a0128bab348c67a79ae430	0	0	0	0	0	0	0	0	0	0	0	0	0	0	0	0	0	0	0	0	0	0	0	0	0	0	0	0	0	0	0	0	0	0	0	0	0	0	0	0	0	0	0	0	0	0	0	0	0
efecf65cb095a8bff2a486def7dbc2bb	0	0	0	0	0	0	0	0	0	0	0	0	0	0	0	0	0	0	0	0	0	0	0	0	0	0	0	0	0	0	0	0	0	0	0	0	0	0	0	0	0	0	0	0	0	0	0	0	0
da13acf8307cd900cd0c37f6165bb941	0	0	0	0	0	0	0	0	0	0	0	0	0	0	0	0	0	0	0	0	0	0	0	0	0	0	0	0	0	0	0	0	0	0	0	0	0	0	0	0	0	0	0	0	0	0	0	0	0
13483538e57e59284a638dd588a4bf96	0	0	0	0	0	0	0	0	0	0	0	0	0	0	0	0	0	0	0	0	0	0	0	0	0	0	0	0	0	0	0	0	0	0	0	0	0	0	0	0	0	0	0	0	0	0	0	0	0
58c5c46469436e38c9d52626b7eb193b	0	0	0	0	0	0	0	0	0	0	0	0	0	0	0	0	0	0	0	0	0	0	0	0	0	0	0	0	0	0	0	0	0	0	0	0	0	0	0	0	0	0	0	0	0	0	0	0	0
6e6535fc4d4a004ae25c356bfa97b214	0	0	0	0	0	0	0	0	0	0	0	0	0	0	0	0	0	0	0	0	0	0	0	0	0	0	0	0	0	0	0	0	0	0	0	0	0	0	0	0	0	0	0	0	0	0	0	0	0
d91ae74cbedba63f38c338993ddb6bde	0	0	0	0	0	0	0	0	0	0	0	0	0	0	0	0	0	0	0	0	0	0	0	0	0	0	0	0	0	0	0	0	0	0	0	0	0	0	0	0	0	0	0	0	0	0	0	0	0
9ea85c3ff8ccdb57030004af46471b24	0	0	0	0	0	0	0	0	0	0	0	0	0	0	0	0	0	0	0	0	0	0	0	0	0	0	0	0	0	0	0	0	0	0	0	0	0	0	0	0	0	0	0	0	0	0	0	0	0
37b65b27f63c397e34e0ad1e7c091b63	0	0	0	0	0	0	0	0	0	0	0	0	0	0	0	0	0	0	0	0	0	0	0	0	0	0	0	0	0	0	0	0	0	0	0	0	0	0	0	0	0	0	0	0	0	0	0	0	0
a434f1079a51ff72373df52b5903817d	0	0	0	0	0	0	0	0	0	0	0	0	0	0	0	0	0	0	0	0	0	0	0	0	0	0	0	0	0	0	0	0	0	0	0	0	0	0	0	0	0	0	0	0	0	0	0	0	0
a5b1912a0f92c1cee0b987db49798de4	0	0	0	0	0	0	0	0	0	0	0	0	0	0	0	0	0	0	0	0	0	0	0	0	0	0	0	0	0	0	0	0	0	0	0	0	0	0	0	0	0	0	0	0	0	0	0	0	0
3f52e6bc93939133433b39abd8593831	0	0	0	0	0	0	0	0	0	0	0	0	0	0	0	0	0	0	0	0	0	0	0	0	0	0	0	0	0	0	0	0	0	0	0	0	0	0	0	0	0	0	0	0	0	0	0	0	0
1dabc377ea4de8a011618b270301f29e	0	0	0	0	0	0	0	0	0	0	0	0	0	0	0	0	0	0	0	0	0	0	0	0	0	0	0	0	0	0	0	0	0	0	0	0	0	0	0	0	0	0	0	0	0	0	0	0	0
44a79626e13f0f88a5e1a5237bee5efd	0	0	0	0	0	0	0	0	0	0	0	0	0	0	0	0	0	0	0	0	0	0	0	0	0	0	0	0	0	0	0	0	0	0	0	0	0	0	0	0	0	0	0	0	0	0	0	0	0
d25f97761218e15d07f86872e3f37561	0	0	0	0	0	0	0	0	0	0	0	0	0	0	0	0	0	0	0	0	0	0	0	0	0	0	0	0	0	0	0	0	0	0	0	0	0	0	0	0	0	0	0	0	0	0	0	0	0
1a0cba2a430e55cd788dddcefe1575fe	0	0	0	0	0	0	0	0	0	0	0	0	0	0	0	0	0	0	0	0	0	0	0	0	0	0	0	0	0	0	0	0	0	0	0	0	0	0	0	0	0	0	0	0	0	0	0	0	0
ac04ce366fdf678cbdec985cd6e8ec87	0	0	0	0	0	0	0	0	0	0	0	0	0	0	0	0	0	0	0	0	0	0	0	0	0	0	0	0	0	0	0	0	0	0	0	0	0	0	0	0	0	0	0	0	0	0	0	0	0
ad002679d3d23d3216ee28aa9bbd174a	0	0	0	0	0	0	0	0	0	0	0	0	0	0	0	0	0	0	0	0	0	0	0	0	0	0	0	0	0	0	0	0	0	0	0	0	0	0	0	0	0	0	0	0	0	0	0	0	0
58c209124631f35da524b39315f9807b	0	0	0	0	0	0	0	0	0	0	0	0	0	0	0	0	0	0	0	0	0	0	0	0	0	0	0	0	0	0	0	0	0	0	0	0	0	0	0	0	0	0	0	0	0	0	0	0	0
890ed725f9b37404bc7fea064ed5d5df	0	0	0	0	0	0	0	0	0	0	0	0	0	0	0	0	0	0	0	0	0	0	0	0	0	0	0	0	0	0	0	0	0	0	0	0	0	0	0	0	3	0	0	0	0	0	0	0	0
65e6d241a2d8bd23b08b645e5a893442	0	0	0	0	0	0	0	0	0	0	0	0	0	0	0	0	0	0	0	0	0	0	0	0	0	0	0	0	0	0	0	0	0	0	0	0	24	0	0	0	0	0	0	0	0	0	0	0	0
3761d309ebc698ab598c10debecc3476	0	0	0	0	0	0	0	0	0	0	0	0	0	0	0	0	0	0	0	0	0	0	0	0	0	0	0	0	0	0	0	0	0	0	0	0	8	0	0	0	0	0	0	0	0	0	0	0	0
5ddd26a01e7f5e3934313d16a80803d0	0	0	0	0	0	0	0	0	0	0	0	0	0	0	0	0	0	0	0	0	0	0	0	0	0	0	0	0	0	0	0	0	0	0	8	0	0	0	0	0	0	0	0	0	0	0	0	0	0
12767a3bb848d9533d68c1bc2cef65c9	0	0	0	0	0	0	0	0	0	0	0	0	0	0	0	0	0	0	0	0	0	0	0	0	0	0	0	0	0	0	0	0	6	0	0	0	0	0	0	0	0	0	0	0	0	0	0	0	0
9900e0cf9760dd7b55ab4d124a26512c	0	0	0	0	0	0	0	0	0	0	0	0	0	0	0	0	0	0	0	0	0	0	0	0	0	0	0	0	0	0	0	2	0	0	0	0	0	0	0	0	0	0	0	0	0	0	0	0	0
b30bf79c8f7e064be0216a5757720bbd	0	0	0	0	0	44	0	8	14	0	0	0	0	0	0	0	3	13	0	0	0	0	0	0	0	0	0	0	0	15	12	0	0	0	0	0	0	0	0	0	0	0	0	0	0	0	0	0	0
c493e5d91c1fb3c8347eb82de55330d8	0	0	0	0	0	0	0	0	0	0	0	0	0	0	0	0	0	0	0	0	0	0	0	0	0	0	0	0	0	23	0	0	0	0	0	0	0	0	0	0	0	0	0	0	0	0	0	0	0
d579a9bd50b0ff6bda5c4efc04e6e5c8	0	0	0	0	19	0	4	3	18	0	0	0	1	2	2	6	1	0	0	0	23	0	0	0	0	0	0	3	2	17	0	0	0	0	0	0	0	0	0	0	0	0	0	0	0	0	0	0	0
1974eabbbc2ad5eb2f746b75cc379bbe	0	0	0	0	0	0	0	0	0	0	0	0	0	0	0	0	0	0	0	0	0	0	0	0	0	0	0	0	6	0	0	0	0	0	0	0	0	0	0	0	0	0	0	0	0	0	0	0	0
1685ab500dcc0f31e9df25e730c544ee	0	0	0	0	0	0	0	0	0	0	0	0	0	0	0	0	0	0	0	0	0	0	0	0	0	0	0	6	0	0	0	0	0	0	0	0	0	0	0	0	0	0	0	0	0	0	0	0	0
9f149cd2e4c94494f6dae59f8dbf850e	0	0	0	0	0	0	0	0	0	0	0	0	0	0	0	0	0	0	0	0	0	0	0	0	158	4	0	5	0	0	0	0	0	0	0	0	0	0	0	0	0	0	0	0	0	0	0	0	0
95f67ba8e3aa433391cdead5b2348891	0	0	0	0	0	0	0	0	0	0	0	0	0	0	0	0	0	0	0	0	0	0	0	0	0	0	10	0	0	0	0	0	0	0	0	0	0	0	0	0	0	0	0	0	0	0	0	0	0
662a12c8aa05153f4b6c92ae414e5e7b	0	0	0	0	0	0	0	0	18	0	0	0	0	17	0	0	0	0	0	0	0	0	0	0	0	0	6	0	0	0	0	0	0	0	0	0	0	0	0	0	0	0	0	0	0	0	0	0	0
8d9cb3426a792ce41d727f580315a03a	0	0	0	0	0	0	0	0	0	0	0	0	0	0	0	0	0	0	0	0	0	0	0	0	21	6	0	0	0	0	0	0	0	0	0	0	0	0	0	0	0	0	0	0	0	0	0	0	0
2805a4f7af17a683296fc1c326438fe8	0	0	0	0	0	0	0	0	0	0	0	0	0	0	0	0	0	0	0	0	0	0	0	0	0	2	0	0	0	0	0	0	0	0	0	0	0	0	0	0	0	0	0	0	0	0	0	0	0
209f1f9ac0581df715809d838449559e	0	0	0	0	0	0	0	0	0	0	6	0	0	0	0	0	0	0	0	0	0	0	0	10	0	0	0	0	0	0	0	0	0	0	0	0	0	0	0	0	0	0	0	0	0	0	0	0	0
cd7e16ee144f976b1182e47bfae2c329	0	0	0	0	0	0	0	0	0	0	0	0	0	0	0	0	0	0	0	0	0	0	67	0	0	0	0	0	0	0	0	0	0	0	0	0	0	0	0	0	0	0	0	0	0	0	0	0	0
76b08303255ddd7e036738bad5cd1d10	0	0	0	0	0	0	0	0	0	0	0	0	0	0	0	0	0	0	0	0	0	0	12	0	0	0	0	0	0	0	0	0	0	0	0	0	0	0	0	0	0	0	0	0	0	0	0	0	0
e66a698cf1ba7a7f0a2d1f0ae85cebc3	0	0	0	0	0	0	0	0	0	0	0	0	0	0	0	0	0	0	0	0	0	13	0	0	0	0	0	0	0	0	0	0	0	0	0	0	0	0	0	0	0	0	0	0	0	0	0	0	0
c070dbd54778c65290cb6a34dab84895	20	127	0	0	0	0	0	0	0	0	37	0	338	399	246	27	0	0	0	0	0	0	0	0	0	0	0	0	0	0	0	0	0	0	0	0	0	0	0	0	0	0	0	0	0	0	0	0	0
0548a46769bf7b567f8225589f5d2369	0	0	0	0	0	0	0	0	0	0	0	6495	79	34	0	11	0	0	0	0	0	0	0	0	0	0	0	0	0	0	0	0	0	0	0	0	0	0	0	0	0	0	0	0	0	0	0	0	0
15553d19c6b0d99ca3e5016245bba0c2	0	0	0	0	0	0	0	0	0	0	5	0	38	0	13	0	0	0	0	0	0	0	0	0	0	0	0	0	0	0	0	0	0	0	0	0	0	0	0	0	0	0	0	0	0	0	0	0	0
192d734c68bd3031dd407cd0779b3bf8	0	0	0	0	0	0	0	0	0	0	0	0	9	0	4	0	0	0	0	0	0	0	0	0	0	0	0	0	0	0	0	0	0	0	0	0	0	0	0	0	0	0	0	0	0	0	0	0	0
e9a4bb3928d922de1095195731087ef0	0	0	0	0	0	0	0	0	0	0	0	0	0	3	0	0	0	0	0	0	0	0	0	0	0	0	0	0	0	0	0	0	0	0	0	0	0	0	0	0	0	0	0	0	0	0	0	0	0
a07454eb44ec00e7b06fc38b9785f567	0	0	0	0	0	0	0	0	0	0	0	0	66	0	0	0	0	0	0	0	0	0	0	0	0	0	0	0	0	0	0	0	0	0	0	0	0	0	0	0	0	0	0	0	0	0	0	0	0
801fb89bb6a74d841fe5307862f64d22	0	0	0	0	0	0	0	0	0	0	0	0	24	0	0	0	0	0	0	0	0	0	0	0	0	0	0	0	0	0	0	0	0	0	0	0	0	0	0	0	0	0	0	0	0	0	0	0	0
bb49c2310a6ccf113ed4f4bf0e495ec2	0	0	0	0	0	0	0	0	4	0	0	0	4	0	0	0	0	0	0	0	0	0	0	0	0	0	0	0	0	0	0	0	0	0	0	0	0	0	0	0	0	0	0	0	0	0	0	0	0
cf1e8cd530b379e49b33ff586635fc9e	0	0	0	0	0	0	0	0	0	0	0	127	0	0	0	0	0	0	0	0	0	0	0	0	0	0	0	0	0	0	0	0	0	0	0	0	0	0	0	0	0	0	0	0	0	0	0	0	0
ba4bf11c089a7a20a0fc7ec3ba19096d	0	0	0	0	0	0	0	0	0	0	0	120	0	0	0	0	0	0	0	0	0	0	0	0	0	0	0	0	0	0	0	0	0	0	0	0	0	0	0	0	0	0	0	0	0	0	0	0	0
7c049e34754d66cd5501f94ca408f789	0	0	0	0	0	0	0	0	0	0	7	0	0	0	0	0	0	0	0	0	0	0	0	0	0	0	0	0	0	0	0	0	0	0	0	0	0	0	0	0	0	0	0	0	0	0	0	0	0
482cd23a5aca7c42cd3f4ca99fe8caed	0	0	0	0	0	0	0	0	0	3	0	0	0	0	0	0	0	0	0	0	0	0	0	0	0	0	0	0	0	0	0	0	0	0	0	0	0	0	0	0	0	0	0	0	0	0	0	0	0
34a0570d33680e0a00847cec4de401e7	0	0	0	0	410	105	40	0	0	0	0	0	0	0	0	0	0	0	0	0	0	0	0	0	0	0	0	0	0	0	0	0	0	0	0	0	0	0	0	0	0	0	0	0	0	0	0	0	0
8d99630face405b73dba8ca8c443f047	0	0	0	0	76	5	0	0	0	0	0	0	0	0	0	0	0	0	0	0	0	0	0	0	0	0	0	0	0	0	0	0	0	0	0	0	0	0	0	0	0	0	0	0	0	0	0	0	0
bb07509209ee8719690b2324ffaab196	0	0	0	0	2	0	0	0	0	0	0	0	0	0	0	0	0	0	0	0	0	0	0	0	0	0	0	0	0	0	0	0	0	0	0	0	0	0	0	0	0	0	0	0	0	0	0	0	0
23a18bfe46cd04581bcbc248978b29ad	0	0	6	0	0	0	0	0	0	0	0	0	0	0	0	0	0	0	0	0	0	0	0	0	0	0	0	0	0	0	0	0	0	0	0	0	0	0	0	0	0	0	0	0	0	0	0	0	0
f0ee1b3d22d05b110c62bcf258d9ec48	0	79	0	0	0	0	0	0	0	0	0	0	0	0	0	0	0	0	0	0	0	0	0	0	0	0	0	0	0	0	0	0	0	0	0	0	0	0	0	0	0	0	0	0	0	0	0	0	0
c1fa057a599a37e3348648cf8ed1ef60	4	0	0	0	0	0	0	0	0	0	0	0	0	0	0	0	0	0	0	0	0	0	0	0	0	0	0	0	0	0	0	0	0	0	0	0	0	0	0	0	0	0	0	0	0	0	0	0	0
[truncated: 175 more columns]

## Sheet: ASV sequences
id	Sequence	Taxon	Confidence
#q2:types	categorical	categorical	categorical
000413360ebbd666fa88c870c30c4aef	CAAAATGCGATACCTGGTGTGAATTGCAGAATCCCGTGAACCATCGAGTTTTTGAACGCAAGTTGCGCCTGAGGCCACTTGGTCGAGGGCACGTCTGCCTGGGCGTCACGCGAAAAGACACTCCCCCACCCTTCATGGAGCGGGATGTGGTGTTTGGCCTTCCGTGTCATGTGAATGGTTCGGTGGACTAAAGTGTAGGCTTCTAGCTATGGGGCTGGTCATAGCACTTGGTGGATGACAAATGTTGTTCTCGGAGTTGTGACATGTATTGCTTCTAGCGATAGTATGGCTGTTATGACCCATGCATCGGAGCTTTGATTGCTTCAACCATGACCCCAGGTCAGTCGGGACTACCCGCTGAATTTAA	k__Fungi	1
002751dbb3c38d904167c473b97850b4	CAAAATGCGATACCGGGTGTGAATTGCAGAATCCCGTGAACCATCAAGTTTTTGAACGCAAGTTGCGCCTGAGGCCTTTTGGCCAAGGGCACGTCTGCCTGGGCGTCACGCCAAAAGACACTCCACACCAACTCTGGTACGGACGTGGTGTTTGGCCCCCCATACCACATGGTTATGATGGGCTTAAGTTGTGGCTATCGGCAGTGCCGATCAGAGCACAAGGTGGATGACACATGTTATTCTCGGTGTTATGATCCGGAGAACTCCCTGCTATGATATGGCCCTTATTTAACCCATGGTTTAGAGTGCATGCCACTCGGTCTGCGACCCCAGGTCAGTCGGGATTACCCGCTGAATTTAA	k__Fungi;p__unidentified;c__unidentified;o__unidentified;f__unidentified;g__unidentified;s__unidentified	0.885528
004e1449828cdd74e1a01036fcea3786	CCGAGACCAGTACCTGAAGCATCACAATAGACATCGAAGGGCTTGGACATATCCGGTTGAGCTAGAACTGGGGCTGATGTCAAGTGTTGCCTTAAGGTGTGGAAGGCTTTTTCGCAATCTTCGCTCCATACAAACTTTACTCCTTTCTTTAGTAGCTCAGTCATAGGTTTAGCGATCTTGGAGAAATTCAGAATGAAACGACGGTAATAGCCCGCTAAACCCAAAAAGCTACGGATTTGATGCACGGACTTGGTTGGTTTCCAATCCATAACCTCTTGTACCTTGCTAGGATCCACGGATATGCCTTCATTGGAAATAGTGTGTCCCAAAACTTTACATTATCCAACCAAAATTCGCATTTGGAGAATTTAGCATAAAGCTTGTGATCTCTCAAACGCT	k__Fungi	1
00818d154b3a0c4c5dd5f47fcb4cc1e0	CAAAATGCGATAAGTAATGTGAATTGCAGAATTCAGTGAATCATCGAATCTTTGAACGCACATTGCGCCCGCCAGTATTCTGGCGGGCATGCCTGTTTGAGTGTCATGAAATCTCAATCCCCCCGGGTTTTCTGAACCCGAGGTGGACTTGGACATGGGCGCTGCCGTCTTGTACGGCTCGCCTTAAATGAATCAGTGGGATCTTCAGCATCCGTGGCAGACGTAATAAGTTTCGTCTCGTCCCTTGCTGTGAGGACCGCTCATAACCTGCCATCGCGCAACCAATTTTGACTCTGACCTCAAATCAGGTAGGACTACCCGCTGAACTTAA	k__Fungi;p__Basidiomycota;c__Tremellomycetes;o__Tremellales	0.997731
008504ae3bcea821824f923c1a53e188	CAAAATGCGATACCTGGTGTGAATTGCAGAATCCCGTGAACCATCAAGTTTTTGAACGCAAGTTGCGCCTGAGGCCTTTTGGCCAAGGGCACGTCTGCCTGGGCGTCACGCCAAAAGACACTCCACACCAACTCTGGTATGGACGTGGTGTTTGGCCCCCCATACCACATGGTTATGATGGGCTTAAGTTGTGGCTATCGGCAGTGCCGATCAGAGCACAAGGTGGATGACACATGTTATTCTCGGTGTTATGATCCGGAGAACTCCCTGCTATGATATTGCCCTTATTTAACCCATGGTTTAGAGTGCATGCCACTCGGTCTGCGACCCCAGGTCAGTCGGGATTACCCGCTGAATTTAA	k__Fungi;p__unidentified;c__unidentified;o__unidentified;f__unidentified;g__unidentified;s__unidentified	0.893837
00a3186eaf48c60fff4b832f1f150fa4	CAAAATGCGATACCTGGTGTGAATTGCAGAATCCCGTGAACCATCAAGTTTTTGAACGCAAGTTGCGCCTGAGGCCTTTTGGCCAAGGGCACGTCTGCCTGGGCGTCACGCCAAAAGACACTCCACACCAACTCTGGTATGGACGTGGTGTTTGGCCCCCCATACCACATGGTTATGATGGGCTTAAGTTGTGGCTATCGGCAGTGCTGATCAGAGCACAAGGTGCATGACACATGTTATTCTCGGTGTTATGATCCGGAGAACTCCCTGCTATGATATGGCCCTTATTCGACCCATGGTTTAGAGTGCATGCCACTCGGTCTGCGACCCCAGGTCAGTCGGGATTACCCACTGAATTTAA	k__Fungi;p__unidentified;c__unidentified;o__unidentified;f__unidentified;g__unidentified;s__unidentified	0.897699
00b1ecb4b161b2a975d37d12ca23ced3	CAAAATGCGATACCTGGTGTGAATTGCAGAATCCCGCGAACCATCGAGTTTTTGAACGCAAGTTGCGCCCGAGGCCTTCTGGCTGAGGGCACGCCTGCCTGGGCGTCACACCAAAAGACACTCCCAACCCATCCGTGGGGAAGGACGTGGTGTTTGGCTCCCCGTGCTGCAAGGCGCGGTGGGCCGAAGTAGGGGTTGCCGGCATAACTTGCCAAGCACCGCACGTGGTGGGCGACATCTAGTTGTTCTCGGTGTAGTGTCTCGGCTAGCAGCTGGCTTGTTGGCCTTAAGGACCCATGACGACCGTAGCGCTTTGTCGCTCGGACCGCGACCCCAGGTCAGACGGGATTACCCGCTGAGTTTAA	k__Fungi;p__unidentified;c__unidentified;o__unidentified;f__unidentified;g__unidentified;s__unidentified	0.732999
013e4a268bd48c34fbcb38991ffae8e2	CGAAATGCGATAAGTAGTGTGAATTGCAGAATTCAGTGAATCATCGAATCTTTGAACGCACCTTGCACTCTTTGGTATTCCGAAGAGTATGTCTGTTTGAGTGTCATGAAACTCTCAACCCCCTTGTTTTGTAATGAAACGAGCGTGGGCTTGGATTATGGCTGCTGCCGGCTCCTCGCGAGTCGACTCGGCTGAAATACACGAGCTGCCCCGATTTCTCTATTAAAGAAACGAACGGTTTGACTCGGCGTAATAATACATTTCGCTGAGGACGTTGCATTCTTTAAACCATACAGAGAATCTTAGTGGTGCTTCTAATGCGTCTGTTTAGTCAGACACCTTAAGCTTTAGACCTCAAATCAGTCAGGACTACCCGCTGAACTTAA	k__Fungi;p__Basidiomycota;c__Cystobasidiomycetes;o__Erythrobasidiales;f__Erythrobasidiales_fam_Incertae_sedis;g__Sakaguchia	0.999702
0140fce13c2d5a56ce49014f378e498b	CAAAATGCGATACCTGGTGTGAATTGCAGAATCCCGTGAACCATCAAGTTTTTGAACGCAAGTTGCGCCTGAGGCCTTTTGGCCAAGGGCACGTCTGCCTGGGCGTCACGCCAAAAGACACTCCACACCAACTCTGGTATGGACGTGGTGTTTGGCCCCCCATACCACATGGTTATGATGGGCTTAAGTTGTGGCTATCGGCAGTGCCGATCAGAGCACAAGGTGGATGACACATGTTATTCTCGGTGTTATGATCCGGAGAACTCCCTGCTATGATATGGCCCTTATTTGACCCATGGTTTAGAGTGCATGCCACTCGGTCTGCGACCCCAGGTCAGTCGGGATTACCCGCTCAATTTAA	k__Fungi;p__unidentified;c__unidentified;o__unidentified;f__unidentified;g__unidentified;s__unidentified	0.89048
01525bcaf1434650150c69a53e3a67e2	CAAAATGCGATACCTGGTGTGAATTGCAGAATCCCGTGAACCATCAAGTTTTTGAACGCAAGTTGCGCCTGAGGCCTTTTGGCCAAGGGCACGTCTGCCTGGGCGTCACGCCAAAAGACACTCCACACCAACTCTGGTATGGACGTGGTGTTTGGCCCCCCATACCACATGGTTATGATGGGCTTAAGTTGTGGCTATCGGCAGTGCCGATCAGAGCACAAGGTGGATGACACATGTTATTCTCGGTGTTATGATCCGGAGACCTCCCTGCTATGATATGGCCCTTATTTGACCCATGGTTTAGAGTGCATGCCACTCGGTCTGCGACCCCAGGTCAGTCGGGATTACCCGCTGAATTTAA	k__Fungi;p__unidentified;c__unidentified;o__unidentified;f__unidentified;g__unidentified;s__unidentified	0.887704
0155d5c724118972f9ea814bf04f0a44	CAAAATGCGATACCTGGTGTGAATTGCAGAATCCCGTGAACCATCAAGTTTTTGAACGCAAGTTGCGCCTGAGGCCTTTTGGCCAAGGGCACGTCTGCCTGGGCATCACGCCAAAAGACACTCCACACCAACTCTGGTATGGACGTGGTGTTTGGCCCCCCATACCACATGGTTATGATGGGCTTAAGTTGTGGCTATCGGCAGTGCCGATCAGAGCACAAGGTGGATGACACATGTTATTCTCGGTGTTATGATCCGGGGAACTCCCTGCTATGATATGGCCCTTATTTGACCATTGGTTTAGAGTGCATGCCACTCGGTCTGCGACCCCAGGTCAGTCGGGATTACCCGCTGAATTTAA	k__Fungi;p__unidentified;c__unidentified;o__unidentified;f__unidentified;g__unidentified;s__unidentified	0.890159
0156a4bd007d83f7f1a9a45444225cc7	CAAAATGCGATACCTGGTGTGAATTGCAGAATCCCGTGAACCATCAAGTTTTGGAACGCAAGTTGCGCCTGAGGCCTTTTGGCCAAGGGCACGTCTGCCTGGGCGTCACGCCAAAAGGCACTCCACACCAACTCTGGTATGGACGTGGTGTTTGGCCCCCCATACGACATGGTTATGATGGGCTTAAGTTGTGGCTATCGGCAGTGCCGATCAGAGCACAAGGTGGATGACACATGTTATTCTCGGTGTTATGATCCGGAGAACTCCCTGCTATGATATGGCCCTTATTTGACCCATGGTTTAGAGTGCATGCCACTCGGTCTGCGACCCCAGGTCAGTCGGGATTACCCGCTGAATTTAA	k__Fungi;p__unidentified;c__unidentified;o__unidentified;f__unidentified;g__unidentified;s__unidentified	0.858487
0166ab6b092b1365b80412e49e67c0b2	CAAAATGCGATACCTGGTGTGAATTGCAGAATCACGTGAACCATCAAGTTTTTGAACGCAAGTTGCGCCTGAGGCCTTTTGGCCAAGGGCACGTCTGCCTGGGCGTCACGCCAAAAGTCACTCCACACCAACTCTGGTATGGACGTGGTGTTTGGCCCCCCATACCACATGGTTATGATGGGCTTAAGTTGTGGCTATCGGCAGTACCGATCAGAGCACAAGGTGGATAACACATGTTATTCTCGGTGTTATGATCCGGGGAACTCCCTGCTATGATATGGCCCTTATTTGACCCATGGTTTAGAGTGCATGCCACTCGGTCTGCGACCCCAGGTCAGTCGGGATTACCCGCTGAATTTAA	k__Fungi;p__unidentified;c__unidentified;o__unidentified;f__unidentified;g__unidentified;s__unidentified	0.901045
01671c04b0becccc1b11978be685d784	CAAAATGCGATACCTGGTGTGAATTGCAGAATCCCGCGAACCATCGAGTTTTTGAACGCAAGTTGCGCCTGAGGCCTTTTGGCCAAGGGCACGTCTGCCTGGGCGTCACGCCAAAAGACACTCCACACCAACTCTGGTATGGACGTGGTGTTTGGCCCCCCATACCACATGGTTATGATGGGCTTAAGTTGTGGCTATCGGCAGTGCCGATCAGAGCACAAGGTGGATGACACATGTTATTCTCGGTGTTATGATCCGGAGAACTCCCTGCTATGATATGGCCCTTATTTGACCCATGGTTTAGAGTGCATGCCACTCGGTCTGCGACCCCAGGTCAGTCGGGATTACCTGCTGAATTTAA	k__Fungi;p__unidentified;c__unidentified;o__unidentified;f__unidentified;g__unidentified;s__unidentified	0.903044
0172909872888fc43714bcb58b0321bb	CAAAATGCGATACCTGGTGTGAATTGCAGAATCCCGCGAACCATCGAGTTTTTGAACGCAAGTTGCGCCCGAGGCCTTCTGGCTGAGGGCACGCCTGCCTGGGCGTCACGCCAAAAGACACTCCCAACCCATCTGTGGGGAAGGACGTGGTGTTTGGCTCCCCATGCTGCAAGGCACGGTGGGCCGAAGTAGGGGCTGCCGGCATAACTTGCCAAGCACCGCACGTGGTGGGCGACATCTAGTTGTTCTCGGTGCAGTGTCTCGGCTAGTAGCTGGCTTGTTGGCCTTAAGGACCCATGACGACCGTAGCGCTTTGTCGCTCGGATCGCGACCCCAGGTCAGACGGGACTACCCGCTGAGTTTAA	k__Fungi;p__unidentified;c__unidentified;o__unidentified;f__unidentified;g__unidentified;s__unidentified	0.743626
017fad7399b79768792d6084302ce5b9	CAAAATGCGATACCTGGTGTGAATTGCAGAATCCCGTGAACCATCAAGTTTTTGAACGCAAGTTGCGCCTGAGGCCTTTTGGCCAAGGGCACGTCTGCCTGGGCGTCACGCCAAAAGACACTCCACACCAACTCTGGTATGGACGTGGTGTTTGGCCCCCCATACCACATGGTTATGATGGGCTTAAGTTGTGGCTATCGGCAGTGCCGATCAGAGCACAAGGTGGATGACACATGTTATTCTCGGTGTTATGATCCGGAGAACTCCCTGCTATGATATGGCCCTTATTTGACCCATGGTTTAGAGTGCATGCCACTCTGTCTGCGACCCCAGGTCAGTCGGGATTACCCGCTGAATTTAA	k__Fungi;p__unidentified;c__unidentified;o__unidentified;f__unidentified;g__unidentified;s__unidentified	0.896269
01830282a437be14d2419502953c2c5a	CAAAATGCGATACCTGGTGTGAATTGCAGAATCCCGTGAACCATCAAGTTTTTGAACGCAAGTTGCGCCTGAGGCCTTTTGGCCAAGGGCACGTCTGCCTGGGCGTCACGCCGAAAGACACTCCACACCAACTCTGGTATGGACGTGGTGTTTGGCCCCCCATACCACATGGTTATGATGGGCTTAAGTTGTGGCTATCGGCAGTGCCGATCAGAGCACAAGGTGGATGACACATGTTATTCTCGGTGTTATGATCCGGGGAACTCCCTGCTATGATATGGCCCTTATTTGACCCATGGTTTAGAGTGCATGCCACTCGGTTTGCGACCCCAGGTCAGTCGGGATTACCCGCTGAATTTAA	k__Fungi;p__unidentified;c__unidentified;o__unidentified;f__unidentified;g__unidentified;s__unidentified	0.874903
01a00f102460ae01c5cbef8b0694bddb	CGAAATGCGATAAGTAATGTGAATTGCAGAATTCAGTGAATCATCGAATCTTTGAACGCACATTGCGCCCGGCAGTAATCTGCCGGGCATGCCTGTCCGAGCGTCATTTCAACCCTCGAACCTCCGTTTCCTCAGGGAAGCCCAGGGTCGGTGTTGGGGCGCTACGGCGAGTCCTCGCGACCCCCGTAGGCCCTGAAATACAGTGGCGGTCCCGCCGCGGTTGCCTTCTGCGTAGTAAGTCTCTTTTGCAAGCTCGCATTGGGTCCCGGCGGAGGCCTGCCGTCAAACCACCTAACAACTCCAGATGGTTTGACCTCGGATCAGGTAGGGTTACCCGCTGAACTTAA	k__Fungi;p__Ascomycota;c__Sordariomycetes;o__Microascales;f__Microascaceae;g__Scedosporium;s__Scedosporium_boydii	0.985332
01e2c293cdf4ff6b17ea521a4f3fb2be	CAAAATGCGATACCTGGTGTGAATTGCAGAATCCCGCGAACCATCGAGTTTTTGAACGCAAGTTGCGCCCGAGGCCTTCTGGCTGAGGGCACGCCTGCCTGGGCGTCACGCCAAAAGACACTCCCAACCCATCTGTGGGGAAGGACGTGGTGTTTGGCTCCCCATGCTGCAAGGCACGGTGGGCCGAAGTAGGGGCTGCCGGCATAACTTGCCAAGCACCGCACGTGGTGGGCGACATCTAGTTGTTCTCGGTGCAGTGTCTCGGCTAGTAGCTGGCTTGTTGGCCTTAAGGACCCATGACGACCGTAGCGCTTTGTCGCTCGGACCACGGCCCCAGGTCAGACGGGACTACCCGCTGAGTTTAA	k__Fungi;p__unidentified;c__unidentified;o__unidentified;f__unidentified;g__unidentified;s__unidentified	0.767055
020f0a07f4b558e7edf81b247ec240cf	CAAAATGCGATACCTGGTGTGAATTGCAGAATCCCGTGAACCATCAAGTTTTTGAACGCAAGTTGCGCCTGAGGCCTTTTGGCCAAGGGCACGTCTGCCTGGGCGTCACGCGAAAAGACACTCCACACCAACTCTGGTATGGACGTGGTGTTTGGCCCCCCATACCACATGGTTATGATGGGCTTAAGTTGTGGCTATCGGCAGTGCCGATCAGAGCACAAGGTGGATGACACATGTTATTCTCGGTGTTATGATCCGGAGAACTCCCTACTATGATATGGCCCTTATTTGACCCATGGTTTAGAGTGCATGCCACTCGGTCTGCGACCCCAGGTCAGTCGAGATTACCCGCTGAATTTAA	k__Fungi;p__unidentified;c__unidentified;o__unidentified;f__unidentified;g__unidentified;s__unidentified	0.878848
021f195edebd85dd1014df3ba0dce27a	CGAAATGCGATAAGTAATATGAATTGCAGATTTTCGTGAATCATCGAATCTTTGAACGCACATTGCGCCCTCTGGTATTCCAGAGGGCATGCCTGTTTGAGCGTCATTTCTCTCTCAAACCTTCGGGTTTGGTATTGAGTGATACTCTTAGTTGAACTAGGCGTTTGCTTGAAATGTATTGGCATGAGTGGTACTGGATAGTGCTATATGACTTTCAATGTATTAGGTTTATCCAACTCGTTGAATAGTTTAATGGTATATTTCTCGGTATTCTAGGCTCGGCCTTACAATATAACAAACAAGTTTGACCTCAAATCAGGTAGGATTACCCGCTGAACTTAA	k__Fungi;p__Ascomycota;c__Saccharomycetes;o__Saccharomycetales;f__Debaryomycetaceae;g__Debaryomyces;s__Debaryomyces_prosopidis	0.993882
0229ac3e42680fe1a90167c7ad6744f2	CAAAATGCGATACCTGGTGTGAATTGCAGAATCCCGCGAACCATCGAGTTTTTGAACGCAAGTTGCGCCCGAGGCCTTCTGGCTGAGGGCACGCCTGCCTGGGCGTCACGCCAAAAGACACTCCCAACCCATCTGTGGGGAAGGACGTGGTGTTTGGCTCCCCATGCTGCAAGGCACGGTGGGCCGAAGTAGGGGCTGCCGGCATAACTTGCCAAGCACCGCACGTGGTGGGCGACATCTAGTTGTTCTCGGTGCAGTGTCTCGGCTAGTAGCTAGCTTGTTGGCCTTAAGGACCCATGACGATCGTAGCGCTTTGTCGCTCGGACCGCGACCCCAGGTCAGACGGGACTACCCGCTGAGTTTAA	k__Fungi;p__unidentified;c__unidentified;o__unidentified;f__unidentified;g__unidentified;s__unidentified	0.755026
023db62021f1f685d369900074f60ba1	CGAAATGCGATACTTGGTGTGAATTGCAGAATCCCGTGAACCATCGAGTCTTTGAACGCAAGTTGCGCCCGATGCCATTAGGTTGAGGGCACGTCTGCCTGGGTGTCACATATCGAATCCCCTTGCCAATTTCCTATTGAATAGGTATTGCGTGCATGGTGAATATGTTGGCCTCCCGTGAGCTCTGTCTCATGGTTGGTTGAAAATTGAGACCTTGGTAGGGTGTGCCATGATAGATGGTGGATGTGCGACCCACGAGACCAAATCATGTGCAGCTCTACCGAATGTGGACTCTTTTACCCACATGTGTTTTGTAACGCTCGTGATGAGACCTCAGGTCAGGCGGGGCTACCCGCTGAATTTAA	k__Fungi	1
02543fb8e101ba6d7155324e5e9d2de8	CAAAATGCGATACCTGGTGTGAATTGCAGAATCCCGTGAACCATCAAGTTTTTGAACGCAAGTTGCGCCTGAGGCCTTTTGGCCAAGGGCACGTCTGCCTGGGCGTCACGCCAGAAGACACTCCACACCAACTCTGGTATGGACGTGGTGTTTGGCCCCCCATACCACATGGTTATGATGGGCTTAAGTTGTGGCTATCGGCAGTGCCGATCAGAGCACAAGGTGGATGACACATGTTATTCTCGGTGTTATGATCCGGAGAACTCCCTGCTATGATATGGCCCTTATTCGACCCATGGTTTAGAGTGCAAGCCACTCGGTCTGCGACCCCAGGTCAGTCGGGATTACCCGCTGAATTTAA	k__Fungi;p__unidentified;c__unidentified;o__unidentified;f__unidentified;g__unidentified;s__unidentified	0.89376
025f2904cd4717a24f5c94872aa336c0	CGAAATGCGATAAGTAATGTGAATTGCAGAATTCAGTGAATCATCGAATCTTTGAACGCACCTTGCGCCTCTTGGTATTCCGAGAGGCATGCCTGTTTGAGTGTCATGAAATCTCAATCCCCCCGGGTTTATGATCTGGGCTGGGACTTGGACTTGGGCGTCCTGCCGGTAACACGGCTCGCCTCAAATGACTTAGTGGATCTCTCAGCATCCGTGGCAGACGTAATAAGTTTCGTCTCGTCCCTTGCCGATGAGTCTGCTCATAACCCGCCATCGCGCACTTTTAGACTCTGACCTCAAATCAGGTAGGACTACCCGCTGAACTTAA	k__Fungi;p__Basidiomycota;c__Tremellomycetes;o__Tremellales;f__Rhynchogastremataceae;g__Papiliotrema;s__Papiliotrema_odontotermitis	0.912608
02691dbb9a6943a5cb3f696715108d17	CGAAACGCGATAGGTAATGTGAATTGCAGAATTCCGTGAATCATCGAATCTTTGAACGCACCTTGCGCTCTATGGCAATCCGTAGAGCATGCCTGTTTGAGTGCCATGAAATCTCCCACCCCAAGCGGTTTTTAAATGAAACGGCTTGGCGGATGGGGTCTGGATGGGTGCCTCTGCCTGCGCTACCTAGCACAGGCTCGCCCGAAATGCATGAGCGCCTTGAGACACTTTGCATCCGCCTCTCTGTTTGGGAGGAGGCGGCCAAGCAGTGTTTTTCTCCTGGCATGGCATGATACGTCATTTGCTATGTCGCCTAAAGGAGGAATGTTTGGTTGTGTCTACGTGTGCTTCGAACTTGCCTCTGTGGCACATCCCAATTTCACTTCTGGTCTCAAATCA…	k__Fungi;p__Basidiomycota;c__Malasseziomycetes;o__Malasseziales;f__Malasseziaceae;g__Malassezia;s__Malassezia_restricta	0.999864
02893577b5e68f0605c40d556b0ea367	CGAAATGCGATAAGTAATGTGAATTGCAGAATTCAGTGAATCATCGAATCTTTGAACGCACCTTGCGCTCCCTGGTATTCCGGGGAGCATGCCTGTTTGAGTGTCATGAAAACCCTCAACCTTAGATTGGTTAACACCTTTCTTTGGCTTGGATTTGGACGTTTGCCGATGATAAGTCGGCTCGTCTTAAAAGTAATAGCTGGATCTGTCTCGCGACATGGTTTGACTTGGCGTAATAAGTATTTCGCTAAGGACATCTTCGGATGGCCGCGTTGCAAGACTAAAGACCGCTTTCTAATCCATTGATCTTCGGATTAATATTCTTGACATCTGGCCTCAAATCAGGTAGGACTACCCGCTGAACTTAA	k__Fungi;p__Basidiomycota;c__Tremellomycetes;o__Filobasidiales;f__Filobasidiaceae;g__Naganishia;s__Naganishia_albida	0.764003
028ff979a795d7250a658a83677abc8b	CAAAATGCGATACCTAGTGTGAATTGCAGAATCCCGCGAACCACCAAGTTTTTGAACGCAAGTTGCGCCCAAGGCCTTCTGGCTGAGGGCACGCTTGCCTGGGCGTCACGCCAAAAGACACCTCCCAATCCATCATAGGGTGGGGGCGTGGAGTTTAGCCTCTCGTGCCATGGTGCATGGTGGGCCGAAGTCTTGGCTGTCGGTGTAGCTTGCTGGGCGCCGCACATGGTGGGCGACATGAAGTTGTTCTCGGTGCAGCGTCCCAGCATGTAGCTGGTACTGTGGCCTTTAGGACCCATCATCGATCGTAGCGCTTGGCCGCTCGGACCGCGACCCTAGGTCAGGCGGGATTACCCGCTCAGTTTAA	k__Fungi	1
029f28e9d6e3c48f56adfe514cd95b00	CGAAATGCGATACTTGGTGTGAATTGCAGAATCCCGTGAACCATCGAGTCTTTGAACGCAAGTTGCGCCCGATGCCATTAGGTTGAGGGCACGTCTGCCTGGGTGTCACATATCGAATCCCCTTGCCAATTTCCTATTGAATAGGTATTGCGTGCAGGGTGAATATGTTGGCCTCCCGTGAGCTCTGTCTCGTGGTTGGTTGAAAATTGAGACCTTGGTAGGGTGTGCCATGATAGATGGTGGATGTGCGACCCACGAGACCAAATCATGTGCAGCTCTATTGAATGTGGACTCTTTTACCCACATGTGTTTTGTAACGCTCGTGATGAGACCTCAGGTCAGGCGGGGCTACCCGCTGAATTTAA	k__Fungi	1
02a7cc1f1b176bf018140e9dc5b5a86d	CGAAATGCGAAAAGTAGTGTGAATTGCAGAATTCAGTGAATCATCGAATCTTTGAACGCACATTGCGCCCCTTGGTATTCCATGGGGCATGCCTGTTCGAGCGTCATTTGTACCTTCAAGCTCTGCTTGGTGTTGGGTGTTTGTCCCGCCTCGTGCGTGGACTCGCCTTAAAGCAATTGGCAGCCGGCATACTGGTCGAAGAGCGCAGCACATTTTGCGCAGTTCTCCAGTACGTTGGCGTCCATCAAGCCTATTTTTCACGCTTGACCTCGGATCAGGTAGGGATACCCGCTGAACTTAA	k__Fungi;p__Ascomycota;c__Dothideomycetes;o__Pleosporales	0.873159
02a867b5b7ff1b99985063be139657fb	CAAAATGCGATACCTGGTGTGAATTGCAGAATCCCGCAAACCATCGAGTTTTTGAACGCAAGTTGCGCCAGAGGCCTTCTGGCTGAGGGCACGCCTGCCTGGGAGCCACGCCAAAAGACACTCCTAACCCATCATAGGGTGTGGACGTGGAGTTTGGCCTCTCGTGCCATGGTGCACGGCGGGCCGAAGTCTTGGCTGTCGGCGTAACTTGCTGGGCACCGCACATGGTGGGCGACATGAAGTTGTTCTCGGTGTAGTGTCCCAGCATGTAGCTGGTACTATGGCCTTGAGGACCCATCATCGACCGTAGCGCTTGGCCGCTCGGACCGCGACCCCAGGTCAGGCGGGATTACCCGCTGATTTAAA	k__Fungi;p__unidentified;c__unidentified;o__unidentified;f__unidentified;g__unidentified;s__unidentified	0.712052
02ad035dee06bc975be660e85a2c500c	CAAAATGCGATACCTGGTGTGAATTGCAGAATCCCGTGAACCATCAAGTTTTTGAACGCAAGTTGCGCCTGAGGCCTTTTGGCCAAGGGCACGTCTGCCTGGGCGTCACGCCAAAAGACACTCCACACCAACTCTGGTATGGACGTGGTGTTTGGCCCCCCATACCACATAGTTATGATGGGCTTAAGTTGTGGCTATCGGCAGTGCCGATCAGAGCACAAGGTGGATGACACATGTTATTCTCGGTGTTGTGATCCGGAGAACTCCCTGCTATGATATGGCCCTTATTTGACCCATGGTTTAGAGTGCATGCCACTCGGTCTGCGACCCCAGGTCAGTCGGGATTACCCGCTGAATTTAA	k__Fungi;p__unidentified;c__unidentified;o__unidentified;f__unidentified;g__unidentified;s__unidentified	0.895541
034d27ad8b31ec6e682c79c44d43cfb9	CAAAATGCGATACTTGGTGTGAATTGCAGAATCCCGTGAACCATCGAGTTTTTGAACGCAAGTTGCGCCCGAAGCCATCCGGCTGAGGGCACGCCTGCCTGGGCGTCACGCATCGTGTCGCTCCCCACCATACCTCCCCAACGGGTTGGCATGGTGTTGGGGGCGGATAATGGCCTCCCGTGCTTGTGTTTCGGTTGGCCTAAATAAGAGTTCCCTTCGGCGGACACACGACTAGTGGTGGTTGAATAGACCCTCGTCTTTTGTTGCGTGTCGTGAGCTGTAAGGGTAGCCCTCATCAAAGACCCCATTGTATCGTCTTCGGATGATGCTTCGACCGCGACCCCAGGTCAGGCGGGACTACCCGCTGAGTTTAA	k__Fungi;p__unidentified;c__unidentified;o__unidentified;f__unidentified;g__unidentified;s__unidentified	0.759115
03501d2ff20580ac7308afc83c1320f3	CGAAATGCGATACCTGGTGTGAATTGCAGAATCCCGCGAACCATCGAGTCTTTGAACGCAAGTTGCGCCCGAGGCCACTCGGCCGAGGGCACGCCTGCCTGGGCGTCACGCCAAAACACGCTCCCAACCACCCTCATCGGCAATCGGGACGCGGCATCTGGTCCCTCGTCTCGCAAGGGGCGGTGGACCGAAGATCGGGCTGCCGGTGTACCGCGCCGGACACAGCGCATGGTGGGCGTCCTCGCTTTATCAACGCAGTGCATCCGACGCGCAGCCGACATTATGGCCTCAGAACGACCCAGCAAACGAAGCGCACGTTGCTTCGACCGCGACCCCAGGTCAGGCGGGACTACCCGCTGAGTTTAA	k__Fungi	1
03a1a1c38481cbc85c7cbe2212e2d7e7	CAAAATGCGATACCTGGTGTGAATTGCAGAATCCCGCGAACCATCGAGTTTTTGAACGCAAGTTGCGCCCGAGGCCTTCTGGCTAAGGGCACGCCTGCCTGGGCGTCACGCCAAAAGACACTCCTAACCCATCATAAGGTGTGGACGTGGAGTTTGGCCTCTCGTGCCATGGTGCACGGTGGGCCGAAGTCTTGGCTGCCGGCGTAACTTGCTGGGCACCGCACATGGTGGGCGACATGAAGTTGTTCTCGGTGCAGTGTCCCAGCACGTAGCTGGTACTATGGCCTTGAGGACTCATCACCGACCGTAGCGCTTGGCCGCTCGGACCACGACCCCAGGTCAGGCGGGATTACCCGCTGAGTTTAA	k__Fungi;p__unidentified;c__unidentified;o__unidentified;f__unidentified;g__unidentified;s__unidentified	0.707562
03ae24fcf66ed14a29d5a1ecea480979	CGAAATGCGATAAGTAATGTGAATTGCAGAATTCAGTGAATCATCGAATCTTTGAACGCACATTGCACTCTCTGGTATTCCGGAGAGTATGCCTGTCTCAGCGTCAGCTTACCATCAAACTAATGTTTGGTTTTGAGAGATGAAGTGCTTTTAGCCCTTCCCTCTTTAAAAGCATTGGCGAACAAACCAGCTGCATGACGTAGTAAACTAACTGTCGTCTGTTGCTTGCTGGAGAGTGCTGCCATCAACGACACATTTTTCTGTGTTTGACCTGAGATCAGGTAGGGATACCCCCTGAACTTAA	k__Fungi;p__unidentified;c__unidentified;o__unidentified;f__unidentified;g__unidentified;s__unidentified	0.734174
03b366c4a26356d5a65490440c2e3265	CAAAATGCGATACCTGGTGTGAATTGCAGAATCCCGTGAACCATCAAGTTTTTGAACGCAAGTTGCGCCTGAGGCCTTTTGGCCAAGGGCACGTCTGCCTGGGCGTCACGCCAAAAGACACTCCACACCAACTCTGGTATGGACGTGGTGTTTGGCCCCCCATACCACATGGTTATGATGGGCTTAAGTTGTGGCTATCGGCAGTGCCGATCAGAGCACAAGGTGGATGACACATGTTATTCTCGGTGTTATGATCCGGAGAACTCCCTGCTATGATATGGCCCTTATTTGACCCATGGTTTAGAGGGCATGCCACTCGGTCTGCGACCCCAGGTCAGTCGGGATTACCCGCTGAATTTAA	k__Fungi;p__unidentified;c__unidentified;o__unidentified;f__unidentified;g__unidentified;s__unidentified	0.889545
03d0aff8287de8016924401c7ca9723d	CGAAATGCGATAAGTAATGTGAATTGCAGAATTCAGTGAATCATCGAATCTTTGAACGCAAATTGCACTCTTTGGTATTCCGAAGAGTATGCCTGTTTGAGTGTCATGAAAACCTCAACTCCAAGTTTGGTTAATCCAAGCTTGGATGTTGGATGTGGGCGTTTGTCAATGCCAAGTTGACTCGCCTTAAAAGTGTAAGCTGGATTAGTCTTTGACTGGTTCCCCTAGGCGTAATAAGTATTTCGCTTAGGACACGAGTTTGCTCGTGGCCAGGACTTGACAATAGTCTGCTTTCTATACCCTACACACTTGTGTGTAACTTCTTGACATCTGGCCTCAAATCAGGTAGGACTACCCGCTGAACTTAA	k__Fungi;p__Basidiomycota;c__Tremellomycetes;o__unidentified;f__unidentified;g__unidentified;s__unidentified	0.919686
03e9b50c22be252bcc9abddbad520a69	CGAAATGCGATAAGTAGTGTGAATTGCAGAATTCAGTGAATCATCGAATCTTTGAACGCACATTGCGCCCCTTGGTATTCCATGGGGCATGCCTGTTCGAGCGTCATTTGTACCTTCAAGCTCTGCTTGGTGTTGGGTGTTTGTCTCCTGTAGACTCGTCTTAAAACAATTGGCAGCCGGCGTATTGATTTCGGAGCGCAGTACATCTCGCGCTTTGCACTCATAACGACGACATCCAAAAGTACATTTTTACACTCTTGACCTCGGATCAGGTAGGGATACCCGCTGAACTTAA	k__Fungi;p__Ascomycota;c__Dothideomycetes;o__Pleosporales;f__Didymellaceae	0.979598
03fda2d315d3587345e282386cc1647b	CGAAATGCGATAAGTAATGTGAATTGCAGAATTCAGTGAATCATCGAATCTTTGAACGCACATTGCGCCCGGCAGTAATCTGCCGGGCATGCCTGTCCGAGCGTCATTTCAACCCTCGAGCCTAAGTTTTTCTAAACTAAAGGATCGGTGTTGGGGCGCTACAGCGGTCTTCGGATAGCTGTAGGCTCTGAAATACAGTGGCGGTCCCGTCGCGGCGTCTTCTGCGTAGTAAGCTTATAAAACTCGCATTAGGTCCCGGCGAAGGCCAGCCGTCAAACCCTCTAATTCTTTATGGTTTGACCTCGGATCAGGTAGGGTTACCCGCTGAATTTAA	k__Fungi;p__Ascomycota;c__Sordariomycetes;o__Microascales;f__Microascaceae;g__Petriella;s__Petriella_setifera	1
04041f972967eef77e0b189bb6a323bc	CGAAATGCGATAAGTAGTGTGAATTGCAGAATTCAGTGAATCATCGAATCTTTGAACGCACATTGCGCCCCTTGGTATTCCATGGGGCATGCCTGTTCGAGCGTCATTTGTACCTTCAAGCTTTGCTTGGTGTTGGGTGCTTGTCTTTTTGTTAAGACTCACCTCAAAGTCATTGGCAGCCAGTGTTTTGGTAGTAAGCGCAGCACATTTTGCGTCTTGGTCCCTTAACAGCAGCATCCATCAAGCCATTTTCTCACTTTTGACCTCGGATCAGGGAGGGATACCCGCTGAACTTAA	k__Fungi;p__Ascomycota;c__Dothideomycetes;o__Pleosporales;f__Phaeosphaeriaceae;g__Phaeosphaeria;s__Phaeosphaeria_oryzae	0.999971
04183923755802110cc47526383eaf0d	CAACTGGTGTGAATTGCAGAATCCCGTGAACCATCAAGTTTTTGAACGCAAGTTGCGCCTGAGGCCTTTTGGCCAAGGGCACGTCTGCCTGGGCGTCACGCCAAAAGACACTCCACACCAACTCTGGTATGGACGTGGTGTTTGGCCCCCCATACCACATGGTTATGATGGGCTTAAGTTGTGGCTATCGGCAGTGCCGATCAGAGCACAAGGTGGATGACACATGTTATTCTCGGTGTTATGATCCGGAGAACTCCCTGCTATGATATGGCCCTTATTTGACCCATGGTTTAGAGTGCATGCCACTCGGTCTGCGACCCCAGGTCAGTCGGGATTACCCGCTGAATTTAA	k__Fungi;p__unidentified;c__unidentified;o__unidentified;f__unidentified;g__unidentified;s__unidentified	0.85305
043d038edafffdb3bc3c23ff6ae48e8d	CAAAATGCGATACCTGGTGTGAATTGCAGAATCCCGTGAACCATCAAGTTTTTGAACGCAAGTTGCGCCTGAGGCCTTTTGGCCAAGGGCACGTCTGCCTGGGCGTCACGCCAAAAGACACTCCACACCAACTCTGGTATGGACGTGGTGTTTGGCCCCCCATACCACATGGTTATGATGGGCTTAAGTTGTGGCTATCGGCAGTGCCGATCAGAGCACAAGGTGGATGACACATGTTATTCTCGGTGTTATGATCCGGAGAACTCCCTGCTATGATATGGCCCTTATTCGACCCATGGTTTACAGTGCATGCCACTCGGTCTGCGACCCCAGGTCAGTCGGGATTACCCGCTGAATTTAA	k__Fungi;p__unidentified;c__unidentified;o__unidentified;f__unidentified;g__unidentified;s__unidentified	0.906773
0451dcce6ef6624537325a82c8a0dd50	CGAAATGCGATAAGTAATGTGAATTGCAGAATTCAGTGAATCATCGAATCTTTGAACGCACATTGCGCCCGGTAGTAATCTGCCGGGCATGCCTGTCCGAGCGTCATTTCAGCCCTCGACCCACTATTCGCGTAGCTGGATCGGTGTTGGGGCACTACGGTGGAATACCCGTAGGCTCCGAAATGAAGTGGCGGTCCCGCCGCGGCGCCCCCATGCGTAGTAACATCTCGTCTCGCATCGGGTCCCGGTGGAGGCCTGCCGTCAAGCCTATTCAATCACAGATGGTTTGACCTCGGATCAGGTAGGGTTACCCGCTGAACTTAA	k__Fungi;p__Ascomycota;c__Sordariomycetes;o__Microascales;f__Microascaceae;g__Kernia;s__Kernia_geniculotricha	0.999879
04c6f86aa3d5efc2dd75d5d15c4f5ab6	CAAAATGCGATACCTGGTGTGAATTGCAGAATCCCGCGAACCATCGAGTTTTTGAACGCAAGTTGCGCCCGAGGCCTTCTGGCTGAGGGCACGCCTGCCTGGGCGTCACGCCAAAAGACACTCCTAACCCATCATAGGGTGTGGACGTGGAGTTTGGCCTCTCGTGCCATGGTGCACGGTGGGCCGAAGTCTTGGCTGCCGGCGTAACTTGCTGGGCACCGCACATGGTGGGCGACATGAAGTTGTTCTCAGTGCAGTGTCCCAGCATGTAGCTGGTACTATGGCCTTGAGGACCCATCACCGACCGAAGCGCTTGGCCGCTCGGACCACGACCCCAGGTCAGGCGGGATTACCCGCTGAGTTTAA	k__Fungi	1
04ce5512fe3209af937cfdc3e183507c	CAAAATGCGATACCTGGTGTGAATTGCAGAATCCCGTGAACCATCAAGTTTTTGAACGCAAGTTGCGCCTGAGGCCTTTTGGCCAAGGGCACGTCTGCCTGGGCGTCACGCCAAAAGACACTCCACACCAACTCTGGTATGGACGTGGTGTTTGGCCCCCCATACCACATGGTTATGATGGGCTTAAGTTGTGGCTATCGGCAGTGCCGATCAGAGCACAAGGTGGATGACACATGTTATTCTCGGTGTTATGATCCGGAGAACTCCCTGCTATGATATGGCCCTTATTCGACCCATGGTTTAGAGTGCATGCCACTCGGTCTGCGACCCCGGGTCAGTCAGGATTACCCGCTGAATTTAA	k__Fungi;p__unidentified;c__unidentified;o__unidentified;f__unidentified;g__unidentified;s__unidentified	0.898813
04fc752d7793d44fef6ff72afe480039	CAAAATGCGATACCTGGTGTGAATTGCAGAATTCAGTGAATCATCGAATCTTTGAACGCACATTGCGCCTCCTGGCATTCCAGAAGGCATGCCTGTTCGAGCGTCATTAAAACCACTCAAGCACGCTTTGCTTGGTCCTGGAAGATGAGGTTACTGTGTGATCTCCCTTCTGAAATTCAATGGCGGATTGCTGTACGTACCCTGGTGTAGTAATAATTTATTCGCTGGAATACGTCTACAATCCTGCCCCTAACCCCCATTAATTTCTGGTTGACCTCGGATCAGGTAGGGATACCCGCTGAACTTAA	k__Fungi;p__Ascomycota;c__Pezizomycetes;o__Pezizales;f__Pyronemataceae;g__unidentified;s__unidentified	0.786755
05086546614c9958ac12d12bd694bff0	CAAAATGCGATACCTGGTGTGAATTGCAGAATCCCGTGAACCATCAAGTTTTTGAACGCAAGTTGCGCCTGAGGCCTTTTGGCCAAGGGCACGTCTGCCTGGGCGTCACGCCAAAAGACACTCCACACCAACTCTGGTATGGACGTGGTGTTTGGCCCCCCATACCACATGGTTATGATGGGCTTAAGTTGTGGCTATCGGCAGTGCCGATCAGAGCACAAGGTGGATGACACATGTTATTCTCGGTGTTATGATCCGGAGAACTCCATGCTATGATATGGCCCTTATTCGACCCATGGTTTAGAGTGCATGCCACTCGGTCTGCGACCCCAGGTCAGTCGGGATTACCCACTGAATTTAA	k__Fungi;p__unidentified;c__unidentified;o__unidentified;f__unidentified;g__unidentified;s__unidentified	0.9097
050c187b591ebd2a90bb52b2d4551cf1	CAAAATGCGATACCTGGTGTGAATTGCAGAATCCCGTGAACCATCAAGTTTTTGAACGCAAGTTGCGCCTGAGGCCTTTTGGCCAAGGGCACGTCTGCCTGGGCGTCACGCCAAAAGACACTCCACACCAACTCTGGTATGGACGTGGTGTTTGGCCCCCCATACCACATGGTTATGATGGGCTTAAGTTGTGGCTATCGGCAGTGCCGATCAGAGCACAAGGTGGATGACACATGTTATTCTCGGTGTTATGATCCGGAGAACTCCCTGCTATGATATGGCCCTTACTTGACCCATGGTTTAGAGTGCATGCCACTCGGTCTGCGACCCCAGGTCAGTCGGGATTACCCGCTGAATTTAA	k__Fungi;p__unidentified;c__unidentified;o__unidentified;f__unidentified;g__unidentified;s__unidentified	0.89076
0517121aa361dcee3f69af4edd053450	CAAAATGCGATACCTGGTGTGAATTGCAGAATCCCGTGAACCATCAAGTTTTTGAACGCAAGTTGCGCCTGAGGCCTTTTGGCCAAGGGCACGTCTGCCTGGGCGTCACGCCAAAAGACACTCCACACCAACTCTGGTATGGACGTGGTGTTTGGCCCCCCATACCACATGGTTATGATGGGCTTAAGTTGTGGCTATCGGCAGTGCCGATCAGAGCACAAGGTGGATGACTCATGTTATTCTCGGTGTTATGATCCGGAGAACTCCCTGCTATGATATGGCCCTTATTCGACCCATGGTTTAGAGTGCATGCCACTCGGTCTGCGACCCCAGGTCAGTCGGGATTACCCGCTGAATTTAA	k__Fungi;p__unidentified;c__unidentified;o__unidentified;f__unidentified;g__unidentified;s__unidentified	0.904395
0522cad675f017f2f6cab11e36f1dd4c	CAAAATGCGATACCTAGTGTGAATTGCAGAATCTCGCGAACCATCGAGTTTTTGAACCCAAGTTGCGCCCGAGGCCTTCTGGCTGAGGGCACGCCTGCCTGGGCGTCATGCCAAAAGACACTCCTAACCCATCATAGAGTGTGGACGTGGAGTTTGGCCTCTCGTGCCATGGTGCACGGTGGGCCCAAGTCTTGACTGCCGGTGTAACTTGCTGGGCACCGCACATGGTGGGCAACATGAAGTTGTTCTCAGTACAGTGTCCCAGCATGTAGCTGGTAGTATGGCCTTGAGGACCCATCACCGACCGTAGCGCTTGGCCGCTCGGACCGCGACCCTAGGTCAGGCGGGATTACCCGCTGAGTTTAA	k__Fungi;p__unidentified;c__unidentified;o__unidentified;f__unidentified;g__unidentified;s__unidentified	0.710885
052d70fd16bedfa8af9b8717b7707555	CAAAATGCGATACCTGGTGTGAATTGCAGAATCCCGTGAACCATCAAGTTTTTGAACGCAAGTTGCGCCTGAGGCCTTTTGGCCAAGGGCACGTCTGCCTGGGCGTCACGCCAAAAGACACTCCACACCAACTCTGGTATGGACGTGGTGTTTGGCCCCCCATACCACATGGTTATGATGGGCTTAAGTTGTGGCTATCGGCAGTGCCGGTCAGAGCACAAGGTGGATGACACATGTTATTCTCGGTGTTATGATCCGGAGAACTCCCTGCTATGATATGGCCCTTATTTGACCCATGGTTTAGAGTGCATGCCACTCGGTCTGCGACCCCAGGTCAGTCGGGATTACCCGCTGAATTTAA	k__Fungi;p__unidentified;c__unidentified;o__unidentified;f__unidentified;g__unidentified;s__unidentified	0.876481
0548a46769bf7b567f8225589f5d2369	CGAAATGCGATAAGTAATGTGAATTGCAGAATTCAGTGAATCATCGAATCTTTGAACGCACCTTGCGCTCCTTGGTATTCCGAGGAGCATGCCTGTTTGAGTGTCATTAAATTCTCAACCTTACACCTGTTTTTTTTCAAGTGGCAAGGCTTGGATGTGGGGGCTTGCAGGTCCGCCTTGTGTGGTCTGCTCCTCTGAAATGCATTAGTGGGTTTGTGCCCCTCATCTATTGGTGTGATAATTATCTACGCCGCTGGGTGATGCATCTAATCAAACCTGCTCATAACCGTCCCGAGTCGGGGACAGCTTTGATCAATTTGACCTCAAATCAGGTAAGACTACCCGCTGAACTTAA	k__Fungi;p__Basidiomycota;c__Agaricomycetes;o__Agaricales;f__Psathyrellaceae;g__Coprinopsis;s__Coprinopsis_urticicola	0.950359
05546b88ebfd913a37fe26f8e223e34e	CAAAATGCGATACCTGGTGTGAATTGCAGAATCCCGTGAACCATCAAGTTTTTGAACGCAAGTTGCGCCTGAGGCCTTTTGGCCAAGGGCACGTCTGCCTGGGCGTCATGCCAAAAGGCACTCCACACCAACTCTGGTATGGACGTGGTGTTTGGTCCCCCATACCACATGGTTATGATGGGCTTAAGTTGTGGCTATCGGCAGTGCCGATCAGAGCACAAGGTGGATGACACATGTTATTCTCGGTGTTATGATCCGGAGAACTCCCTGCTATGATATGGCCCTTATTTGACCCATGGTTTAGAGTGCATGCCACTCGGTCTGCGACCCCAGGTCAGTCGGGATTACCCGCTGAATTTAA	k__Fungi;p__unidentified;c__unidentified;o__unidentified;f__unidentified;g__unidentified;s__unidentified	0.854189
055ef8ad7993e931b8205e9bb9208d2c	CAAAATGCGATACCTGGTGTGAATTGCAGAATCCCGCGAACCATCGAGTTTTTGAACGCATGTTGCGCCCGAGGCCTTCTGGCTGAGGGCACGCCTGCCTGGGCGTCATGCCAAAAGACACTCCTAACCCTTCGTAGGGTGTGGACGTGGAGTTTGGCCTCTCGTGCCATGGTGCACGGTGGGCCGAAGTCTTGGCTGTCGGCATAACTTGCTGGCCACCGCACAAGGTGGGCGACATGAAGTTGTTCTCGGTGCAGTGTCCCAGCATGTAGCTGGTACTATGGCCTTGAGGACCCATCACCGACCGTAGCGCTTGGCCGCTCGGACCGCGACCCTAGGTCAGGCGGGATTACCCGTTGAGTTTAA	k__Fungi	1
05a69c600b6ff593f81ee716a97b3c36	CAAAATGCGATACCTGGTGTGAATTGCAGAATCCCGCGAACCATCGAGTTTTTGAACGCAAGTTGCGCCCGAGGCCTTCTGGCTGAGGGCACGCCTGCCTGGGCGTCACGCCAAAAGACACTCCCAACCCATCTGTGGGGAAGGACGTGGTGTTTGGCTCCCCATGCTGCAAGGCACGGTGGGCCGAAGTAGGGGCTGCCGGCATAACTTGCCAAGCACCGCACGTGGTGGGCGACATCTAGTTGTTCTCCGTGCAGTGTCTCGGCTAGTAGCTGGCTTGTTGGCCTTAAGGACCCATGACGACCGTAGCGCTTTGTCGCTCGGACCGCGACCCCAGGTCAGACGGGACTACCTGCTGAGTTTAA	k__Fungi;p__unidentified;c__unidentified;o__unidentified;f__unidentified;g__unidentified;s__unidentified	0.793058
05b3f27702d54192a609419155f38ea0	CGAAATGCGATAAGTAATGTGAATTGCAGAATTCAGTGAATCATCGAATCTTTGAACGCACATTGCGCCCGCCAGCATTCTGGCGGGCATGCCTGTTCGAGCGTCATTTCAACCATCAAGCCCCCGGGCTTGTGTTGGGGACCTGCGGCTGCCGCAGGCCCTGAAAAGCAGTGGCGGGCTCGCTGTCGCACCGAGCGTAGTAGCATACATCTCGCTCTGGTCGCGCCGCGGGTTCCGGCCGTTAAACCACCTTTTAACCCAAGGTTGACCTCGGATCAGGTAGGAAGACCCGCTGAACTTAA	k__Fungi;p__Ascomycota;c__Sordariomycetes;o__Sordariales;f__Chaetomiaceae;g__Chaetomium;s__Chaetomium_globosum	0.997881
05c0c090515fa9ffddd897b1295f8736	CGAAACGCGATAGGTAATGTGAATTGCAGAATTTCGTGAATCATCGAATCTTTGAACGCCCCTTGCGCTCTATGGCAATCCGTAGAGCATGCCTGTTTGAGTGCCATGAAATCTCCCACCCCAAGCGGTTTTTAAATGAAACGGCTTGGCGGATGGGGTCTGGATGGGTGCCTCTGCCTGCGCTACCTAGCACAGGCTCGCCCGAAATGCATGAGCGCCTTGAGACACTTTGCATCCGCCTCTCTGTTTGGGAGGAGGCGGCCAAGCAGTGTTTTTCTCCTGGCATGGCATGATACGTCATTTGCTATGTCGCCTAAAGGAGGAATGTTTGGTTGTGTCTGCGTGTGCTTCGAACTTGCCTCTGTGGCACATCCCAATTTCACTTCTGGTCTCAAATCA…	k__Fungi;p__Basidiomycota;c__Malasseziomycetes;o__Malasseziales;f__Malasseziaceae;g__Malassezia;s__Malassezia_restricta	0.999893
05c52a193ddd33dc5d98dac3da1d5c30	CAAAATGCGATACCTGGTGTGAATTGCAGAATCCCGTGAACCATCAAGTTTTTGAACGCAAGTTGCGCCCAAAGCCATTAGGCCGAGGGCACGCCTGCCTGGGTGTCACACATCGTTACCCCAACGCTAACCTAGTGTTGCGCGGGGTGTATGCTGACCTCCCGCGAGCACCCGTCTCGTGGTTGGTTGAAATCTGGGTTCATGGCCGACTTCGCCGTGACAAAATGGTGGATGAGCAACGCTCGAGACCAGTCACGCGCGAGCCGGTCAGTTACGGACTCACGGATGACCCTATGCGTGCACGCACGCTCCCAACGAGACCTCAGGTCAGGCGGGGCTACCCGCTGAGTTTAA	k__Fungi	1
05e78f6a05abe3afde1f0d48705deb8e	CAAAATGCGATACCTGGTGTGAATTGCAGAATCCCGCGAACCATCGAGTTTTTTAACGCAAGTTGCGCCCGAGGCCTTCTAGCTGAGGGCACGCCTGCCTGGGCGTCACGGCAAAAGACACTACCAACCCATCATAGGGTGTGGACGTGGAGTTTGGCGACTCGTGCCATGGTGCACGGTGGGCCGAAGTCTTGGCTGTCGGCGTAACTTGCTGGGCACCGCACATGGTGGGCGACATGATGTTGTTCTCGGTGCAGTGTCCCAGCATGTAGCTGGTAATATGGCCTTGAGGACCCATAACCGACCGTAGCGCTTGGCCGCTCGGACCGCAACCCCAGGTCAGGCGGGATTACCCGCTGAGTTTAA	k__Fungi	1
05f46a7cf1bb1ae1b8162454f3c68da6	CAAAATGCGATACCTGGTGTGAATTGCAGAATCCCGTGAACCATCAAGTTTTTGAACGCAAGTTGCGCCTGAGGCCTTTTGGCCAAGGGCACGTCTGCCTGGGCGTCACGCCAAAAGACACTCCACACCAACTCTGGTATGGACGTGGTGTTTGGCCCCCCATACCACATGGTTATGATGGGCTTAAGTTGTGGCTATCGGCAGTGCCGATCAGAGCACAAGGTGGATGACACATGCTATTCTCGGTGTTATGATCCGGAGAACTCCCTGCTATGATATGGCCCTTATTTAACCCATGGTTTAGAGTGCATGCCACTCGGTCTGCGACCCCAGGTCAGTCGGGATTACCCGCTGAATTTAA	k__Fungi;p__unidentified;c__unidentified;o__unidentified;f__unidentified;g__unidentified;s__unidentified	0.894755
05f5d1b8ad6d03fa197a054cd299036e	CAAAATGCGATACCTGGTGTGAATTGCAGAATCCCGCGAACCATCGAGTTTTTGAACGCAAGTTGCGCCCGAGGCCTTCTGGCTGAGGGCACGCCAGCCTGGGCGTCACGCCAAAAGACACTCCCAACCCATCTGTGGGGAAGGACGTGGTGTTTGGCTCCCCATGCTGCAAGGCACGGTGGGCCGAAGTAGGGGCTGCCGGCATAACTTGCCAAGCACCGCACGTGGTGGGCGACATCTAGTTGTTCTCGGTGCAGTGTCTCGGCTAGTAGCTGGCTTGTTGGCCTTAAGGACCCATGACGACCGTAGCGCTTTGTCGCTCGGACCGCGACCCCAGGTCAGACGGGACTACCCGCTGAGTTTAA	k__Fungi;p__unidentified;c__unidentified;o__unidentified;f__unidentified;g__unidentified;s__unidentified	0.745037
06071985e9ac300eb9975907861a4713	CAAAATGCGATACCTGGTGTGAATTGCAGAATCCCGTGAACCATCAAGTTTTTGAACGCAAGTTGCACGTCTGCCTGGGCGTCACGCCAAAAGACACTCCACACCAACTCTGGTATGGACGTGGTGTTTGGCCCCCCATACCACATGGTTATGATGGGCTTAAGTTGTGGCTATCGGCAGTGCCGATCAGAGCACAAGGTGGATGACACATGTTATTCTCGGTGTTATGATCCGGAGAACTCCCTGCTATGATATGGCCCTTATTTGACCCATGGTTTAGAGTGCATGCCACTCGGTCTGCGACCCCAGGTCAGTCGGGATTACCCGCTGAATTTAA	k__Fungi;p__unidentified;c__unidentified;o__unidentified;f__unidentified;g__unidentified;s__unidentified	0.868835
061542737d44dde9e67bcf72e937ee1f	CAAAATGCGATACCTGGTGTGAATTGCAGAATCCCGCGAACCATCGAGTTTTTGAACGCAAGTTGCGCCCGAGGCCTTCTGGCTGAGGGCACGCCTGCCTGGGCGTCACGCCAAAAGACACTCCCAACCCATCCGTGGGGAAGGACGTGGTGTTTGGCTCCCCGTGCTGCAAGGCGTGGTGGGCCGAAGTAGGGGCTGCCAGCATAACTTGCCGAGCATCGCACGTGGTGGGCAACATCTAGTTGTCCTCGGTGTAGTGTCTCGGCTAGCAGCTGGCTTGTTGGCCTTAAGGACCCATGACGACCGTAGTGCTTTGTCGCTCGGACCGCGACCCCAGGTCAGACGGGATTACCCACTGAGTTTAA	k__Fungi;p__unidentified;c__unidentified;o__unidentified;f__unidentified;g__unidentified;s__unidentified	0.790431
061fb02c44f2a7bc2ed2ee10f5aee708	CAAAATGCGATACCTGGTGTGAATTGCAGAATCCCGTGAACCATCAAGTTTTTGAACGCAAGTTGCGCCTGAGGCCTTTTGGCCAAGGGCACGTCTGCCTGGGCGTCACGCCAAAAGACACTCCACACCAACTCTGATATGGACGTGTTGTTTGGCCCCCCATACCACATGGTTATGATGGGCTTAAGTTGTGGCTATCGGCAGTGCCGATCAGAGCACAAGGTGGATGACACATGTTATTCTCGGTGTTATGATCCGGAGAACTCCCTGCTATGATATGGCCCTTATTCGACCCATGGTTTAGAGTGCATGCCACTCGGTCTGCGACCCCAGGTCAGTCGGGATTACCCGCTGAATTTAA	k__Fungi;p__unidentified;c__unidentified;o__unidentified;f__unidentified;g__unidentified;s__unidentified	0.882663
06a6366f36145def76ae9d12002bb8b8	CAAAATGCGATACCTGGTGTGAATTGCAGAATCCCACGAACCATCGAGTTTTTGAACGCAAGTTGCACCCGAGGCCTTCTGGCTGAGGGCACGCCTGCCTGGGCGTCACGCCAAAAGACACTCACAACCCATCCGTGGGGAAGGACGTTGTGTTTGGCTCCCCGTGCTGCAAGGCGCGGTGGGCCGAAGTAGGGGCTACCGGCATAACTTGCCGAGCACCGCACGTGGTGGGCGACATCTAGTTGTTCTCGGTGTAGTGTCTCGGCTAGCAGCTGGCTTGTTGGCCTTAAGGACCCATGACGACCGTAGCGCTTTGTCGCTCGGACCGCGACCCCAGGTCAGACGGGACTACCCGCTGAGTTTAA	k__Fungi;p__unidentified;c__unidentified;o__unidentified;f__unidentified;g__unidentified;s__unidentified	0.712614
06a64c4a94d2bf0a0e8c5998aa072b30	CAAAATGCGATACGTAATGTGAATTGCAGACTTCAGTGAATCATCGAATCTTTGAACGCACATTGCGCCCGCCAGTATTCTGGCGGGCATGCCTGTTCGAGCGTCATTTCAACCCTCAAGCCCTGCTTGGTGTTGGGGACCGGCTCAGCGGGTGCGGGCTTCGGCCCGCCCCGTGCCGCCCCCGAAATGGATCGGCGGTCTCGTCGCAGCCTTCTTTGCGTAGTAACATACCACCTCGCAACAGGAGCGCGGCGCGGCCACTGCCGTAAAACGCCCAACTTTTTAGAGTTGACCTCGAATCAGGTAGGAATACCCGCTGAACTTAA	k__Fungi;p__Ascomycota;c__Sordariomycetes;o__Hypocreales;f__Clavicipitaceae;g__Claviceps	1
06d9794024231da74d9ab7d05a137c23	CAAAGCGCGAAATGTAGTGTGAATTGCAGAATTCAGTGAATCATCGAATCTTTGAACGCACCTTGCGCTCCCGGGCTATTCCTGGGAGCATGTTCGTTGGAGTGTCGCGTACCTCTCAACCCCGTCCTCTTAAAAACAGGATCGTTTCAGGGTTGGATCGTGGCCCGCCTGTGCTCTTGAAAAGGACCACTGGGCTGAAAAGCAAGAAGCTGTACCCTTGTTACAGGCGGCTTGACCTGTTGTCGTAAATCACAAAACTCAACGGGGATCGCCAGTCGGGATGGGCTTACCACAAAATGTACATTTGATACTTTGACCTCCAATCGAGCAGGACTACCCCCTGAACTTAA	k__Fungi;p__Basidiomycota;c__Agaricostilbomycetes;o__Agaricostilbales;f__Chionosphaeraceae;g__Kurtzmanomyces;s__unidentified	0.774375
072a2c0336ca74e853413c19d8b8b175	CAAAATGCGATACCTGGTGTGAATTGCAGAATCCCGCGAACCATCAAGTTTTTGAACGCACTTTGCGCCCAAGGCCTTCTGGCTGAGGGCATGCCTGCCTAGGCGTCATGCCAAAAGACACGTACCAATCCATCATAAGGTGGGGGCGTGGAGTTTGGCCTCTCATGCCATGGTGCACGGTGGGCCGAAGTCTTGGCTGCCGGCGTAGCTTGCTGGGTGCCACACATGGTGGGCGACATGAAGTTGTTCTCGGTGCAGCGTCCCAGCATGTAGCTGGTACTATGGCCTTTAGGACCCATCATCGACCGTAGCGCTTGGCCGCTCGGACCGTGACCCCAGGTCAGGCGGGATTACCCGCTGAGTTTAA	k__Fungi	1
0731cba2ca61b66ff11d148fd8406910	CAAAATGCGATACCTGGTGTGAATTGCAGAATCCCGTGAACCATCAAGTTTTTGAACGCAAGTTGCGCCTGAGGCCTTTTGGCCAAGGGCACGTCTGCCTGGGCGTCACGCCAAAAGACACTCCACACCAACTCTGGTATGGACGTGGTGTTTGGCCCCCCATACCAAATGGTTATGATGGGCTTAAGTTGTGGCTATCGGCAGTGCCGATCAGAGCACAAGGTGGATGACACATGTTATTCTCGGTGTTATGATCCGGAGAACTCCCTGCTATGATATGGCCCTTATTTGACCCATGGTTTAGAGTGCATGCCACTCGGTCTGCGACCCCAGGTCAGTCGGGATTACCCGCTGAATTTAA	k__Fungi;p__unidentified;c__unidentified;o__unidentified;f__unidentified;g__unidentified;s__unidentified	0.892415
076347e9e66c3782203f860f50fc0139	CAAAATGCGATACCTGGTGTGAATTGCAGAATCCCGTGAACCATCATGTTTTTGAACGCAAGTTGCGCCTGAGGCCTTTTGGCCAAGGGCACGTCTGCCTGGGCGTCACGCCAGAAGACACTCCACACCAACTCTGGTATGGACGTGGTGTTTGGCCCCCCATACCACATGGTTATGATGGGCTTAAGTTGTGGCTATCGGCAGTGCCGATCAGAGCACAAGGTGGATGACACATGTTATTCTCGGTGTTATGATCCGGAGAACTCCCTGCTATGATATGGCCCTTATTCGACCCATGGTTTAGAGTGCATGCCACTCGGTCTGCGACCCCAGGTCAGTCGGGATTACCCGCTGAATTTAA	k__Fungi;p__unidentified;c__unidentified;o__unidentified;f__unidentified;g__unidentified;s__unidentified	0.903436
079797b4606c18135069df200220c4ad	CAAAATGCGATACCTGGTGTGAATTGCAGAATCCCGTGAACCATCAAGTTTTTGAACGCAAGTTGCGCCTGAGGCCTTGTGGCCAAGGGCACGTCTGCCTGGGCGTCACGCCAAAAGACACTCCACACCAACTCTGGTATGGACGTGGTGTTTGGCCCCCCATACCGCATGGTTATGATGGGCTTAAGTTGTGGCTATCGGCAGTGCCGATCAGAGCACAAGGTGGATGACACATGTTATTCTCGGTGTTATGATCCGGAGAACTCCCTGCTATGATATGGCCCTTATTTGACCCATGGTTTAGAGTGCATGCCACTCGGTCTGCGACCCCAGGTCAGTCGGGATTACCCGCTGAATTTAA	k__Fungi;p__unidentified;c__unidentified;o__unidentified;f__unidentified;g__unidentified;s__unidentified	0.861052
07bcf580185767e82ed766b70daf171e	CAAAATGCGATACCTGGTGTGAATTGCAGAATCCCGTGAACCATCAAGTTTTTGAACGCAAGTTGCGCCTGAGGCCTTTTGGCCAAGGGCACGTCTGCCTGGGCGTCACGCCAGAAGACACTCCACACCAACTCTGGTATGGACGTGGTGTTTGGCCCCCCATACCACATGGTTATGATGGGCTTAAGTTGTGGCTATCGGCAGTGCCGATCAGAGCACAAGGTGGATGACACATGTTATTCTCGGTGTTATGATCCGGAGAACTCCCTGCTATGATATGGCCCTTATTCGACCCATGGTTTAGAGTGCATGCCACTCGGTCTGCGACCCCAGGTCAGTCGGGATTACCCGCTGAATTTAA	k__Fungi;p__unidentified;c__unidentified;o__unidentified;f__unidentified;g__unidentified;s__unidentified	0.89523
07d0ec39905523b4bdd505237f5d5951	CAAAATGCGATACCTGGTGTGAATTGCAGAATCCCGTGAACCATCAAGTTTTTGAACGCAAGTTGCGCCTGAGGCCTTTTGGCCAAGGGCACGTCTGCCTGGGCGTCACGCCAAAAGACACTCCACACCAACTCTGGTATGGACGTGGTGTTTGGCCCCCCATACCACATGGTTATGATGGGCTTAAGTTGTGGCTATCGGCAGTGCCGATCAGAGCACAAGGTGGATGACACATGTTATTCTCGGTGTTATGATCCGGAGAACTCCCTGCTATGATATGGCCCTTATTTGACCCATGGTTTAGAGTGCATGCCCCTCGGTCTGCGACCCCATGTCAGTCGGGATTACCCGCTGAATTTAA	k__Fungi;p__unidentified;c__unidentified;o__unidentified;f__unidentified;g__unidentified;s__unidentified	0.890137
07d9081365dfb3b37015670935a79ef8	CAAAATGCGATACCTGGTGTGAATTGCAGAATCCCGTGAACCATCAAGTTTTTGAACGCAAGTTGCGCCTGAGGCCTTTTGGCCAAGGGCACGTCTGCCTGGGCGTCACGCCAAAAGACACTCCACACCAACTCTGGTATGGACGTGGTGTTTGGCCCCCCATACCACATGGTTATGATGGGCTTAAGTTGTGGCTATCGGCAGTGCCGATCAGAGCACAAGGTGGATGACACATGTTATTCTCGGTGTTATGATCCGGAGAACTCCCTGCTATGATATGGCCCTTATTTGACCCATGGTTTAGAGTGCATGCCACTCGGTCTGCGACCCCAGGTCAGTCGGGATTACCCGCTGAATTTAA	k__Fungi;p__unidentified;c__unidentified;o__unidentified;f__unidentified;g__unidentified;s__unidentified	0.887949
07e0171c33b2be0ddadaa7d8fb7f3e2a	CAAAATGCGATACCTGGTGTGAATTGCAGAATCCCGTGAACCATCGAGTTTTTGAACGCAAGTTGCGCCTGAGGCCACTTGGTCGAGGGCACGTCTACCTGGGCGTCACGCGAAAAGACCCTCCCCCACCCTTCATGGAGCGGGATGTGGTGTTTGGCCTTCCGTGTCATGTGAATGGTTCGGTGGACTAAAGTGTAGGCTGCTAGCTATGGGGCTGGTCATTGCACTTGGTGGATGACACATGTTATTCTCGGTGTTATGATCCGGAGAACTCCCTGCTATGATATGGCCCGTATTTGACCCATGGTTTAGAGTGCATGCCACTCGGTCTGCGACCCCAGGTCAGTCGGGATTACCCGCTGAATTTAA	k__Fungi;p__unidentified;c__unidentified;o__unidentified;f__unidentified;g__unidentified;s__unidentified	0.797127
07e8fcca3497682cdfe3423f866b8f1b	CAAAATGCGATACCTGGTGTGAATTGCAGAATCCCGCGAACCATCGAGTTTTTGAACGCAAGTTGCGCCCGAGGCCTTCTGGCTGAGGGCACGCCTGCCTGGGCGTCACGCCAAAAGACACTCCCAACCCATCATAGGGTGGGGACGTGGAGTTTGGCCTCTCGTGCCGTTGTGCACGGTGGGCCGAAGTCTTGGCTGCCGGCGTATCTTGCTGGGCACCGCACATGGTGGGCGACATCAAGTTGTTCGCAGTGCAGCGTCCCAGCATGTAGCTGGTACTATGGCCTTTAGGACCCATCATCGACCGCAGCGCTTGTACGCTCGGACCGCGACCCCAGGTCAGGCGGGATTACCCGCTGAGTTTAA	k__Fungi	1
080f8d12caf97693afc70c8e2fc902c7	CAAAATGCGATACCTGGTGTGAATTGCAGAATCCCGTGAACCATCAAGTTTTTTAACGCAAGTTGCGCCTGAGGCCTTTTGGCCAAGGGCACGTCTGCCTGGGCGTCACGCCAAAAGACACTCCACACCAACTCTGGTATGGACGTGGTGTTTGGCCCCCCATACCACATGGTTATGATGGGCTTAAGTTGTGGCTATCGGCAGTGCCGATCAGAGCACAAGGTGGATGACACATGTTATTCTCGGTGTTATGATCCTGGGAACTAACTGCTATGATATGGCCCTTATTTGACCCATGGTTTAGAGTGCATGCCACTCGGTCTGCGACCCCAGGTCAGTCGGGATTACCCGCTGAATTTAA	k__Fungi;p__unidentified;c__unidentified;o__unidentified;f__unidentified;g__unidentified;s__unidentified	0.889904
0822f0fcd80aa84afb554bac092eca21	CAAAATGCGATACCTGTTGTGAATTGCAGAATCCCGTGAACCATCAAGTTTTTGAACGCAAGTTGCGCCTGAGGCCTTTTGGCCAAGGGCACGTCTGCCTGGGCGTCACGCCAGAAGACACTCCACACCAACTCTGGTATGGACGTGGTGTTTGGCCCCCCATACCACATGGTTATGATGGGCTTAAGTTGTGGCTATCGGCAGTGCCGATCAGAGCACAAGGTGGATGACACATGTTATTCTCGGTGTTATGATCCGGAGAACTCCCTGCTATGATATGGCCCTTATTCGACCCATGGTTTAGAGTGCATGCCACTCGGTCTGCGACCCCAGGTCAGTCGGGATTACCCGCTGAATTTAA	k__Fungi;p__unidentified;c__unidentified;o__unidentified;f__unidentified;g__unidentified;s__unidentified	0.897482
086b2d7ac64defc6ec0a97bd5e045679	CAAAATGCGATACCTGGTGTGAATTACAGAATCCCGCGAACCATCGAGTTTTTGAACGCAAGTTGCGCCCGAGGCCTTCTGGCTGAGGGCACGCCTGCCTGGGCGTCACGCCAAAAGACACTCCCAACCCATCTGTGGGGAAGGACGTGGTGTTTGGCTCCCCATGCTGCAAGGCACGGTGGGCCGAAGTAGGGGCTGCCGGCATAACTTGCCAAGCACCGCACGTGGTGGGCGACATCTAGTTGTTCTCGGTGCAGTGTCTCGGCTAGTAGCTGGCTTGTTGGCCTTAAGGACCCATGACGACCGTAGCGCTTTGTCGCTCGGACCGCGACCCCAGGTCAGACGGGACTACCTGCTGAGTTTAA	k__Fungi;p__unidentified;c__unidentified;o__unidentified;f__unidentified;g__unidentified;s__unidentified	0.787874
088d3ef8e87e5a232eed9eed69166407	CAAAATGCGATACCTAGTGTGAATTGCAGAATCCCGTGAACCATCACGTTTTTGAACGCAAGTTGCGCCTGAGGCCTTTTGGCCAAGGGCACGTCTGCCTGGGCGTCACGCCAAAAGACACTCCACACCAACTCTGGTATGGACGTGGTGTTTGGCCCCCCATACCACATGGTTATGATGGGCTTAAGTTGTGGCTATCGGCAGTGCCGATCAGAGCACAAGGTGGATGACACATGTTATTCTCGGTGTTATGATCCGGAGAACTCCCTGCTATGATATGGCCCTTTTTTGACCTATGGTTTAGAGTGCATGCCACTCGGTCTGCGACCCCAGGTCAGTCGGGATTACCCGCTGAATTTAA	k__Fungi;p__unidentified;c__unidentified;o__unidentified;f__unidentified;g__unidentified;s__unidentified	0.907322
08a80ae9b1f364e5695528e1a2e4e585	CAAAATGCGATACCTGGTGTGAATTGCAGAATCCCGCGAACCATCGAGTTTTTGAACGCAAGTTGCGCCCGAGGCCTTCTGGCTGAGGGCACGCCTGCCTGGGCGTCACGCCAAAAGACACTCCCAACCCATCTGTGGGGAAGGACGTGGTGTTTGGCTCCCCATGCTGCAAGGCACGGTGGGCCGAAGTAGGGGCTGCCGGCATAACTTGCCAAGCACCGCACGTGGTGGGCGACATCTAGTTGTTCTCGGTGCAGTGTCTCGGCTAGTAGCTGGCTTGTTGGCCTTAAGGACCCATGACGACCGTAGCGCTTTGTCGCTCGGACCGCGACCCCAGGTCAGACGGGATTACCCGCTGAGTTTAA	k__Fungi;p__unidentified;c__unidentified;o__unidentified;f__unidentified;g__unidentified;s__unidentified	0.753534
08b2daf0263011b7aef60107030894a1	CAAAATGCGATACCTGGTGTGAATTGCAGAATCCCGCGAACCATCGAGTTTTTGAACGCAAGTTGCGCCCGAGGCCTTCTGGCTGAGGGCACGCCTGCCTGGGCGTCACGCCAAAAGACACTCCTAACCCATCATAGGGTGTGGACGTGGAGTTTGGCCTCTCGTGCCATGGTGCACGGTGGGCCGAAGTCTTGGCTGCCGGCGTAACTTGCTGGGCACTGCACATGGTGGGCGACATGAAGTTGTTCTCGGTGCAGTGTCCCAGCATGTAGCTGGTACTATGGCCTTGAGGACCCATCACCGACCGAAGCGCTTGGCCGCTCGGACCGCGACCCCAGGTCAGGCGGGATTACCCGCTGAGTTTAA	k__Fungi	1
08b5c15658efbb4743b4be7fbcfa8688	CAAAATGCGATACCTGGTGTGAATTGCAGAATCCCACGAACCATCAAGTTTTTGAACGCAAGTTGCGCCCGAGGCCTTCTAGCTGAGGGCACGCCTGCCTGGGCGTCACGCCAAAAGACACTCCTAACCCATCATAGGGTGTGGACGTGGAGTTCGGCCTCTCGTGCCATGGTGCATGGTGGGCCGAAGTCTTGGCTGCCGGCGTAACTTGCTGGGCACCGCACATGGTGGGCGACATGAAGTTGTTCTCGGTGCAGTGTCCCAGCATGTAGCTGGTACTATGGCCTTGAGGACCTATCACCGATCGTAGCACTTGGCTGCTCGGACCGCGACCCCAGGTCAGGCGGGATTACCCACTGAGTTTAA	k__Fungi;p__unidentified;c__unidentified;o__unidentified;f__unidentified;g__unidentified;s__unidentified	0.768911
08ec719642aba49a37fe1b4cf4aee518	CAAAATGCGATACCTGGTGTGAATTGCAGAATCCCGTGAACCATCAAGTTTTTGAACGCAAGTTGCGCCTGAGGCCTTTTGGCCAAGGGCACGTCTGCCTGGGCGTCACGCCAAAAGACACTCCACACCAACTCTGGTATGGACGTGGTGTTTGGCCCCCCATACCACATGGTTATGATGGGCTTAAGTTGTGGCTATCGGCAGTGCCGATCAGAGCACAAGGTGGATGACACATGTTATTCTCGGTGTTATGATCCGGAGAACTCCCTGCTATGATATGGCCCTTATTTGACCCATGGTTTAGAGTGCATGTCACTCGGTCTGCGACCCCAGGTCAGTCGGGATTACCCGCTGAATTTAA	k__Fungi;p__unidentified;c__unidentified;o__unidentified;f__unidentified;g__unidentified;s__unidentified	0.86164
08f2b577bcc3fed2e982d8924d1df92f	CAAAATGCGATACCTGGTGTGAATTGCAGAATCCCGTGAACCATCAAGTTTTTGAACCCAAGTTGCGCCTGAGGCCTTTTGGCCAAGGGCACGTCTGCCTGGGCGTCACGCCAAAAGGCACTCCACACCAACTCTGGTATGGACGTGGTGTTTGGCCCCCCATACGACATGGTTATGATGGGCTTAAGTTGTGGCTATCGGCAGTGCCGATCAGAGCACAAGGTGGATGACACATGTTATTCTCGGTGTTATGATCCGGAGAACTCCCTGCTATGATATGGCCCTTATTTGACCCATGGTTTAGAGTGCATGCCACTCGGTCTGCGACCCCAGGTCAGTCGGGATTACCCGCTGAATTTAA	k__Fungi;p__unidentified;c__unidentified;o__unidentified;f__unidentified;g__unidentified;s__unidentified	0.862963
094673e00821295870783664e0468de0	CGAAATGCGATAAGTAATGTGAATTGCAGAATTTAGTGAATCATCGAATCTTTGAACGCACATTGCGCCCCTGGGAATTCCCAGGGGCATGCCTGTTCGAGCGTCCGTAACAACCTCTCAAGCCTGGCTTGGTATTGGGACTCGCTGCCTCGGTGGTGGTCCTCAAAAGCAGTGGCGGGCCCATGTAACTCTCCGCGTAGTAATACATCTCGCGACAGAGAAGCAGCGGGACTTGCCAAAACTCCTTAATTGCTCAGGTTGACCTCGAATCAGGTAGGGATACCCGCTGAACTTAA	k__Fungi;p__Ascomycota;c__Leotiomycetes;o__Erysiphales;f__Erysiphaceae;g__Blumeria;s__Blumeria_graminis	1
09553745ef163d5a524eae67626afa19	CAAAATGCGATACCTGGTGTGAATTGCAGAATCCCGTGAACCATCAAGTTTTTGAACGCAAGTTGCACCTGAGGCCTTTTGGCCAAGGGCACGTCTGCCTGGGCGTCACGCCAAAAGACACTCCACACCAACTCTGGTATGGACGTGGTGTTTGGCCCCCCATACCACAAGGTTATGATGGGCTTAAGTTGTGGCTATCGGCAGTGCCGATCAGAGCAGAAGGTGGATGACACATGTTATTCTCGGTGTTATGATCCGGAGAACTCCCTGCTATGATATGGCCCTTATTTGACCCATGGTTTAGAGTGCATGCCACTCGGTCTGCGACCCCAGCTCAGTCGGGATTACCCGCTGAATTTAA	k__Fungi;p__unidentified;c__unidentified;o__unidentified;f__unidentified;g__unidentified;s__unidentified	0.873341
09955937cb1374add6a5e0910e01d7ee	CAAAATGCGATACCTGGTGTGAATTGTAGAATCCCGTGAACCATCAAGTTTTTGAACGCAAGTTGCGCCTGAGGCCTTTTGGCCAAGGGCACGTCTGCCTGGGCGTCACGCCAAAAGACACTCCACACCAACTCTGGTATGGACGTGGTGTTTGGCCCCCCATACCACATGGTTATGATGGGCTTAAGTTGTGGCTATCGGCAGTGCCGATCAGAGCACAAGGTGGATGACACATGTTATTCTCGGTGTTATGATCCGGGGAACTCCCTGCTATGATATGGCCCTTATTTGACCCATTGTTTAGAGTGCATGCCACTCGGTCTGCGACCCCAGGTCAGTCGGGATTACCCGCTGAATTTAA	k__Fungi;p__unidentified;c__unidentified;o__unidentified;f__unidentified;g__unidentified;s__unidentified	0.888624
099e5de73632db74f3691357d144b3b2	CAAAATGCGATACCTGGTGTGAATTGCAGAATCACGTGAACCATCAAGTTTTTGAACGCAAGTTGCGCCTGAGGCCTTTTGGCCAAGGGCACGTCTGCCTGGGCGTCACGCCAAAAGTCACTCCACACCAACTCTGGTATGGACGTGGTGTTTGGCCCCCCATACCACATGGTTATGATGGGCTTAAGTTGTGGCTATCGGCAGTGCCGATCAGAGCACAAGGTGGATAACACATGTTATTCTCGGTGTTATGATCCGGGGAACTCCCTGCTATGATATGGCCCTTATTTGACCCATGGTTTAGAGTGCATGCCACTCGGTCTGCGACCCCAGGTCAGTCGGGATTACCCGCTGAATTTAA	k__Fungi;p__unidentified;c__unidentified;o__unidentified;f__unidentified;g__unidentified;s__unidentified	0.901561
09a9298599c00d5628250dd4c71b89bd	CAAAATGCGATACCTGGTGTGAATTGCAGAATCCCGTGAACCATCGAGTTTTTGAACGCAAGTTGCGCCCGAGGCCTTCTGGCTGAGGGCACGCCTGCCTGGGCGTCACGCCAAAAGACACTCCCAACCCATCCGTGGGGAAGGACGTGGTGTTTGGCTCCCCGTGCTGCAAGGCGCGGTGGGCCGAAGTAGGGGCTGCCGGCATAACTTGCCGAGCACCGCACGTGGTGGGTGACATCTAGCTGGCTTGTTGGCCTTAAGGACCCATGACGACCGTAGCACTTTGTCGCTCGGAGCGCGACCCCAGGTCAGACGGGATTACCCGCTGAGTTTAA	k__Fungi	1
09b04c28741cbe8dcadb4889b7dcd805	CAAAATGCGATACCTGGTGTGAATTGCAGAATCCCGTGAACCATCAAGTTTTTGAACGCAAGTTGCGCCTGAGGCCTTTTGGCCAAGGGCACGTCTGCCTGGGCGTCACGCCAAAAGACACTCCACACCAACTCTGGTATGGACGTGGTGTTTGGCCCCCCATACCACATGGTTATGATGGGCTTAAGTTGTGGCTATCGGCAGTGCCGATCAGAGCACAAGGTGGATGACACATGTTATTGTCGGTGTTATGATCCGGAGAACTCCCTGCTATGATATGGCCCTTATTTGACCCATGGTTTAGAGTGCATGCCACTCGGTCTGCGACCCCAGGTCAGTCGGGATTACCCGCTGAATTTAA	k__Fungi;p__unidentified;c__unidentified;o__unidentified;f__unidentified;g__unidentified;s__unidentified	0.878898
09bed3ccf69c6a8db653347b7519c094	CAAAATGCGATACCTAGTGTGAATTGCAGAATCCCGTGAACCATCACGTTTTTGAACGCAAGTTGCGCCTGAGGCCTTTTGGCCAAGGGCACGTCTGCCTGGGCGTCACGCCAAAAGACACTCCACACCAACTCTGGTATGGACGTGGTGTTTGGCCCCCCATACCACATGGTTATGATGGGCTTAAGTTGTGGCTATCGGCAGTGCCGATCAGAGCACAAGGTGGATGACACATGTTATTCTCGGTGTTATGATCCGGAGAACTCCCTGCTATGATATGGCCCTTATTTGACCTATGGTTTAGAGTGCATGCCACTCGGTCTGCGACCCCAGGTCAGTCGGGATTACCCGCTGAATTTAA	k__Fungi;p__unidentified;c__unidentified;o__unidentified;f__unidentified;g__unidentified;s__unidentified	0.898139
09d78ecb884a2630d35d48ad9f35fbe6	CACAATGGGATACCTGGTGTGAATTGGAGAATCCCGCGAACCATCGAGTTTTTGAACGCAAGTTGCGCCCGAGGCCTTCTGGCTGAGGGCATGCCTGCCTGGGCGTCACGCCAAAAGACACTCCCAACCCATCCGTGGGGAAGGACGTGGTGTTTGGCTCCCCGTGCTGCAAGGCGCGGTGGGCCGAAGTAGGGGCTGCCGGCATAACTTGCCAAGCACCGCACGTGGTGGGCGACATCTAGTTGTTCTCGGTGTAGTGTCTCGGCTAGCAGCTGGCTTGTTGGCCTTAAGGACCCATGACGACCGTAGTGCTTTGTCGCTCGGACCGCGACCCCAGGTCAGACGGGATTACCCGCTGAGTTTAA	k__Fungi	1
0a1be86da533c80ef5ec70756cb35bd7	AAAAATGCGATACCTGGCGTGAATTGCAGAATCCCGTGAACCATCGAGTTTTTGAATGCAAGTTGCGCCCGAGGCCTTCTGGCTGAGGGCACGCCTGCCTGGGCGTCACGCCAAAAGACACTCCCAACCCATCATAGGGTGGGGACGTGGAGTTTGGCCTCTCGTGCCGTTGTGCACGGTGAGCCGAAGTCTTGGCTGCCGGCGTATCTTGCTGGGCACCGCACATGGTGGGCGACATGAAGTTGTTCTCAGTGCAGCGTCCCAGCATGTAGCTGGTACTATGGCCTTTAGGACCCATCATCGACCGCAGCGCTTGTACGCTCGGACCGCGACCCCAGGTCAGGCGGGATTACCCGCTGAGTTTAA	k__Fungi;p__unidentified;c__unidentified;o__unidentified;f__unidentified;g__unidentified;s__unidentified	0.706254
0a278861db982754a9f3419af0f277ad	CGAAATGCGATAAGTAGTGTGAATTGCAGAATTCAGTGAATCATCGAATCTTTGAACGCACATTGCGCCCCTCGGTATTCCGTGGGGCATGCCTGTTCGAGCGTCATCTACACCCTCAAGCTCTGCTTGGTGTTGGGCGTCTGTCCCGCCTCTGCGCGCGGACTCGCCCCAAATTCATTGGCAGCGGTCTTTGCCTCCTCTCGCGCAGCACAATTGCGTCTGCGAGGGGGCGTGGCCCGCATCCACGAAGCAACATTACCGTCTTTGACCTCGGATCAGGTAGGGATACCCGCTGAACTTAA	k__Fungi;p__Ascomycota;c__Dothideomycetes;o__Pleosporales;f__Didymosphaeriaceae;g__Paraphaeosphaeria;s__Paraphaeosphaeria_angularis	0.75796
0a35fb365e86d13e87225a464a740728	CGAAATGCGATAAGTAATGTGAATTGCAGAATTCAGTGAATCATCGAATCTTTGAACGCACATTGCGCCCCCCAGTATTCTGGCGGGCATGCCTGTTCGAGCGTCATTTCAACCATCAAGCCCTGCTTGTGTTGGGGTCCTGCGGCTGCCCGCAGGCCCTGAAAACCAGTGGCGGGCTCGCTAGTCACACCGAGCGCAGTAGCACATCTCGCTCAGGGCGTGCGGCGGGCTCCAGCCGTTAAAGCACCCACCTTTCGCAAGGTTGACCTCGGATCAGGTAGGAATACCCGCTGAACTTAA	k__Fungi;p__Ascomycota;c__Sordariomycetes;o__Sordariales;f__Chaetomiaceae;g__Zopfiella	0.882799
0a6f46a0eec9210d987a58e72fbf6d86	CAAAATGCGATACCTGGTGTGAATTGCAGAATCCCGTGAACCATCACTTTTTTGCCCTCCCGTTGCTCCTTCGGCCTTTTGTCCCCTTTCCCGTCTGCCTGGGCGTCCCGCCCAACGGCACTCCACACCAACTCTGGTATGGACGTGGTGTTTGGCCCCCCATACGACATGGTTATGATGGGCTTAAGTTGTGGCTATCGGCAGTGCCGATCAGAGCACAAGGTGGATGACACATGTTATTCTCGGTGTTATGATCCGGAGAACTCCCTGCTATGATATGGCCCTTATTTGACCCATGGTTTAGAGTGCATGCCACTCGGTCTGCGACCCCAGGTCAGTCGGGATTACCCGCTGAATTTAA	k__Fungi;p__unidentified;c__unidentified;o__unidentified;f__unidentified;g__unidentified;s__unidentified	0.850811
0ab6fda1d8249dd06536dfd4dc146f49	CAAAATGCGATACCTGGTGTGAATTGCAGAATCCCGTGAACCATCAAGTTTTTGAACGCAAGTTGCGCCTGAGGCCTTTTGTCCAAGGGCACGTCTGCCTGGGCGTCACGCCAAAAGACACTCCACACCAACTCTGGTATGGACGTGGTGTTTGGCCCCCCATACCACATAGTTATGATGGGCTTAAGTTGTGGCTATCGGCAGTGCCGATCAGAGCACAAGGTGGATGACACATGTTATTCTCGGTGTTATGATCCGGAGAACTCCCTGCTATGATATGGCCCTTATTTGACCCATGGTTTAGAGTGCATGCCACTCGGTCTGCGACCCCAGGTCAGTCGGGATTACCCGCTGAATTTAA	k__Fungi;p__unidentified;c__unidentified;o__unidentified;f__unidentified;g__unidentified;s__unidentified	0.886991
0af69f4320b83e8fbe89ab120509f778	CGAAATGCGATAAGTAATGTGAATTGCAGAATTCAGTGAATCATCGAATCTTTGAACGCACATTGCGCCCGCCGGCACTCCGGCGGGCATGCCTGTCCGAGCGTCATTTCAACCCTCAGGGCCACCCTTTCGGGGGTTCGGCGCCTGGTGCTGGGGATCAGCGGCCCTCCGGGGCCCCTGTCCCCCAAATTCAGTGGCGGTCGCGCCGCAGCCTCCCCTGCGTAGTAGCACACCTCGCACCGGAGAGCGGCTCGGCCACGCCGTGAAACCCCCAACTTTCACAAGGTTGACCTCGGATCAGGTAGGATTACCCGCTGAGTTTAA	k__Fungi;p__Ascomycota;c__Sordariomycetes;o__Hypocreales;f__Hypocreales_fam_Incertae_sedis;g__Sarocladium;s__Sarocladium_zeae	0.999793
0b14a4d584d1afb2450774c115639610	CAAAATGCGATTCCTGGTGTGAATTGCAGAATCCCGTGAACCATCAAGTTTTTGAACGCAAGTTGCGCCTGAGGCCTTTTGGCCAAGGGCACGTCTGCCTGGGCGTCACGCCAAAAGACACTCCACACCAACTCTGGTATGGACGTGGTGTTTGGCCCCCCATACCACAAGGTTATGATGGGCTTAAGTTGTGGCTATCGGCAGTGCTGATCAGAGCACAAGGTGGATGACACATGTTATTCTCGGTGTTATGATCCGGAGAACTCCCTGCTATGATATGGCCCTTATTTGACCCATGGTTTAGAGTGCATGCCACTCGGTCTGCGACCCCAGGTCAGTCGGGATTACCCGCTGAATTTAA	k__Fungi;p__unidentified;c__unidentified;o__unidentified;f__unidentified;g__unidentified;s__unidentified	0.851828
0b295c889cd700607a2d7570e4e739eb	CAAAATGCGATACCTAGTGTGAATTGCAGAATCCCGCGAACCACCAAGTTTTTGAACGCAAGTTGCGCCCAAGGCCTTCTGGCTGAGGGCACGCCTGCCTGGGCGTCACGCCAAAAGACACCTCCCAATCCATCATAGGGTGGGGGCGTGGAGTTTGGCCTCTCGTGCCATGGTGCATGGTGGGCCGAAGTCTTGGCTGTCGGCGTAGCTTGCTGGGCGCCGCACATGGTGGGCGACATGAAGTTGTTCTCGGTGCAGCGTCCCAGCATGTAGCTGGTACTGTGGCCTTTAGGACCCATCATCGACCGTAGCGCTTGGCCGCTCGGACCGCGACCCTAGGTCAGGCGGGATTACCCGCTCAGTTTAA	k__Fungi	1
0b33bf5cdd752c6565e2da94d7442ebf	CAAAATGCGATACCTGGTGTGAATTGCAGAATCCCGTGAACCATCAAGTTTTTGAACGCAAGTTGCGCCTGAGGCCTTTTGGCCAAGGGCACGTCTGCCTGGGCGTCACGTCAAAAGACACTCCACACCAACTCTGGTATGGACGTGGTGTTTGGCCCCCCATACCACATGGTTATGATGGGCTTAAGTTGTGGCTATCGGCAGTGCCGATCAGAGCACAAGGTGGATGACACATGTTATTCTCGGTGTTATGATCCGGAGAACTCCCTGCTATGATATGGCCCTTATTTGACCCATGGTTTAGAGTGCATGCCACTCGGTCTGCGACCCCAGGTCAGTCGGGATTACCCGCTGAATTTAA	k__Fungi;p__unidentified;c__unidentified;o__unidentified;f__unidentified;g__unidentified;s__unidentified	0.887273
0b94506aa9d61399139cbeb2a3abb01b	CGAATTGCGATAAGTAATGTGAATTGCAGAATTCAGTGAATCATCGAATCTTTGAACGCACCTTGCACTCTTTGGTATTCCGAAGAGTATGTCTGTTTGAGTGTCATGAAACTCTCAACCCCCCTGTTTTGTAATGAAACGGGCGTGGGCTTGGATTATGGCTGTCTGTCGGCGTCAATGCCGGCTCAGCTGAAATACACGAGCAACCCATTTGAAATAGGCGGTTTGACTCGGCGTAATAATTATTTCGCTGAGGACGTCTTCTTTAAAGTTAGTGGTGCTTCTAATGCGCTTTTAATTAAGCATCTTAAGCTTTAGACCTCAAATCAGTCAGGACTACCCGCTGAACTTAA	k__Fungi;p__Basidiomycota;c__Cystobasidiomycetes;o__Cystobasidiales;f__Cystobasidiaceae;g__Occultifur;s__unidentified	0.975112
0ba0713399754694a762b321158e708c	CAAAATGCGATACCTTTTTTTCCTTTCCTCCTCCCTTTCCCCCTCCCGTTTTTGCCCGCAAGTTGCGCCTGAGGCCTTTTGGCCAAGGGCACGTCTGCCTGGGCGTCACGCCAAAAGACACTCCACACCAACTCTGGTATGGACGTGGTGTTTGGCCCCCCATACCACATGGTTATGATGGGCTTAAGTTGTGGCTATCGGCAGTGCCGATCAGAGCACAAGGTGGATGACACATGTTATTCTCGGTGTTATGATCCGGAGAACTCCCTGCTATGATATGGCCCTTATTTGACCCATGGTTTAGAGTGCATGCCACTCGGTCTGCGACCCCAGGTCAGTCGGGATTACCCGCTGAATTTAA	k__Fungi;p__unidentified;c__unidentified;o__unidentified;f__unidentified;g__unidentified;s__unidentified	0.838474
0bc283c4e38df0b4155204d50d4f9de1	CAAAATGCGATACCTGGTGTGAATTGCAGAATCCCATGAACCATCAAGTTTTTGAACGCAAGTTGCGCCCGAGGCCTTCTGGCTGAGGGCACGCCTGCCTGGGCGTAAGGCCAAAAGACACTCCTAACCCATCATAGGGTGCGGACGTGGAGTTTGGCCTCTCGTGCCATGGTGCACGGTGGGCCGAAGTCTTGGCTGCCGGCGTAACTTGCTGGGCACCGCACATGGTGGGCGACATGAAGTTGTTCTCGGTGTAGTGTCCCAGCATGTAGCTGGTACTATGGCCTTGAGGACCCATCACCGACCGTAGCGCTTGGCCACTCGGACCGCGACCCCAGGTCAAGCAGGATTACCCGCTGAGTTTAA	k__Fungi;p__unidentified;c__unidentified;o__unidentified;f__unidentified;g__unidentified;s__unidentified	0.746266
0bd4a4205050974ec3efbbf409478124	CAAAATGCGATACCTGGTGTGAATTGCAGAATCCCGTGAACCATCAAGTTTTTGAACGCAAGTTGCGCCTGAGGCCTTTTGGCCAAGGGCACGTCTGCCTGGGCGTCACGCCAAAAGACACTCCACACCAACTCTGGTATGGACGTGGTGTTTGGCCCCCCATACCACATGGTTATGATGGGCTTAAGTTGTGGCTATCGGCAGTGCTAATCAGAGCACAAGGTGGATGACACATGTTATTCTCGGTGTTATGATCCGGAGAACTCCCTGCTATGATATGGCCCTTATTTGACCCATGGTTTAGAGTGCATGCCACTCGGTCTGCGACCCCAGGTCAGTCGGGATTACCCGCTGAATTTAA	k__Fungi;p__unidentified;c__unidentified;o__unidentified;f__unidentified;g__unidentified;s__unidentified	0.87696
0bfd99a96bf35e14827f22e4cf0fa188	CAAAATGCGATACCTGGTGTGAATTGCAGAATCCCGTGAACCATCAAGTTTTTGAACGCAAGTTGCGCCTGCGGCCTTTTGGCCAATGGCACGTCTGCCTGGGCGTCACGCCAAAAGACACTCCACACCAACTCTGGTACGGACGTGGTGTTTGGCCCCCCATACCACATGGTTATGATGGGCTTAAGTTGTGGCTATCGGCAGTGCCGATCAGAGCACAAGGTGGATGACACATGTTATTCTCGGTGTTATGATCCGGAGAACTCCCTGCTATGATATGGCCCTTATTTGACCCATGGTTTAGAGTCCATGCCACTCGGTCTGCGACCCTAGGTCAGTCGGGATTACCCGCTGAATTTAA	k__Fungi;p__unidentified;c__unidentified;o__unidentified;f__unidentified;g__unidentified;s__unidentified	0.891245
0c5914362589f10aeb06f32889f1151c	CGAAATGCGATAAGTAATGTGAATTGCAGAATTCCGTGAATCATCGAATCTTTGAACGCACATTGCGCCCCCTGGCATTCCGGGGGGCATGCCTGTCCGAGCGTCATTGCAAACCCTCAAGCCCGGCTTGTGTGATGGGTCGCAGCGTCCCCGACTCTCCAGGGGACGGGCCCGAAAGGCAGTGGCGGCGTCGCGGTCATCCGATCAGCCGAAGCGTATGGGGACTCTCCGTCACACGCTCAGCGGCGCGGACCGACGCCCGCCTAAAGGGATTGCCCCTTAAAGGCGTCTTGTACTTTTCCAATGTTTGACCTCGGATCAGGTAGGGATACCCGCTGAACTTAA	k__Fungi;p__Ascomycota	0.989251
0c6ea3eb09d41b555f59f9a9e7906ebb	CAAAATGCGATACCTGGTGTGAATTGCAGAATCCAGCGAACCATCGAGTTTTTGAACGCAAGTTGCGCCCGAGGCCTTCTGGCTGAGGGCACGCCTGCCTGGGCGTCACGCCAAAAGACACTCCTAACCCATCATAGGGTGTGGACGTGGAGTTTGGCCTCTCGTGCCATGGTGCACGGTGGGCCGAAGTCTTGGCTGCCGGCGTAACTTGCTGGGCACCGCACATGGTGGGCGACATGAAGTTGTTCTCGGTGCAGTGTCCCAGCATGTAGCTGGTACTATGGCCTTGAGGACCCATCACCGACCGAAGCGCTTGGCCGCTCGGACCGCGACCCCAGGTCAGGCGGGATTACCCGCTGAGTTTAA	k__Fungi	1
0c767fd998825ade560d9a1dc623116c	CAAAATGCGATACCTGGTGTGAATTGCAGAATCCCGTGAACCATCAAGTTTTTGAACGCAAGTTGCGCCTGAGGCCTTTTGGCCAAGGGCACGTCTGCCTGGGCGTCACGCCAAAAGACACTCCACACCAACTCTGGTATGGACGTGGTGTTTGGCCCCCCATACCACATGGTTATGATGGGCTTAAGTTGTGGCTATCGGCAGTGCCGATCAGAGCACAAGGTGGATGACACATGTTATTCTCGGTGTTATGATCCGGAGAACTCCATGCTATGATATGGCCCTTATTTGACCCATGGTTTAGAGTGCATGCCACTCGGTCTGCGACCCCAGGTCAGTCGGGATTACCCGCTGAATTTAA	k__Fungi;p__unidentified;c__unidentified;o__unidentified;f__unidentified;g__unidentified;s__unidentified	0.887047
0c782c032108de6349d8c74939b89cfc	CAAAATGCGATACCTGGTGTGAATTGCAGAATCCCGTGAACCATCAAGTTTTTGAACGCAAGTTGCGCCTGAGGCCTTTTGGCCAAGGGCACGTCTGCCTGGGTGTCACGCCAAAAGACACTCCACACCAACTCTGGTATGGACGTGGTGTTTGGCCCCCCATACCACATGGTTATGATGGGCTTAAGTTGTGGCTATCGGCAGTGCCGATCAGAGCACAAGGTGGATGACACATGTTATTCTCGGTGTTATGATCCGGGGAACTCCCTGCTATGATATGGCCCTTATTTGACCCATGGTTTAGAGTGCATGCCACTCGGTCTGCGACCCCAGGTCAGTCGGGATTACCCGCTGAATTTAA	k__Fungi;p__unidentified;c__unidentified;o__unidentified;f__unidentified;g__unidentified;s__unidentified	0.901054
0cd2cf8d337e2ecfe89a7d51f3096257	CAAAATGCGTTACTTTTCATGACTTGCAAACTTCATGAATGAAAAGACTTCGAATGCAAATTGCGCCGATGGTTTTTAACCATTGGCACATTTGTTTGAGAATCATATATAATATATATAGTAATTTATCATCTGATGAATATACTATGATATTTGAAAGGTTTCTTCAGCCTTTTGTATAAAATAGAGCAAAGTGTTTTGATTGTTTTTTAACAGAAACAATTTGATAGCTTTGTTTTTAAAAAAGGAATTTTGCTTTGTTCTTAATTGACAGCATTATTTCATATACTGTTAGTATTGGATAAGCTTGAATTGACAACTGATCATTGTTGAGAAAAAAGTTTTATTTCATTTTCTAACATGTATATGGATAATGTACAAGTAAAATTTCGAATTTTA…	k__Fungi;p__Chytridiomycota;c__unidentified;o__unidentified;f__unidentified;g__unidentified;s__unidentified	0.793297
0cdc3c923017552c9d941510d68326db	CAAAATGCGATACCTGGTGTGAATTGCAGAATCCCGTGAACCATCAAGTTTTTGAACGCAAGTTGCGCCTGAGGCCTTTTGGCCAAGGGCACGTCTGCCTGGGCGTCACGCCAAAAGACACTCCACACCAACTCTGGTATGGACGTGGTGTTTGGCCCCCCATACCACATGGTTATGATGGGCTTAAGTTGTGGCTATCGGCAGTGCCGATCAGAGCACAAGGTGGATGACACATGTTATTCTCGGTGTTATGATTCGGAGAACTCCCTGCTATGATATGGCCCTTATTTGACCCATGGTTTAGAGTGCATGCCGCTCGGTCTGTGACCGCAGGTCCGTTGGGATTACCTGCTGAATTTAA	k__Fungi;p__unidentified;c__unidentified;o__unidentified;f__unidentified;g__unidentified;s__unidentified	0.904533
0d0324bc3a9f9a32c9efc6db93bb369d	CGAAATGCGATACTTGGTGTGAATTGCAGAATCCCGTGAACCATCGAGTCTTTGAACGCAAGTTGCGCCCGATGCCATTAGGTTGAGGGCACGTCTGCCTGGGTGTCACATATTGAAGCCTCCTGCCAATTTCCTTTTGACAGGTATTGTGCAGGGTGGATGTTGGCCTCCCGTGAGCTCTCTTTCGTCTCATGGTTGGTTGAAAATTGAGACCTTGGTAGGGTGTGCCATGATAAATGGTGGTTGTGTGACCCACGAGACCAATCATGTGTTGCTCTATTAAATTTGGGCTCTTTTACCCATTTGCGTTTCTAAACGCTCGTGATGAGACCTCAGGTCAGGCGGGGCTACCCGCTGAATTTAA	k__Fungi	1
0d2a9b39536f7b1c2c44a290d41a39e4	CAAAATGCGATACCTGGTGTGAATTGCAGAATCCCGCGAACCATCGAGTTTTTGAACGCAAGTTGCGCCCGAGGCCTTCTGGCTGAGGGCACGCCTGCCTGGGCGTCACGCCAAAAGACACTCCCAACCCATCTGTGGGGAAGGACGTGGTGTTTGGCTCCCCATGCTGCAAGGCACGGTGGGCCGAAGTAGGGGCTGCCGGCATAACTTGCCAAGCACCGCACGTGGTGGGCGACATCTAGTTGTTCTCGGTGCAGTGTCTCGGCTAGTAGCTGGCTTGTTGGCCTTAAGGACCCATGACGATCGTAGCGCTTTGTCGCTCGGACCGCGACCCCAGGTCAGAAGGGACTACCCGCTGAGTTTAA	k__Fungi;p__unidentified;c__unidentified;o__unidentified;f__unidentified;g__unidentified;s__unidentified	0.713838
0d617a9a2f136b0f0699be1c4aeb9f79	CAAAATGTGATACCTGGTGTGAATTGCAGAATCCCGCGAACCATCGAGTTTTTGAACGCAAGTTGCGCCCGAGGCCTTCTGGCTGAGGGCACGCCTGCCTGGGCGTCACGCCAAAAGACACTCCCAACCCATCCATGGGGAAGGACATGGTGTTTGGCTCCCCGTGCTGCAAGGCGCGGTGGGCCGAAGTAGGGGCTGCCGGCATAACTTGCCGAGCACCGCACGTGGTGGGCGACATCTAGTTGTTCTCGGTGTAGTGTCTCGGCTAGCAGCTGGCTTGTTGGCCTTAAGGACCCATGACGACCGTAGCGCTTTGTCGCTCGGACCGCGACCCCAGTTCAGACGGGACTACCCGCTGAGTTTAA	k__Fungi;p__unidentified;c__unidentified;o__unidentified;f__unidentified;g__unidentified;s__unidentified	0.82282
0d769e2fa468f78b6023a1cd73d68283	CAAAATGCGATACCTGGTGTGAATTGCAGAATACCGTGAACCATCAAGTTTTTGAACGCAAGTTGCGCCTGAGGCCTTTTGGCCAAGGGCACGTCTGCCTGGGCGTCACGCCAAAAGACACTCCCCACCAACTCTGGTATGGACGTGGTGTTTGGCCCCCCATACCACATGGTTATGATGGGCTTAAGTTGTGGCTATCGGCAGTGCCGATCAGAGCACAAGGTGGATGACACATGTTATTCTCGGTGTTATGATCCGGAGAACTCCCTGGTATGATATGGCCCTTATTCGACCCATGGTTTAGAGTGCATGCCACTCGGTCTGCGACCCCAGGTCAGTCGGGATTACCCGCTGAATTTAA	k__Fungi;p__unidentified;c__unidentified;o__unidentified;f__unidentified;g__unidentified;s__unidentified	0.906909
0d7df1586753aed54a95bdeddcd64724	CAAAATGCGATACCTGGTGTGAATTGCAGAATCCCGTGAACCATCAAGTTTTTGAACGCAAGTTGCGCCTGAGGCCTTTTGGCCAAGGGCACGTCTGCCTGGGCGTCACGCCAAAAGACACTCCACACCAACTCTGGTATGGACGTGGTGTTTGGCCCCCCATACCACATGGTTATGATGGGCTTAAGTTGTGGCTATCGGCAGTGCCGATCAGAGCACAAGGTGGATGACACATGTTATTCTCGGTGTTATGATCCGGAGAACTCCCTGCTATGATATGGCCCTTATTTAACCCATGGTTTAGAGTGCATGCCACTAGGTCTGAGAAAAAAGGGAAGGAGGGAGGAAACGCTGAATTTAA	k__Fungi;p__unidentified;c__unidentified;o__unidentified;f__unidentified;g__unidentified;s__unidentified	0.912236
0d8835e7b8947016cb73b405c0560eea	CAAAATGCGATACCTGGTGTGAATTGCAGAATCCCGTGAACCATCAAGTTTTTGAACGCAAGTTGCGCCTGAGGCCTTTTGGCCAAGGGCACGTCTGCCTGGGCGTCACGCCAAAAGACACTCCACACCAACTCTGGTATGGACGTGGTGTTTGGCCCCCCATACCACATGGTTATGATGGGCTTAAGTTGTGGCTATCGGCAGTGCCGATCAGAGCACAAGGTGGATGACACATGTTATTCTCGGTGTTATGATCCGGAGAACTCCCTGCTATGATATGGCCCTTATTCGACCCATGGTTTAGAGTGCATGCCACTCGGTCTGGGACCCCAGGTCAGTCGGGATTACCCGCTGAATTTAA	k__Fungi;p__unidentified;c__unidentified;o__unidentified;f__unidentified;g__unidentified;s__unidentified	0.905348
0e07835ff09cce4780bea8385ce18962	CGAAATGCGATAAGTAATGTGAATTGCAGAATTCAGTGAATCATCGAATCTTTGAACGCACCTTGCGCCTTTTGGTATTCCGAAAGGCATGCCTGTTTGAGTGTCATGAAATCTCAATCCCATCTGGTTTATGATCAGGTGGGGCTTGGACATGGGCGTCTGCCGGTTACACGGCTCGCCTCAAATGACTTAGTGGGATCGCTAGCATCCGTGACAGACGTAATAAGTTTCGTCTTGTCCCTTGCGTGCGTCAAGCCTGCTCAGAACACCGCTTGCCTCTGTGCAACACTTTTTTGACTCTGACCTCAAATCAGGTAGGACTACCCGCTGAACTTAA	k__Fungi;p__Basidiomycota;c__Tremellomycetes;o__Tremellales;f__Rhynchogastremataceae;g__Papiliotrema	1
0e215ec9b4f2d64ebc655c70f81f8117	CAAAATGCGATACCTGGTGTGAATTGCAGAATCCCGTGAACCATCAAGTTTTTGAACGCAAGTTGCGCCTGCGGCCTTTTAGCCAAGGGCACGTCTGCCTGGGCGTCACACCAAAAGACACTCCACACCAACTCTGGTATGGACGTGGTGTTTGGCCCCCCATACCACATGGTTATGATGGGCTTAAGTTGTGGCTATCGGCAGTGCCGATCAGAGCACAAGGTGGATGACACATGTTATTCTCGGTGTTATGATCCGGAGAACTCCCTGCTATGATATGGCCCTTATTTGACCCAAGGTTTAGAGTGCATGCCACTCGGTCTGCGACCCCAGCTCAGTCGGGATTACCCGCTGAATTTAA	k__Fungi;p__unidentified;c__unidentified;o__unidentified;f__unidentified;g__unidentified;s__unidentified	0.881803
0e39765e2abe75a2a986d8b81352d88a	CGAAATGCGATAAGTAGTGTGAATTGCAGACTTTAGTGAATCATCGAATCTTTGAACGCACATTGCGCCCCTTGGTATTCCATTGGGCATGCCTGTTCGAGCGTCATTTACACCCTCAAGCCTAGCTTGGTGTTGGGCGTTGTCCGCAAGGACTCGCCTCAAATTCATTGGCAGCGGCATCGTCAGCTTCTCGCGCAGCACATTGCGCTTCAGAAGGCTTCTGGCGGGCTCGCGTCCACTAAGATACCACCCAGTTTGACCTCGAATCAGGTAGGGATACCCGCTGAACTTAA	k__Fungi;p__Ascomycota;c__Dothideomycetes;o__Pleosporales;f__Dictyosporiaceae;g__Dictyosporium;s__Dictyosporium_heptasporum	0.999999
0e5f5914346ec012fcd4e46b4f984ca8	CAAAATGCGATACCTGGTGTGAATTGCAGAATCCCGTGAACCATCAAGTTTTTGAACGCAAGTTGCGCCTGAGGCCTTTTGGCCAAGGGCACGTCTGCCTGGGCGTCAAGCCAAAAGACACTCCACACCAACTCTGGTATGGACGTGGTGTTTGGCCCCCCATACCACATGGTTATGATGGGCTTAAGTTGTGGCTATCGGCAGTGCCGATCAGAGCACAAGGTGGATGACACATGTTATTCTCGGTGTTATGATCCGGAGAACTCCCTGCTATGATATGGCCCTTATTCGACCCATGGTTTAGAGTGCATGCCACTCGGTCTGCGACCCCAGGTCAGTCGGGGTTACCCGCTGAATTTAA	k__Fungi;p__unidentified;c__unidentified;o__unidentified;f__unidentified;g__unidentified;s__unidentified	0.904744
0e61c75aa70137b707483a07d982ad61	CAAAATGCGATACCTGGTGTGAATTGCAGATTCTCGCGAACCATCGAGTTTTTGAACGCAAGTTACGCCCGAGGCCTTCTGGCTGAGGGCACGCCTGCCTGGGCGTCACGCCAAAAGACACTCCCAACCCATCCGTGGGGAAGGACATGGTGTTTGGCTCCCCGTGCTGCAAGGCGCGGTGGGCCGAAGTAGGGGCTGCCGGCATAACTTGCCGAGCACCGCACGTGGTGGGCGACATCTAGTTTTTCTCGGTGTAGTGTCTCGGCTAGCAGCTGGCTTGTTGGCCTTAAGGACCCATGATGACCGTAGCACTTTGTCACTCGGACCGTGACCCCAGGTCAGACGGGACTACCCGCTGAGTTTAA	k__Fungi;p__unidentified;c__unidentified;o__unidentified;f__unidentified;g__unidentified;s__unidentified	0.703067
0e715326cb2f9e684b97ae47ae477ee8	CAAAATGCGATACCTGGTGTGAATTGCAGAATCCCGTGAACCATCAAGTTTTTGAACGCAAGTTGCGCCTGAGGCCTTTTGGCCAAGGGCACGTCTGCCTGGGCGTCACGCCAAAAGACACTCCACACCAACTCTGGTATGGACGTGGTGTTTGGCCCCCCATACCACAGGGCTATGATGGGCTTAAGTTGTGGCTATCGGCAGTGCCGATCAGAGCACAAGGTGGATGACACATGTTATTCTCGGTGTTATGATCCGGAGAACTCCCTGCTATGATATGGCCCTTATTTGACCCATGGTTTAGAGTGCATGCCACTCGGTCTGCGACCCCTGGTCAGTCGGGATTACCCGCTGAATTTAA	k__Fungi;p__unidentified;c__unidentified;o__unidentified;f__unidentified;g__unidentified;s__unidentified	0.882556
0e8364df145f4615824017168035441e	CGAAATGCGATACCTGGTGTGAATTGCAGAATCCCGCGAACCATCGAGTCTTTGAACGCAAGTTGCGCCCGAGGCCACTCGGCCGAGGGCACGCCTGCCTGGGCGTCACGCCAAAACACGCTCCCAACCACCCTCATCGGGAATCGGGACGCGGCATCTGGTCCCTCGTCTCGCAAGGGGCGGTGGACCGAAGATCGGGCTGCCGGTGTACCGCGCCGGACACAGCGCATGGTGGGCGTCCTCGCTTTATCAACGCAGTGCATCCGACGCGCAGCCGACATTATGGCCTCAGAACGACCCAGCAAACGAAGCGCACGTTGCTTCGACCGCGACCCCAGGTCAGGCGGGACTACCCGCTGAGTTTAA	k__Fungi	1
0eda17908551e8eb2b68aea5c898bc60	CGAAATGCGATAAGTAATGTGAATTGCAGAATTCAGTGAATCATCGAATCTTTGAACGCACCTTGCGCTCCTTGGTATTCCGAGGAGCATGCCTGTTTGAGTGTCATTAAATTCTCAACCTTACACCTGTTTTTGTTTTCGGGTGGCAAGGCTTGGATGTGGGGGCTTGCAGGTCCGCCTTGTGTGGTCTGCTCCTCTGAAATGCATTAGTGGGTTTGTGCCCCTCATCTATTGGTGTGATAATTATCTACGCCGCTGGGTGATGCATCTAATGAAACCTGCTCATAACCGTCCCGAGTCGGGACAGCTTTGATCAATTTGACCTCAAATCAGGTAAGACTACCCGCTGAACTTAA	k__Fungi;p__Basidiomycota;c__Agaricomycetes;o__Agaricales;f__Psathyrellaceae;g__Coprinopsis;s__Coprinopsis_urticicola	0.960451
0ee314cfdc72fdb7f8ec95f0593bfb89	CGAAATGCGATAAGTAATGTGAATTGCAGAATTCAGTGAATCATCGAATCTTTGAACGCACCTTGCGCTCCTTGGTATTCCGAGGAGCATGCCTGTTTGAGTGTCATTAAATTCTCAACCTTACACCTGTTTTTTTCAACAAGTGGCAAGGCTTGGATGTGGGGGCTTGCAGGTCCGCCTTGTGTGGTCTGCTCCTCTGAAATGCATTAGTGGGTTTGTGTGCCCCTCATCTATTGGTGTGATAATTATCTACGCCGCTGGGTGATGCCATCTAATGAAACCTGCTCATAACCGTCCCGAGTCGGGGACAGCTTTGATCAATTTGACCTCAAATCAGGTAAGACTACCCGCTGAACTTAAGCATATCAATAAGCGGAGGAC	k__Fungi;p__Basidiomycota;c__Agaricomycetes;o__Agaricales;f__Psathyrellaceae;g__Coprinopsis	0.834417
0f5891d2d5b16e779638be340cf5a7a0	CAAAATGCGATACCTGGTGTGAATTGCAGAATCCCGTGAACCATCACTTTTTTGCCCTCCCGTTGCTCCTTCGGCCTTTTGTCCCCTTTCCCGTCTGCCTGGGCGTCCCGCCCAACGACACTCCACACCAACTCTGGTATGGACGTGGTGTTTGGCCCCCCATACCACATAGTTATGATGGGCTTAAGTTGTGGCTATCGGCAGTGCCGATCAGAGCACAAGGTGGATGACACATGTTATTCTCGGTGTTATGATCCGGAGAACTCCCTGCTATGATATGGCCCTTATTTGACCCATGGTTTAGAGTGCATGCCACTCGGTCTGCGACCCCAGGTCAGTCGGGATTACCCGCTGAATTTAA	k__Fungi;p__unidentified;c__unidentified;o__unidentified;f__unidentified;g__unidentified;s__unidentified	0.843403
0f63313739939faea89297c898360833	CAAAATGCGATAGGGTGTGAATTGCAGAATCCCGTGAACCATCAAGTTTTTGAACGCAAGTTGCGCCTGAGGCCTTTTGGCCAAGGGCACGTCTGCCTGGGCGTCACGCCAAATGGCACTCCACACCAACTCTGGTATGGACGTGGTGTTTGGCCCCCCATACGACATGGTTATGATGGGCTTAAGTTGTGGCTATCGGCAGTGCCGATCAGAGCACAAGGTGGATGACACATGTTATTCTCGGTGTTATGATCCGGAGAACTCCCTGCTATGATATGGCCCTTATTTGACCCATGGTTTAGAGTGCATGCCACTCGGTCTGCGACCCCAGGTCAGTCGGGATTACCCGCTGAATTTAA	k__Fungi;p__unidentified;c__unidentified;o__unidentified;f__unidentified;g__unidentified;s__unidentified	0.872856
0f736a4070280e1a20120cb0704294c4	CAAAATGCGATACCTGGTGTGAATTGCAGAATCCCGTGAACCATCAAGTTTTTGAACGCAAGTTGCGCCTGAGGCCTTTTGGCCAAGGGCACGTCTGCCTGGGCGTCACGCCAAAAGGCACTCCACACCAACACTGGTATGGACGTGGTGTTTGGCCCCCCATACGACATGGTTATGATGGGCTTAAGTTGTGGCTATCGGCAGTGCCGATCAGAGCACAAGGTGGATGACACATGTTATTCTTGGTGTTATGATCCGGAGAACTCCCTGCTATGATATGGCCCTTATTTGACCCATGGTTTAGAGTGCATGCCACTCGGTCTGCGACCCCAGGTCAGTCGGGATTACCCGCTGAATTTAA	k__Fungi;p__unidentified;c__unidentified;o__unidentified;f__unidentified;g__unidentified;s__unidentified	0.893578
0f7f9589c3703c1d7626192deebedb48	CAAAATGCGATACCTAGTGTGAATTGCAGAATCTCGCGAACCATCGAGTTTTTGAACCCAAGTTGCGCCCGAGGCCTTCTGGCTGAGGGCACGCCTGCCTGGGCGTCATGCCAAAAGACACTCCTAACCCATCATAGAGTGTGGACGTGGAGTTTGGCCTCTCGTGCCATGGTGCACGGTGGGCCCAAGTCTTGACTGCCGGTGTAACTTGCTGGGCACCGCACATGGTGGGCAACATGAAGTTGTTCTCAGTACAGTGTCCCAGCATGTAGCTGGTAGTATGGCCTTGAGGACCCATCACCGACCATAGCGCTTGGCCGCTCGGACCGCGACCCTAGGTCAGGCGGGATTACCCGCTGAGTTTAA	k__Fungi;p__unidentified;c__unidentified;o__unidentified;f__unidentified;g__unidentified;s__unidentified	0.718136
0f992134043e4a4a974e1100ec932811	CAAAATGCGATACCTGGTGTGAATTGCAGAATCCCGTGAACCATCAAGTTTTTGAACGCAAGTTGCGCCTTCTTCCTTTTGGCCAAGGGCACGTCTGCCTGGGCGTCACGCCAAAAGACACTCCACACCAACTCTGGTATGGACGTGGTGTTTGGCCCCCCATACCACATGGTTATGATGGGCTTAAGTTGTGGCTATCGGCAGTGCCGATCAGAGCACAAGGTGGATGACACATGTTATTCTCGGTGTTATGATCCGGAGAACTCCCTGCTATGATATGGCCCTTATTTGACCCATGGTTTAGAGTGCATGCCACTCGGTCTGCGACCCCAGGTCAGTCGGGATTACCCGCTGAATTTAA	k__Fungi;p__unidentified;c__unidentified;o__unidentified;f__unidentified;g__unidentified;s__unidentified	0.897785
0fed81486bc45c2f0ce76f1db3d974f5	CAAAATGCGATACCTGGTGTGAATTGCAGAATCATGCGAACCATCGAGTTTTTGAACGCAAGTTGCGCCCGAGGCCTTCTGGCTGCGGGCACGCCTGCCTGGGCGTCACGCCAAAAGACACTCCCAACCCATCTGTGGGGAAGGACGTGGTGTTTGGCTCCCCATGCTGCAAGGCACGGTGGGCCGAAGTAGGGGCTGCCGGCATAACTTGCCAAGCACCGCACGTGGTGGGCGACATCTAGTTGTTCTCGGTGCAGTGTCTCGGCTAGTAGCTGGCTTGTTGGCCTTAAGGACCCATGACGACCGTAGCGCTTTGTCGCTCGGACCGCGACCCCAGGTCAGACGGGACTACCCGCTGAGTTTAA	k__Fungi;p__unidentified;c__unidentified;o__unidentified;f__unidentified;g__unidentified;s__unidentified	0.789389
0ff17ab7475a4b2faf06fc58e2fd63ef	CAAAATGCGATACCTGGTGTGAATTGCAGAATCCCGTGAACCATCAAGTTTTTGAACGCAAGTTGCGCCTGAGGCCTTTTGGCCAAGGGCACGTCTGCCTGGGCGTCACGCCAAAAGACACTCCACACCAACTCTGGTATGGACGTGGTGTTTGGCCCCCCATACCACATGGTTATGATGGGCTTAAGTTGTGGCTATCGGCAGTGCCGATCAGAGCACAAGGTGGATGACACATGTTATTCTCGGTGTTATGATCCGGAGAACTCCCTGCTATGATATGGCCCTTATTTGACCCATGGTTTAGAGTGCATGCCGCTTGGCCTGTGACCCCAGGTCAGTCGGGATTACCCGCTGAATTTAA	k__Fungi;p__unidentified;c__unidentified;o__unidentified;f__unidentified;g__unidentified;s__unidentified	0.881205
100ca44848d71b9e2115e7e606903f98	CGAAATGCGATAAGTAATGTGAATTGCAGAATTCAGTGAATCATCGAATCTTTGAACGCACCTTGCGCTCCTTGGTATTCCGAGGAGCATGCCTGTTTGAGTGTCATGAAAACCCTCAACCTTAGATTGGTTATTTGACCTTTCTTTGGCTTGGATTTGGACGTTTGCCGATGTCAAGTCGGCTCGTCTTAAAAGTAATAGCTGGATCTGTCTCGCGACATGGTTTGACTTGGCGTAATAAGTATTTCGCTAAGGACATCTTCGGATGGCCCTGTTGCAGGACTAAAGACCGCTTTCTAATCCATTGATCTTCGGATTAATATTCATAACATCTGGCCTCAAATCAGGTAGGACTACCCGCTGAACTTAA	k__Fungi;p__Basidiomycota;c__Tremellomycetes;o__Filobasidiales;f__Filobasidiaceae;g__Naganishia	1
10239f907c220584efcfd2d6eb8a45d2	CGAAATGCGATACGTAATGTGAATTGCAGAATTCAGTGAATCATCGAATCTTTGAACGCACATTGCGCCCTCTGGTATTCCGGGGGGCATGCCTGTCCGAGCGTCATTACAACCCTCAAGCCTAGCTTGGTGTTGGGCTCCGCCGCCTGGCGGGCCCTAAAGTTAGTGGCGGTGCCGTCCAGCTCCGAGCGTAGTAACTCTTCTCGCTCTGGAGGCCTGGGCGTGTGCTTGCCAGCAACCCCCAATTTTATCAGGTTGACCTCGGATCAGGTAGGGATACCCGCTGAATTTAA	k__Fungi;p__Ascomycota;c__Eurotiomycetes;o__Onygenales;f__Onygenales_fam_Incertae_sedis;g__Chrysosporium;s__Chrysosporium_pseudomerdarium	0.922802
1033e7907a52a4ae68e95bb63f823860	CAAAATGCGATACCTGGTGTGAATTGCAGAATCCCGCGAACCATCGAGTTTTTGAACGCAAGTTGCGCCCGAGGCCTTCTGGCTGAGGGCACGCCTGCCTGGGCGCCACGCCAAAAGACACTCCTAACCCATCATAGGGTGTGGACGTGGAGTTTGGCCTCTCGTGCCATGGTGCACGGCGGGCCGAAGTCTTGGCTGTCGGCGTAACTTGCTGGGCACCGCACATGGTGGGCGACATGAAGTTGTTCTCGGTGTAGTGTCCCAGCATGTAGCTGGTACTATGGCCTTGAGGACCCATCATCGACCGTAGCGCTTGGCCGCTCGGACCGCGACCCCAGGTCAGGCGGGATTACCCGTTGAGTTAAA	k__Fungi;p__unidentified;c__unidentified;o__unidentified;f__unidentified;g__unidentified;s__unidentified	0.741428
104c5db0fb7f7989f58c302c9a098180	CAAAATGCGATACCTGGTGTGAATTGCAGAATCCCGTGAACCATCAAGTTTTTGAACGCAAGTTGCGCCTGAGGCCTTTTGGCCAAGGGCACGTCTGCCTGGGCGTCACGCCAAAAGACACTCCACACCAACTCTGGTATGGACGTGGTGTTTGGCCCCTAATACCACATGGTTATGATGGGCTTAAGTTGTGGCTATCGGCAGTGCCGATCAGAGCACAAGGTGGATGACACATGTTATTCTCGGTGTTATGATCCGGAGAACTCCCTGCTATGATATGGCCCTTATTTGACCCATGGTTTAGAGTGCATGCCACTCGGTCTGCGACCCCAGGTCAGTCGGGATTACCCGCTGAATTTAA	k__Fungi;p__unidentified;c__unidentified;o__unidentified;f__unidentified;g__unidentified;s__unidentified	0.893972
10662a78c7df24cccd0a8cbef6bbc89c	CGAAATGCGATAAGTAGTGTGAATTGCAGAATTCAGTGAATCATCGAATCTTTGAACGCACATTGCGCCCTTTGGCATTCCTTAGGGCATGCCTGTTCGAGCGTCATTGAAACCTTCAAGCTCAGCTTGGTGTTGGGTGTCTGTCCTGCCCCTGGCACGGACTCGCCTCGAAGACATTGGCGGTTGTGTATCGGTCGAAAGCGCAGCAGAAAAGCGTCCTTTCGGGTCCGGTGCCCTACCTCCAGGAAGCCCTTCTTTTAGCTTGACCTCGGATCAGGTAGGGATACCCGCTGAACTTAA	k__Fungi;p__Ascomycota;c__Dothideomycetes;o__Pleosporales	0.913291
106c4c93fa706d59be69d4c277a3ac21	CAAAATGCGATACCTGGTGTGAATTGCAGAATCCCGTGAACCATCAAGTTTTTGAACGCAAGTTGCGCCTGAGGCCTTTTGGCCAAGGGCACGTCTGCCTGGGCGTCACGCCAAAAGACACTCCACACCAACTCTGGTATGGACGTCGTGTTTGGCCCCCCATACCACATAGTTATGATGGGCTTAAGTTGTGGCTATCGGCAGTGCCGATCAGAGCACAAGGTGGATGACACATGTTATTCTCGGTGTTATGATCCGGAGAACTCCCTGCTATGATATGGCCCTTATTTGACCCATGGTTTAGAGTGCATGCCACTCGGTCTGCGACCCCAGGTCAGTCGGGATTACCCGCTGAATTTAA	k__Fungi;p__unidentified;c__unidentified;o__unidentified;f__unidentified;g__unidentified;s__unidentified	0.862208
109c792c83a38dbce11c85f863229ab3	AGACAGATCGATGAAGAACGTAGCAAAATGCGATACCTGGTGTGAATTGCAGAATCCCGTGAACCATCAAGTTTTTGAACGCAAGTTGCGCCTGAGGCCTTTTGGCCAAGGGCACGTCTGCCTGGGCGTCACGCCAAAAGACACTCCACACCAACTCTGGTATGGACGTGGTGTTTGGCCCCCCATACCACATGGTTATGATGGGCTTAAGTTGTGGCTATCGGCAGTGCCGATCAGAGCACAAGGTGGATGACACATGTTATTCTCGGTGTTATGATCCGGAGAACTCCCTGCTATGATATGGCCCTTATTTGACCCATGGTTTAGAGTGCATGCCACTCGGTCTGCGACCCCAGGTCAGTCGGGATTACCCGCTGAATTTAA	k__Fungi;p__unidentified;c__unidentified;o__unidentified;f__unidentified;g__unidentified;s__unidentified	0.907453
10cc1c392631d37644747d759589bc99	GGCACCCTTTGCATCATCTCTCTCCTCCAAATCACTGCCATTCCGCAACCAGCAGAATTTTCCTCATGAGCATTGCAAAAGGATAAGAGAACCCGACGAAATCTGTAGAAGAAAGCAAGCTCATGTGTCCAACCTCTTGGATCGCTTGTGCCTCGGTGAAGGATTGGAGAGCTTCGCTGGTCTGGGGAAGGGCGCGTGCGTTTTCTTCTCCAGTGCCGCCATTTCTGTTCTTCAGAGTTCAGACACCGCAAATCAATGACTGAAAGGGACATGGAAAGCCAAACACCCATCAAAAACCGAGACAAAGAAACTAAGCTCGTGCAGAGATAAACAAGGAAATTTGCAGAAC	k__Fungi	1
10d66139e33803a09b507baea6ff9a4d	CAAAATGCGATACCTGGTGTGAATTGCAGAATCCCACGAACCATCAAGTTTTTGAACGCAAATTGGGCCGGAGGCCTTCTGGCTGAGGGCACGCCTGCCTGAGCGTCACGCCAAAAGACACTACCAACCCATCATAGGGTGTGGACGTGGATTTTGGCCTCTCGTGCCATGGTGCATGGTGGGCCGAAGTCTTGGCTGTCGGCGTAACTTGCTAGGCACCGCACATGGTGGGTGACATGAAGTTGTTCTCGGTGCAGTGTCCCAGCATGTAGCTGGTACTATGGCCTTGAGGACCCATCACCGACCATAGCGCTTGGCCGCTCAGACCGCGACCCCAGGTCAGGCGGGATTACCCGCTAAGTTTAA	k__Fungi;p__unidentified;c__unidentified;o__unidentified;f__unidentified;g__unidentified;s__unidentified	0.791083
10e94ef518c78eea853a28906f8bfc70	CAAAATGCGATACCTGGTGTGAATTGCAGAATCCCGTGAACCATCAAGTTTTTGAACGCAAGTTGCGCCCTTGGCCTTTTGGCCAAGGGCACGTCTGCCTGGGCGTCACGCCAAAAGACACTCCACACCAACTCTGGTATGGACGTGGTGTTTGGCCCCCCATACCACATGGTTATGATGGGCTTAAGTTGTGGCTATCGGCAGTGCCGATCAGAGCACAAGGTGGATGACACATGTTATTCTCGGTGTTATGATCCGGAGAACTCCCTGCTATGATATGGCCCTTATTTGACCCATGGTTTAGAGTGCATGCCACTCGGTCTGCGACCCCAGGTCAGTCGGGATTACCCGCTGAATTTAA	k__Fungi;p__unidentified;c__unidentified;o__unidentified;f__unidentified;g__unidentified;s__unidentified	0.894979
112a575aad88857f918c2261a08c8707	CGAAATGCGATAAGTAGTGTGAATTGCAGAATTCAGTGAATCATCGAATCTTTGAACGCACATTGCGCCCCTTGGTATTCCATGGGGCATGCCTGTTCGAGCGTCATTTGTACCTTCAAGCTTTGCTTGGTGTTGGGCGTTTTGTCTTTTTCCTCCGGGCATCAGACTCGCCTCAAAGTCATTGGCAGCCAGTGTTTTTGGTAGTAAGCGCAGCACATTTTGCGTCTTAGTCCCTAAACACAGGCAACCAGAAAGCCTTATTTCTCACTTTTGACCTCGGATCAGGTAGGGATACCCGCTGAACTTAA	k__Fungi;p__Ascomycota;c__Dothideomycetes;o__Pleosporales;f__Phaeosphaeriaceae;g__Phaeosphaeria;s__Phaeosphaeria_oryzae	0.879798
112b88ac9eb226c882e937ede197bfd2	CAAAATGCGATACCTGGTGTGAATTGCAGAATCCCGTGAACCATCAAGTTTTTGAACGCAAGTTGCGCCTGAGGCCTTTTGGCCAAGGGCACGTCTGCCTGGGCGTCACGCCAAAAGGCACTCCACACCAACTCTGGTATGGACGTGGTGTTTGGCCCCCCATACGACATGGTTATGATGGGCTTAAGTTCTGGCTATCGGCAGTGCCGATCAGAGCACAAGGTGGATGACACATGTTATTCTCGGTGTTATGATCCGGAGAACTCCCTGCTATGATATGGCCCTTATTTGACCCATGGTTTAGAGTGCATGCCACTCGGTCTGCGACCCCAGGTCAGTCGGGATTACCCGCTGAATTTAA	k__Fungi;p__unidentified;c__unidentified;o__unidentified;f__unidentified;g__unidentified;s__unidentified	0.899576
113ebaadd07a3d7c36f6388560e2d557	CAAAATGCGATACCTGGTGTGAATTGCAGAATCCCGCGACCCCTCTCTTTTTTTCCCTCCCTTTTCTCCCTCTTCCTTCTTTCTTCTTGCCCGCCTGCCTGGGCGTCCCGCCCAAAGACACTCCTAACCCATCATAGGGTGTGGACGTGGAGTTTGGCCTCTCGTGCCATGGTGCACGGTGGGCCGAAGTCTTGGCTGCCGGCGTAACTTGCTGGGCACCGCACATGGTGGGCGACATGAAGTTGTTCTCGGTGCAGTGTCCCAGCATGTAGCTGGTACTATGGCCTTGAGGACCCATCACCGACCGAAGCGCTTGGCCGCTCGGACCGCGACCCCAGGTCAGGCGGGATTACCCGCTGAGTTTAA	k__Fungi	1
1146db2e376298d779646418f442bf26	CAAAATGCGATACCTGGTGTGAATTGCAGAATCCCGTGAACCATCAATTTTTTGAACGCAAGTTGCGCCTGAGGCCTTTTGGCCAAGGGCACGTCTGCCTGGGCGTCACGCCAAAAGACACTCCACACCAACTCTGGTATGGACGTGGTGTTTGGCCCCCCATACCACATGGTTATGATGGGCTTAAGTTGTGGCTATCGGCAGTGCCGATCAGAGCACAAGGTGGATGACACATGTTATTCTCGGTGTTATGATCCGGAGAACTCCCTGCTATGATATGGCCCTTATTCGACCCATGGTTTAGAGTGCATGCCACTCGGTCTGCGACCCCAGGTCAGTCGGGATTACCCGCTGAATTTAA	k__Fungi;p__unidentified;c__unidentified;o__unidentified;f__unidentified;g__unidentified;s__unidentified	0.906571
114737327e559c7ca21413876b769dbd	CAAAATGCGATACCTGGTGTGAATTGCAGAATCCCGTGAACCATCAAGTTTTTGAACGCAAGTTGCGCCTGAGGCCTTTTGGCCAAGGGCACGTCTGCCTGGGCGTCACGCCAAAAGACACTCCACACCAACTCTGGTATGGACGTGGTGTTTGGCCCCCCATACCACATGGTTATGATGGGCTTAAGTTGTGGCTATCGGCAGTGCCGATCAGAGCACAAGGTGGATGACACATGTTATTCTCGGTGTTATGATCCGGAGAACTCCCTGCTATGATATGGCCCTTATTCGACCCATGGTTTAGAGTGCATGCCACTCGGTCTGCGACCCCAGGTCAGTCGGGATTACCCGCAGAATTTAA	k__Fungi;p__unidentified;c__unidentified;o__unidentified;f__unidentified;g__unidentified;s__unidentified	0.911122
116f4774097f4db5ac1772d148245cbd	CAAAATGCGATACCTGGTGTGAATTGCAGAATCCCGTGAACCATCAAGTTTTTGAACGCAAGTTGCGCCTGAGGCCTTTTGGCCAAGGGCACGTCTGCCTGGGCGTCACGCCAAAAGACACTCCACACCAACTCTGGTATGGACGTGATGTTTGGCCCCCCATACCACATGGTTATGATGGGCTTAAGTTGTGGCTATCGGCAGTGCCGATCAGAGCACAAGGTGGTTGACACATGTTATTCTCGGTGTTATGATCCGGAGAACTCCCTGCTATGATATGGCCCTTATTTGACCCATGGTTTAGAGTGCATGCCACTCGGTCTGCGACCCCAGGTCAGTCGGGATTACCCGCTGAATTTAA	k__Fungi;p__unidentified;c__unidentified;o__unidentified;f__unidentified;g__unidentified;s__unidentified	0.860784
118c4e821e1a47e8ab350075eb3ea3a6	CAAAATGCGATACCTGGTGTGAATTGTAGAATCCCGTGAACCATCAAGTTTTTGAACGCAAGTTGCGCCTGAGGCCTTTTGGCCAAGGGCACGTCTGCCTGGGCGTCACGCCAAAAGACACTCCACACCAACTCTGGTATGGACGTGGTGTTTGGCCCCCCATACCACATGGTTATGATGGGCTTAAGTTGTGGCTATCGGCAGTGCCGATCAGAGCACAAGGTGGATGACACATGTTATTCTCGGTGTTATGATCCGGAGAACTCCCTGCTATGATATGGCCCTTATTTGACCCATGGTTTAGAGTGCATGCCACTCGGTCTGCGACCCCAGGTCAGTCGGGATTACCCGCTGAATTTAA	k__Fungi;p__unidentified;c__unidentified;o__unidentified;f__unidentified;g__unidentified;s__unidentified	0.877332
118dfa174bf9d101196e048e66289314	CGAAATGCGATAAGTAGTGTGAATTGCAGAATTCAGTGAATCATCGAATCTTTGAACGCACATTGCGCCCCTTGGTATTCCATGGGGCATGCCTGTTCGAGCGTCATTTGTACCCTCAAGCTTTGCTTGGTGTTGGGCGTTTGTCCCCCCGATTTTGGTGGGGACTCGCCTTAAAACAATTGGCAGCCAGTGTTTTTTGGCGTTGAAGCGCAGCACAAGTCGCACTTCTGACCCAGTACGCTCGGCGTCCATAAGCCTATTTTCTCACTTTTGACCTCGGATCAGGTAGGGATACCCGCTGAACTTAA	k__Fungi;p__Ascomycota;c__Dothideomycetes;o__Pleosporales	0.996866
11af4a76285219c543da7416d812b52f	TAAAATGCGATACCTGGTGTGAATTGCAGAATCCCGTGAACCATCAAGCTTTTGAACGCAAGTTGCGCCTGAGGCCTTTTGGCCAAGGGCACGTTTGCCTGGGCGTCACGCCAAAAGACACTCCACACCAACTCTGGTATGGACGTGGTGTTTGGCCCCCCATACCACATGGTTATGATGGGCTTAAGTTGTGGCTATCAGCAGTGCCGATCAGAGCACAAGGTGGATGACACATGTTATTCTCGGTGTTATGATCCGGAGAACTCCCTGCTATGATATGGCCCTTATTCGACCCATGGTTTAGAGTGCATGCCACTCGGTCTGCGACCCCAGGTCAGTCGGGATTACCCGCTGAATTTAA	k__Fungi;p__unidentified;c__unidentified;o__unidentified;f__unidentified;g__unidentified;s__unidentified	0.906418
11b3071348882047cd63649237e9c421	CGAAATGCGATAAGTAGTGTGAATTGCAGAATTCAGTGAATCATCGAATCTTTGAACGCACATTGCGCCCCTTGGTATTCCATGGGGCATGCCTGTTCGAGCGTCATTTGTACCTTCAAGCTCTGCTTGGTGTTGGGCGTTTGTCCCCCGTTTTTTACCGGGTGGACTCGCCTCAAAACAATTGGCAGCCAGTGTTTTTGGCGTTGAAGCGCAGCACAAGTCGCGCTTCTGACCCAGTACGCTTGCGTCCATAAGCCTATTTCTCACTTTTGACCTCGGATCAGGTAGGGATACCCGCTGAACTTAA	k__Fungi;p__Ascomycota;c__Dothideomycetes;o__Pleosporales	0.993001
11ebff4eec8eaed8c6ed687c4b79bd58	CGAAATGCGATAAGTAATGTGAATTGCAGAATTCAGTGAATCATCGAATCTTTGAACGCACATTGCGCCCCTTGGTATTCCATGGGGCATGCCTGTTCGAGCGTCATTTGTACCCTCAAGCTTTGCTTGGTGTTGGGCGTCTTGTCTACCTCTTTAGCGGGTAGACTCGCCTTAAAGTAATTGGCAGCGGTCTTCGCCTCCTCTCGCGCAGCACAATTGCGTCTGCGAGGGGGCGTGGCCCGCGTCCACGAAGCAACATTACCGTCTTTGACCTCGGATCAGGTAGGGATACCCGCTGAACTTAA	k__Fungi;p__Ascomycota;c__Dothideomycetes;o__Pleosporales;f__Didymosphaeriaceae;g__Paraphaeosphaeria	0.792022
11f38ae597862f164e5e6e3336379292	CGAAATGCGATAAGTAATGTGAATTGCAGAATTCAGTGAATCATCGAATCTTTGAACGCACATTGCGCCCGCCAGCATTCTGGCGGGCATGCCTGTTCGAGCGTCATTTCAACCCTCGACTTCCCTTTGGGGAAATCGGCGTTGGGGACCGGCAGCATACCGCCGGCCCCGAAATGGAGTGGCGGCCCGTCCGCGGCGACCTCTGCGTAGTAATCCAACCTCGCACCGGAACCCCGACGTGGCCACGCCGTAAAACACCCCACTTTCTGAACGTTGACCTCGGATCAGGTAGGGTTACCCGCTGAACTTAA	k__Fungi;p__Ascomycota;c__Sordariomycetes;o__Hypocreales;f__Cordycipitaceae;g__Lecanicillium	0.998098
1262e6d6f701c9c17bde4af89375eb77	CAAAATGCGATACCTGGTGTGAATTGCAGAATCCCGTGAACCATCATGTTTTTGAACGCAAGTTGCGCCTGAGGCCTTTTGGCCAAGGGCACGTCTGCCTGGGCGTCACGCCAAAAGACACTCCACACCAACTCTGGTATGGACGTGGTGTTTGGCCCCCCATACCACATGGTTATGATGGGCTTAAGTTGTGGCTATCGGCAGTACCGATCAGAGCACAAGGTGGATGACACATGTTATTCTCGGTGTTATGATCCGGGGAACTCCCTGCTATGATATGGCCCTTATCTGACCCATGGTTTAGAGTGCATGCCACTCGGTCTGCGACCCCAGGTCAGTCGGGATTACCCGCTGAATTTAA	k__Fungi;p__unidentified;c__unidentified;o__unidentified;f__unidentified;g__unidentified;s__unidentified	0.894843
12767a3bb848d9533d68c1bc2cef65c9	CGAAATGCGATACTTGGTGTGAATTGCAGAATCCCGTGAACCATCGAGTCTTTGAATGCAAGTTGCGCCCGAAGCCATTAGGCCGAGGGCACGCCTGCCTGGGTGTTGCACATCGTTGCCCCGTGCCTTGGCCACGTGCTAGGCACCAAGCGGGGCGAATGTTGGCTTCCCGCGAGCAATGTCTCACGGTTGGTTGAAAACTGAGTCCGCGGTGGAGGGCGCCGTGATGGATGGTGGCTGAGCTAAAGCTCGAGACCGATCGTGCGGGTCACCCCCACCAGCTTTGCGACTCTTTGACCCATGGGGGTCTGTTGGCCTCCTAATACGGGAACCTCAGGTCAGGCGGGGCTACCCGCTGAGTTTAA	k__Fungi	1
129584d356cd2bd4a0861db20f49d21c	CAAAATGCGATACCTGGTGTGAATTGCAGAATCCCGTGAACCATCAAGTTTTTGAACGCAAGTTGCGCCTGAGGCCTTTTGGCCAAGGGCACGTCTGCCTCGGCGTCACGCCAAAAGACACTCCACACCAACTCCGGTATGGACGTGGTGTTTGGCCCCCCATACCACATGGTTATGATGGGCTTAAGTTGTGGCTATCGGCAGTGCCGATCAGAGCACAAGGTGGATGACACATGTTATTCTCGGTGTTATGATCCGGAGAACTCCCTGCTATGATATGGCCCTTATTTGACCCATGGTTTAGAGTGCATGCCACTCGGTCTGCGACCCCAGGTCAGTCGGGATTACCCGCTGAATTTAA	k__Fungi;p__unidentified;c__unidentified;o__unidentified;f__unidentified;g__unidentified;s__unidentified	0.89129
12a27f36ca770c167dda16bc63928f3f	ATGGAGTTGATCACACTGCTGCCGAATACTTGGCAATAGTGGATAGTCAGCACACATGTCATTCCAAGACATATGCTAGCATGATCATCAGTAATCTGGTGTCGATGAAATATAATGGAGGTGGCATCAGGGATCACATCCTAAAGATGAGTAACATGAATGGCAAGCTCGCTGAGATGGACATGGTCCTTCCAGATGAGTTTGTTGTTCATCTGGTTTTTAAGTCACTACCTCCAGAATTTTCGACCTTTGCGGTAAATTACAACTCCATGACTGAAAAGTGGGACATGCATAAGCTCATTGCCATGTGTGTTCAAGAAGAAGAGAGGCTTAAGGCTCAAAATGGTGGTTTAGTCAACTACCTACA	k__Fungi	1
12d248de25660da960df810faf7f6e4f	CAAAATGCGATACCTGGTGTGAATTGCAGAATCCCGTGAACCATCAAGTTTTTGAACGCAAGTTGCGCCTGAGGCCTTTTGGCCAAGGGCACGTCTGGCTGGGCGTCACGCCAAAAGACGCTCCACACCAACTCTGGTATGGACGTGGTGTTTGGCCCCCCATACCACATGGTTATGATGGGCTTAAGTTGTGGCTATCGGCAGTGCCGATCAGAGCACAAGGTGGATGACACATGTTATTCTCGGTGTTATGATCCGGAGAACTCCCTGCTATGATATGGCCCTTATTTGACCCATGGTTTAGAGTGCATGCCACTCGGTCTGCGACCCCAGGTCAGTCGGGATTACCCGCTGAATTTAA	k__Fungi;p__unidentified;c__unidentified;o__unidentified;f__unidentified;g__unidentified;s__unidentified	0.881964
13450cc19404110d1fdd35823326c7be	CAAAATGCGATACCTGGTGTGAATTGCAGAATCCCGTGAACCATCAAGTTTTTGAACGCAAGTTGCGCCTGAGGCCTTTTGGCCAAGGGCACGTCTGCCTGGGCGTCACGCCAAAAGACACTCCACACCAACTCTGGTATGGACGTGGTGTTTGGCCCCCCATACCACATGGTTATGATGGGCTTAAGTTGGGTCTATCGGCAGTGCCGATCAGAGCACAAGGTGGATGACACATGTTATTCTCGGTGTTATGATCCGGGGAACTCCCTGCTATGATATGGCCCTTATTTGACCCATGGTTTAGAGTGCATGCCACTCGGTCTACGACCCCAGGTCAGTCGGGATTACCCGCTGAATTTAA	k__Fungi;p__unidentified;c__unidentified;o__unidentified;f__unidentified;g__unidentified;s__unidentified	0.881009
13483538e57e59284a638dd588a4bf96	CAAAATGCGATACCTGGTGTGAATTGCAAAATCCCGTGAACCATCGAGTTTTTGAACGCAAGTTGCGCCTGAGGCCACTTGGTCGAGGGCACGTCTGCCTGGGCGTCACGCGAAAAGACACTCCCCCACCCTTCGTGGAGCGGGATGTGGTGTTTGGCCTTCCGTGTCATGTGAATGGTTCGGTGGACTAAAGTGTAGGCTGCTAGCTATGGGGCTGGTCATAGCACTTGGTGGATGACAAATGTTGTTCTCGGAGTTGTGACATGTATTGCTTCTTGCGATAGTATGGCTGTTATGACCCATGCATCGGAGCTTTGATTGCTTCAACCATGACCCCAGGTCAGTCGGGACTACCCGCTGAATTTAA	k__Fungi	1
1348359ab93961d5c89e64d58ae240bd	CAAAATGCGATACCTGGTGTGAATTGCAGAATCCCGTGAACCATCGAGTTTTTGAACGCAAGTTGCGCCTGAGGCCACTTGGTCGAGGGCACGTCTGCCTGGGCGTCACGCGAAAAGACACTCCCCCACCCTTCATGGAGCGGGATGTGGTGTTTGGCCTTCCGTGTCGTGTGAATGGTTCGGTGGACTAAAGTGTAGGCTGCTAGCTATGGGGCTGGTCATAGCACTTGGTGGATGACAAATGTTGTTCTCGGAGTTGTGACATGTATTGCTTCTAGCGATAGTATGGCTGTTATGACCCATGCATCGGAGCTTTGATTGCTTCAACCATGACCCCAGGTCAGTCGGGACTACCCGCTGAATTTAA	k__Fungi;p__unidentified;c__unidentified;o__unidentified;f__unidentified;g__unidentified;s__unidentified	0.708637
134ebda2f7363f8ed57ba4ca690b9ede	CAAAATGCGATACCTGGTGTGAATTGCAGAATCCCGCGAACCATTGAGTTTTTGAACGCAAGTTGCGCCCGAGGCCTTCTGGCTGAGGGCACGCCTGCCTGGGCGTCACGCCAAAAGACACTCCTAACCCATCATAGGGTGTGGACGTGGAGTTTGGCCCCTCGTGCCATGGTGCACGGTGGGCCGAAGTCTTGGCTGCCGGCGTAACTTGCTGGGCACCGCACATGGTGGGCGACATGAAGTTGTTCTCGGTGCAGTGTCCCAGCATGTAGCTGGTACTATGGCCTTGAGGACCCATCACCGACCGAAGCGCTTGGCCGCTCGGACCGCGACCCCAGGTCAGGCGGGATTACCCGCTGAGTTTAA	k__Fungi	1
13734f9a16f7df2230a3d071646e6ec1	CAAAATGCGATACCTGGTGTGAATTGCAGAATCCCGCGAACCATCGAGTTTTTGAACGCAAGTTGCGCCCGAGGCCTTCTGGCTGAGGGCACGCCTGCCTGGGCGTCACGCCAAAAGACACTCCTAACCCATCATAGGGTGTGGACGTGGAGTTTGGCCTCTCGTGCCATGGTGCACGGTGGGCCGAAGTCTTGGCTGCCGGCGTAACTTGCTGGGCACCGCACATGGTGGGCGACATGAAGTTGTTCTCGGTGCAGTGTCCCAGCATCTAGCTGGTACTATGGCCTTGAGGACCCATCACCAACTGAAGCGCTTGGCCGCTCGGACCGCGACCCCAGGTCAGGCGGGATTACCCGCTGAGTTTAA	k__Fungi	1
1385277fdc86d50750eaf9ef2d3bde27	CAAAATGCGATACCTGGTGTGAATTGCAGAATCCCGTGAACCATCAAGTTTTTGAACGCAAGTTGCGCCTGAGGCCTTTTGGCCAAGGGCACGTCTGCCTGGGCGTCACGCCAAAAGACACTCCACACCAACTCTGGTATGGACGTGGTGTTTGGCCCCCCATACCACATGGTTATGATGGGCTTAAGTTGTGGCTATCGGCAGTGCTGATCAGAGCACAAGGTGGATGACACATGTTATTCTCGGTGTTATGATCCGGAGAACTCCCTGCTATGATATGGCCCTTATTCGACCCATGGTTTAGAGTGCATGCCACTCGGTCTGCGACCCCAGGTCAGTCGGGATTACCCGCTGAATTTAA	k__Fungi;p__unidentified;c__unidentified;o__unidentified;f__unidentified;g__unidentified;s__unidentified	0.888064
138acb523cfac28facab8aae949424a5	CAAAATGCGATACCTGGTGTGAATTGCAGAATCCCGTGAACCATCAAGTTTTTGAACGCAAGTTGCGCCTGAGGCCTTTTGGCCAAGGGCACGTCTGCCTGGGCGTCACGCCAAAAGGCACTCCACACCAACTCTGGTATGGACGTGGTGTTTGGCCCCCCATACGACATGGTTATGTTGGGCTTAAGTTGTGGCTATCGGCAGTGCCGATCAGAGCACAAGGTGGATGACACATGTTATTCTCGGTGTTATGATCCGGAGAACTCCCTGCTATCATATGGCCCTTATTTGACCCATGGTTTAGAGTGCATGCCACTCGGTCTGCGACCCCAGGTCAGTCGGGATTACCCGCTGAATTTAA	k__Fungi;p__unidentified;c__unidentified;o__unidentified;f__unidentified;g__unidentified;s__unidentified	0.887541
13c14fec0fbb6ccf12cec591e9b298ac	CGAAATGCGATAAGTAGTGTGAATTGCAGAATTCAGTGAATCATCGAATCTTTGAACGCACATTGCGCCCCTTGGTATTCCATGGGGCATGCCTGTTCGAGCGTCATTTGTACCTTCAAGCTCTGCTTGGTGTTGGGTGTTTGTCTCCTGTAGACTCGCCTCAAAACAATTGGCAGCCGGCGTATTGATTTCGGAGCGCAGTACATCTCGCGCTTTGCACTCATAACGACGACGTCCAAAAGTACATTTTTACACTCTTGACCTCGGATCAGGTAGGGATACCCGCTGAACTTAA	k__Fungi;p__Ascomycota;c__Dothideomycetes;o__Pleosporales;f__Didymellaceae	0.998859
13e5dbc73cf0dd4f01880d234d69505e	CAAAGTGCGATAACTAGTGTGAATTGCATATTCGTGAATCAGCGAGTCTTTGAACGCAGCTTGCACTCTATGGATCTTCTATAGAGTACGCGTGCTTCAGTATCATAACCAACCCACACATAAAATTTATTTTATGTGGTGATGGACAAATTCGGTTAGATTTAATTATTATACCGATTGTCTAAAATACAGCCTCTTTGTAATTTTCATTAAATTACGAACTACCTAGCCATCGTGCTTTTTTGGTCCAACCAAAAAACATTTAATCTAGGGGTTCTGCCAGCCAGCAGATATTTTAATGCTCTTTAACTATGATCTGAAGTCAAGTGGGACTACCCGCTGAACTTAA	k__Fungi;p__Mucoromycota;c__Mucoromycetes;o__Mucorales;f__Rhizopodaceae;g__Rhizopus;s__Rhizopus_microsporus	1
1402003f8b0b02fd77fbd8703c9921b2	CGAAATGCGATAAGTAGTGTGAATTGCAGAATTCAGTGAATCATCGAATCTTTGAACGCACATTGCGCCCCTTGGTATTCCATGGGGCATGCCTGTTCGAGCGTCATTTGTACCTTCAAGCTCTGCTTGGTGTTGGGCGTTTGTCCCCCGTTTCTACCGGGTGGACTCGCCTCAAAACAATTGGCAGCCAGTGTTTTTGGCGTTGAAGCGCAGCACAAGTCGCGCTTCTGACCCAGTACGCTTGCGTCCATAAGCCTATTTCTCACTTTTGACCTCGGATCAGGTAGGGATACCCGCTGAACTTAA	k__Fungi;p__Ascomycota;c__Dothideomycetes;o__Pleosporales;f__unidentified;g__unidentified;s__unidentified	0.769749
1428dfa87adc4851c2bb03eb4d326bee	CAAAATGCGATACCTGGTGTGAATTGCAGAATCCCGTGAACCATCAAGTTTTTGAACGCAAGTTGCGCCTGAGGCCTTTTGGCCAAGGGCACGTCTGCTTGGGCGTCATGCCAAAAGACACTCCACACCAACTCTGGTATGGACGTGGTGTTTGGCCCCCCATACCACATGGTTATGATGGGCTTAAGTTGTGGCTATCGGCAGTGCCGATCAGAGCACAAGGTGGATGACACATGTTATTCTCGGTGTTATGATCCGGAGAACTCCCTGCTATGATATGGCCCTTATTTGACCCATGGTTTAGAGTGCATGCCACTCGGTCTGCGACCCCAGGTCAGTCGGGATTACCCGCTGAATTTAA	k__Fungi;p__unidentified;c__unidentified;o__unidentified;f__unidentified;g__unidentified;s__unidentified	0.875256
145321583db87e01750f42d54cc3ccf3	CAAAATGCGATACCTGGTGTGAATTGCAGAATCCCGCGAACCATCGAGTTTTTGAACGCAAGTTGCGCCCGAGGCCTTCTGGCTGAGGGCACGCCTGCCTGGGCGTCACGCCAAAAGACACTCCCAACCCATCTGTGGGGAAGGACGTGGTGTTTGGCTCCCCATGCTGCAAGGCACGGTGGGCCGAAGTAGGGGCTGCCGGCATAACTTGCCAAGCACCGCACGTGGTGGGCGACATCTAGTTGTTCTCGGTGCAGTGTCTCGGCTAGTAGCTGGCTTGTTGGCCTTAAGGACCCATGACGACCGTAGCGCTTTGTCGCTCGGACCGAGAAAAAAGGGAAGAAGGGAAGAAACGCTGAGTTTAA	k__Fungi;p__unidentified;c__unidentified;o__unidentified;f__unidentified;g__unidentified;s__unidentified	0.785161
1464fad27d7134ab3fa6574855d72984	CAAAATGCGATACCTGGTGTGAATTGCAGAATCCCGTGAACCATCGAGTTTTTGAACGCAAGTTGCGCCTGAGGCCACTTGGTCGAGGGCACGTCTGCCTGGGCGTCACGAGAAAAGACACTCCCCCACCCTTCATGGAGCGGGATGTGGTGTTTGGCCTTCCGTGTCATGTGAATGGTTCGGTGGACTAAAGTGTAGGCTTCTAGCTATGGGGCTGGTCATAGCACTTGGTGGATGACAAATGTTGTTCTCGGAGTTGTGACATGTATTGCTTCTAGCGATAGTATGGCTGTTATGACCCATGCATCGGAGCTTTGATTGCTTCAACCATGACCCCAGGTCAGTCGGGACTACCCGCTGAATTTAA	k__Fungi	1
148a060ad84255351ed5d3e830e89d62	CAAAATGCGATACCTGGTGTGAATTGCAGAATCCCGCAAGGCCTCGGGCACGCCTGCCTGGGCGTCACGCCAAAAGACACTCCTAACCCATCATAGGGTGTGGACGTGGAGTTTGGCCTCTCGTGCCATGGTGCACGGTGGGCCGAAGTCTTGGCTGCCGGCGTAACTTGCTGGGCACCGCACATGGTGGGCGACATGAAGTTGTTCTCAGTGCAGTGTCCCAGCATGTAGCTGGTACTATGGCCTTGAGGACCCATCACCGACCGAAGCGCTTGGCCGCTCGGACCGCGACCCCAGGTCAGGCGGGATTACCCGCTGAGTTTAA	k__Fungi	1
14ac294ab45133c8be11ef86e122a9f1	CGAAATGCGATAAGTAGTGTGAATTGCAGAATTCAGTGAATCATCGAATCTTTGAACGCACATTGCGCCCCTTGGTATTCCATGGGGCATGCCTGTTCGAGCGTCATTTGTACCTTCAAGCTCTGCTTGGTGTTGGGTGTTTGTCTCCTGTAGACTCGCCTTAAAACAATTGGCAGCCGGCGTATTGATTTCGGAGCGCAGTACATCTCGCGCTTTGCACTCATAACGACGACATCCAAAAGTACATTTTTACACTCTTGACCTCGGATCAGGTAGGGATACCCGCTGAATTTAA	k__Fungi;p__Ascomycota;c__Dothideomycetes;o__Pleosporales;f__Didymellaceae	0.993039
14ac6ecfa94acee2a016587bc71cf442	CAAAATGCGATACCTGGTGTGAATTGCAGAATCCCGTGAACCATCAAGTTTTTGAACGCAAGTTGCGCCTGAGGCCTTTTGGCCAAGGGCACGTCTGCCTGGGCGTCACGCCAAAAGACACTCCACACCAACTCTGGTATGGACGTGGTGTTTGGCCCCCCATACCACATGGTTATGATGGGCTTAAGTTGTGGCTATCGGCAGTGCCGATCAGAGCACAAGGTGGATGACACATGTTATTCTCAGTGTTATGATCCGGAGAACTCCCTGCTATGATATGGCCCTTATTCGACCCATGGTTTAGAGTGCATGCCACTCGGTCTGCGACCCCAGGTCAGTCGGGATTACCCGCTGAATTTAA	k__Fungi;p__unidentified;c__unidentified;o__unidentified;f__unidentified;g__unidentified;s__unidentified	0.897655
14c89012fbe8a9ed2501c205b2cadc72	CAAAATGCGATACCTGGTGTGAATTGCAGAATCCCGCGAACCATCGAGTTTTTGAACGCAAGTTGCGCCCGAGGCCTTCTGGCTGAGGGCACGCCTGCCTGGGCGTCACGCCAAAAGACACTCCCAACCCATCTGTGGGGAAGGACGTGGTGTTTGGCTCCCCATGCTGCAAGGCACGGTGGGCCGAAGTAGGGGCTGCCGGCATAACTTGCCAAGCACCGCACGTGGTGGGCGACATCTAGTTGTTCTCGGTGCAGTGTCTCGGCTAGTAGCTGGCTTGTTGGCCTTAAGGACCCATGACGACCGTAGCGCTTTGTCGCTCAGACCGCGACCCCAGGTCAGACGGGACTACCTGCTGAGTTTAA	k__Fungi;p__unidentified;c__unidentified;o__unidentified;f__unidentified;g__unidentified;s__unidentified	0.812029
152528f98fac482a21fc54b088c12e46	CAAAATGCGATACCTGGTGTGAATTGCAGAATCCCGCGAACCATCGAGTTTTTGAACGCAAGTTGCGCCCGAGGCCTTCTGGCTGAGGGCACGCCTGCCTGGGCGTCACGCCAAAAGACACTCCCAACCCATCTGTGGGGAAGGACGTGGTGTTTGGCTCCCCATGCTGCAAGGCACGGTGGGCCGAAGTAGGGGCTGCCGGCATAACTTGCCAAGCACCGCACGTGGTGGGCGACATCTAGTTGTTCTCGGTGCAGTGTCTCGGCTTGTAGCTGGCTTGTTGGCCTTAAGGACCCATGACGACCGTAGCGCTTTGTCGCTCGGACCGCGACCCCAGGTCAGACGGGACTACCCGCTGAGTTTAA	k__Fungi;p__unidentified;c__unidentified;o__unidentified;f__unidentified;g__unidentified;s__unidentified	0.746424
152a5e860a7cdd76c00dfdf006915548	CAAAATGCGATACCTGGTGTGAATTGCAGAATCCCATGAACCATCAAGTTTTTGAACGCAAGTTGCGCCCGAAGCCATCCGGCTGAGGGCACGCCTGCCTGGGCGTCACGCATCGCGTCGCTCCCCACCATACCTCCCCAACGGGTTGGCATGGTGTTGGGGGCGGATAATGGCCTCCCGTGCTTGTGTTTCGGTTGGCCTAAATAAGAGTTCCCTTCGGCGGACACACGACTAGTGGTGGTTGAATAGACCCTCGTCTTTTGTTGCGTGTCGTGAGCTGTAAGGGTAGCCCTCATCAAAGACCCCATTGTATCGTCTTCGGATGATGCTTCGACCGCGACCCCAGGTCAGGCGGGACTACCCGCTGAGTTTAA	k__Fungi;p__unidentified;c__unidentified;o__unidentified;f__unidentified;g__unidentified;s__unidentified	0.769763
15553d19c6b0d99ca3e5016245bba0c2	CGAACTGCGATAAGTAATGTGAATTGCAGAATTCAGTGAATCATCGAGTCTTTGAACGCACATTGCGCCCCCTGGCATTCCGGGGGGCATGCCTGTCCGAGCGTCATTGCTGCCCATCAAGCCCGGCTTGTGTGTTGGGTCGTCGTCCCCCCCGGGGGACGGGCCCGAAAGGCAGCGGCGGCACCGTGTCCGGTCCTCGAGCGTATGGGGCTTTGTCACCCGCTCGATTAGGGCCGGCCGGGCGCCAGCCGACGTCTCCAACCATTTTCTTCAGGTTGACCTCGGATCAGGTAGGGATACCCGCTGAACTTAA	k__Fungi;p__Ascomycota;c__Eurotiomycetes;o__Eurotiales;f__Aspergillaceae;g__Aspergillus;s__Aspergillus_protuberus	0.807629
1563610dc01b028e59cd02208c387309	CAAAATGCGATACCTGGTGTGAATTGCAGAATCCCGCGAACCATCGAGTTTTTGAACGCATGTTGCGCCCGAGGCCTTCTGGCTGAGGGCACGCCTGCCTGGGCGTCATGCCAAAAGACACTCCTAACCCATCGTAGGGTGTGGACGTGGAGTTTGGCCTCTCGTGCCATGGTGCACGGTGGGCCGAAGTCTTGGCTGTCGGCATAACTTGCTGGGCACCGCACAAGGTGGGCGACATGAAGTTGTTCTCGGTGCAGTGTCCCAGCATGTAGCTGGTACAATGGCCTTGAGGACCCATAACCGACCGTAGCGCTTGGCCGCTCGGACCGCGACCCTAGGTCAGGCGGGATTACCCGCTGAGTTTAA	k__Fungi	1
156811b4763f766f5012651729846713	CAAAATGCGATACCTGGTGTGAATTGCAGAATCCCGTGAACCATCAAGTTTTTGAACGCAAGTTGCGCCTGAGGCCTTTTGGCCAAGGGCACGTCTGCCTGGGCGTCACGCCAAAAGACACTCCACACCAACTCTGGTATGGACGTGGTGTTTGGCCCCCCATACCACATGGTTATGATGGGCTTAAGTTGTGGCTATCGGCAGTGCCGATCAGAGCACAAGGTGGATGACACATGTTATTCTCGGTGTTATGATCCGGAGAACTCCCTGCTATGACATGGCCCTTATTCGACCCATGGTTTAGAGTGCATGCCACTCGGTCTGCGACCCCAGGTCAGTCGGGATTACCCGCTGAATTTAA	k__Fungi;p__unidentified;c__unidentified;o__unidentified;f__unidentified;g__unidentified;s__unidentified	0.890407
157118db74539b30ecbb141323f13c26	CAAAATGCGATACCTGGTGTGAATTGCAGAATCCCGTGAACCATCAAGTTTTTGAACGCAAGTTGCGCCTGAGGCCTTTTGGCCAAGGGCACGTCTGCCTGGGCGTCACGCCAAAAGACACTCCACAGCAACTCTGGTATGGACGTGGTGTTTGGCCCCCCATACCACATGGTTATGATGGGCTTAAGTTGTGGCTATCAGCAGTGCCGATCAGAGCACAAGGTGGATGACACATGTTATTCTCGGTGTTATGATCCGGAGAACTCCCTGCTATGATATGGCCCTTATTCGACCCATGGTTTAGAGTGCATGCCACTCGGTCTGCGACCCCAGGTCAGTCGGGATTACCCGCTGAATTTAA	k__Fungi;p__unidentified;c__unidentified;o__unidentified;f__unidentified;g__unidentified;s__unidentified	0.897465
1599c81a7e1f655e07ca0ee27d67c854	CAAAATGCGATACCTGGTGTGAATTGCAGAGTCCCGCGAACCATCGAGTTTTTGAACGCAAGTTGCGCCCGAGGCCTTCTGGCTGAGGGCACACCTGCCTTGGCGTCACGCCAAAAGACACTCCTACCCCCTCATAGGGTGTGGACGTGGAGTTTGGCCTCTCGTGCCATGGTGCACGGTGGGCCGAAGTCTTGGCTGTCGGCGTAACCTCCTGGGCACCGCACATGGTGGGCGACATGAAGTTGTTCTCAGTGCAGTGTCCCACCATGTAGCTGGTACTATGGCCTTGAGGACCCATCACCGACCGTAGCGCTTGGCCGCTCGGACCGCGACCCTAGGTCAGGCGGGATTACCCGCTGAGTTTAA	k__Fungi	1
15b10d367a6a0343ff59597a6b2ef53e	CGAAATGCGATAAGTAATGTGAATTGCAGAATTCAGTGAATCATCGAATCTTTGAACGCACATTGCGCCCAGCAGTAATCTGCTGGGCATGCCTGTCCGAGCGTCATTTCAGCCCTCGAGCCGCTATTTTGCGGTTCGGTGTTGGGGCGCTACGGGGGGTCTCGACCCCCAGTAGGCCCCGAAATGTAGTGGCGGTCCCGCCGCGGTGCCCCCTGCGTAGTAGTAGTCTTTTTGCTCGCATCGGGTCCCGGCGGAGGCTAGCCGTCGAACCTTCTCTTAGAGAAAAAAAAAGGTTTGACCTCGGATCAGGTAGGGTTACCCGCTGAACTTAA	k__Fungi;p__Ascomycota;c__Sordariomycetes;o__Microascales;f__Microascaceae	0.912837
15b4191a4aea14dfb45b997a67c3152d	CAAAATGCGATACCTGGTGTGAATTGCAGAATCCCATGAACCATCAAGTTTTTGAACGCAAGTTGCGCCTGAGGCCTTTTGGCCAAGGGCACGTCTGCCTGGGCGTCACGCCAAAAGACACTCCACAACAACTCTGGTATGGACGTGGTGTTTGGCCCCCCATACCACATGGTTATGATGGGCTTAAGTTGTGGCTATCGGCAGTGCCGATCAGAGCACAAGGTGGATGACACATGTTATTCTCGGTGTTATGATCCGGGGAACTCCCTGCTATGATATGGCCCTTATTTGACCCATGGTTTAGAGTGCATGCCACTCGGTCTGCGACCCCAGGTCAGTCGGGATTACCCGCTGAATTTAA	k__Fungi;p__unidentified;c__unidentified;o__unidentified;f__unidentified;g__unidentified;s__unidentified	0.89494
15ccd3c0fbfc9c6bbd0f9d919f52b5a5	CAAAATGCGATACCTGGTGTGAATTGCAGAATTCAGTGAATCATCGAATCTTTGAACGCACATTGCGCCCGGTAGTAATCTGCCGGGCATGCCTGTCCGAGCGTCATTTCAGCCCTCGACCCGCTATTCGCGTAGCTGGATCGGTGTTGGGGCACTACGGTGGAATACCCGTAGGCTCCGAAATGAAGTGGCGGTCCCGCCGCGGCGCCCCCATGCGTAGTAACATCTCGTCTCGCATCGGGTCCCGGCGGAGGCCTGCCGTCAAGCCTATTTCTAATTACAGATGGTTTGACCTCGGATCAGGTAGGGTTACCCGCTGAACTTAA	k__Fungi;p__Ascomycota;c__Sordariomycetes;o__Microascales;f__Microascaceae;g__Kernia;s__Kernia_geniculotricha	0.999824
15eb5341e55cb691e0a6076fd7689084	CAAAATGCGATAAGTAATGTGAATTGCAGAATTCAGTGAATCATCGAATCTTTGAACGCACATTGCGCCCGCCAGTATTCTGGCGGGCATGCCTGTTCGAGCGTCATTTCAACCCTCAAGCCCAGCTTGGTGTTGGGACTCGCGAGTCAAATCGCGTTCCCCAAATTGATTGGCGGTCACGTCGAGCTTCCATAGCGTAGTAGTAAAACCCTCGCTACTGGTAATCGTCGCGGCCACGCCGTTAAACCCCAACTTCTGAATGTTGACCTCGGATCAGGTAGGAATACCCGCTGAACTTAA	k__Fungi;p__Ascomycota;c__Sordariomycetes;o__Hypocreales;f__Nectriaceae;g__Gibberella;s__Gibberella_fujikuroi	0.861754
161cb2ffb9cfe1d1560dee7b786d0e18	CAAAATGTGATACCTGGTGTGAATTGCAGAATCCCGCGAACCATCGAGTTTTTGAACGCAAGTTGCGCCCGAGGCCTTCTGGCTGAGGGCACGCCTGCCTGGGCGTCACGCCAAAAGACACTCCCAACCCATCCATGGGGAAGGACATGGTGTTTGGCTCCCCGTGCTGCAAGGCGCGGTGGGCCGAAGTAGGGGCTGCCGGCATAACTTGCCGAGCACCGCACGTGGTGGGCGACATCTAGTTGTTCTCGGTGTAGTGTCTCGGCTAGCAGCTGGCTTGTTGGCCTTAAGGACCCATGACGACCGTATCGCTTTGTCGCTCAGACCGCGACCCCAGGTCAGACGGGACTACCCGCTGAGTTTAA	k__Fungi;p__unidentified;c__unidentified;o__unidentified;f__unidentified;g__unidentified;s__unidentified	0.80078
162404569585238899bb5fdadda77a38	CAAAATGCGATACCTGGTGTGAATTGCAGAATCCCGCGAACCATCGAGTTTTTGAACGCAAGTTGCGCCCGAGGCCTTCTGGCTGAGGGCACGCCTGCCTGGGCGTCACGCCAAAAGACACTCCCAACCCATCTGTGGGGAAGGACGTGGTGTTTGGCTCCCCATGCTGCAAGGCACGGTGGGCCGAAGTAGGGGCTGCCGGCATAACTTGCCAAGCACCGCACGTGGTGGGCGACATCTAGTTGTTCTCGGTGCAGTGTCTCGGCTAGTAGCTGGCTTGTTGGCCTTAAGGACCCATGACGACCGTAGCGCTTTGTCGCTCGGACCGCGACCCCAGGTCAGACGGGACTACCTGCTGAGTTTAA	k__Fungi;p__unidentified;c__unidentified;o__unidentified;f__unidentified;g__unidentified;s__unidentified	0.784716
16259f2dc05ee4319f9a786a5f53c4a0	CGAAACGCGATAGGTAATGTGAATTGCAGAATTCCGTGAATCATCGAATCTTTGAACGCACCTTGCGCTCTATGGCAATCCGTAGAGCATGCCTGTTTGAGTGCCATGAAATCTCCCACCCCAAGCGGTTTTTAAATGAAACGGCTTGGCGGAATGGGGTCTGGATGGGTGCCTCTGCCTGCGCTACCTAGCACAGGCTCGCCCGAAATGCATGAGCGCCTTGAGACACTTTGCATCCGCCTCTCTGTTTGGGAGGAGGCGGCCAAGCAGTGTTTTTCTCCTGGCATGGCATGATACGTCATTTGCTATGTCACCTAAAGGAGGAATGTTTGGTTGTGTCTGCGTGTGCTTCAAACTTGCCTCTGTGGCACATCCCAATTTCACTTCTGGTCTCAAATC…	k__Fungi;p__Basidiomycota;c__Malasseziomycetes;o__Malasseziales;f__Malasseziaceae;g__Malassezia;s__Malassezia_restricta	0.999778
1635e69f49f726f111755699af0cd020	CGAAATGCGATAAGTAATGTGAATTGCAGAATTCAGTGAATCATCGAATCTTTGAACGCACATTGCGCCCGGTAGTAATCTGCCGGGCATGCCTGTCCGAGCGTCATTTCAGCCCTCGACCCGCTATTCGCGTAGCTGGATCGGTGTTGGGGCACTACGGTGGAATACCCGTAGGCTCCGAAATGAAGTGGCGGTCCCGCCGCGGCGCCCCCATGCGTAGTAACATCTCGTCTCGCATCGGGTCCCGGCGGAGGCCTGCCGTAAAGCCTATTTCTAATTACAGATGGTTTGACCTCGGATCAGGTAGGGTTACCCGCTGAACTTAA	k__Fungi;p__Ascomycota;c__Sordariomycetes;o__Microascales;f__Microascaceae;g__Kernia;s__Kernia_geniculotricha	0.999551
163d52ea692b99fd8e36436a27cb035f	CGAAATGCGATAAGTAATGTGAATTGCAGAATTCAGTGAATCATCGAATCTTTGAACGCACATTGCGCCCGCCAGTATTCTGGCGGGCATGCCTGTCCGAGCGTCATTTCAACCCTCGAACCCCTCCGGGGGGTCGGCGTTGGGGATCGGCCCTGCCTCTGGCGGTGGCCGTCTCCGAAATACAGTGGCGGTCTCGCCGCAGCCTCTCCTGCGCAGTAGTTTGCACACTCGCATCGGGAGCGCGGCGCGTCCACAGCCGTTAAACACCCAACTTCTGAAATGTTGACCTCGGATCAGGTAGGAATACCCGCTGAACTTAA	k__Fungi;p__Ascomycota;c__Sordariomycetes;o__Hypocreales;f__Hypocreaceae;g__Trichoderma	0.999989
163ea408822b9abb6102988f86f5957e	CAAAATGCGATACCTGGTGTGAATTGCAGAATCCCGTGAACCATCAAGTTTTTGAACGCAAGTTGCGCCTGAGGCCTTTTGGCCAAGGGCACGTCTGCCTGGGCGTCACGCGAAAAGACACTCCACACCAACTCTGGTATGGACGTGGTGTTTGGCCCCCCATACCACATGGTTATGATGGGCTTAAGTTGTGGCTATCGGCAGTGCCGATCAGAGCACAAGGTGGATGACACATGTTATTCTCGGTGTTATGATCCGGAGAACTCCCTACTATGATATGGCCCTTATTTGACCCATGGTTTAGAGTGCATGCCACTCGGTCTGCGACCCCAGGTCAGTCGGGATTACCCGCTAAATTTAA	k__Fungi;p__unidentified;c__unidentified;o__unidentified;f__unidentified;g__unidentified;s__unidentified	0.866358
1648bd656062886f527d7ce87d885813	CAAAATGCGATACCTGGTGTGAATTGCAGAATCCCGTGAACCATCAAGTTTTTGAACGCAAGTTGCGCCTGAGGCCTTTTGGCCAAGGGCACGTCTGCCTGGGCGTCACGCCAAAAGACACTCCACACCAACTCTGGTATGGACGTGGTGTTTGGCCCCCCATACCACATAGTTATGATGGGCTTAAGTTGTGGCTATCGGCAGTGCCGATCAGAGCACAAGGTGGATGACACATGTTATTCTCGGTGTTATGATCCGGAGAACTCCCTGCTATGCTATGGCCCTTATTTGACCCATGGTTTAGAGTGCATGCCACTCGGTCTGCGACCCCAGGTCAGTCGGGATTACCCGCTGAATTTAA	k__Fungi;p__unidentified;c__unidentified;o__unidentified;f__unidentified;g__unidentified;s__unidentified	0.873451
167e0956acc4200a531c03064c30d282	CAAAATGCGATACCTGGTGTGAATTGCAGAATCCCGTGAACCATCAAGTTTTTGAACGCAAGTTGCGCCTGAGGCCTTTTGGCCAAGGGCACGTCTGCCTGGGCGTCACGCCAGAAGACACTCCACACCAACTCTGGTATGGACGTGGTGTTTGGCCCCCCATACCACATGGTTATGATGGGCTTATGTTGTGGCTATCGGCAGTGCCGATCAGAGCACAAGGTGGATGACACATGTTATTCTCGGTGTTATGATCCGGAGAACTCCCTGCTATGATATGGCCCTTATTCGACCCATGGTTTAGAGTGCATGCCACTCGGTCTGCGACCCCAGGTCAGTCGGGATTACCCGCTGAATTTAA	k__Fungi;p__unidentified;c__unidentified;o__unidentified;f__unidentified;g__unidentified;s__unidentified	0.898326
1685ab500dcc0f31e9df25e730c544ee	CGAAATGCGATACGTAGTGTGAATTGCAGAATTCAGTGAATCATCGAATCTTTGAACGCACATTGCGCCCTTTGGTATTCCAAAGGGCATGCCTGTTCGAGCGTCATTTGTACCCTCAAGCTTTGCTTGGTGTTGGGCGTTGTTTGTCTTTGGTCCGCCCAAAGACTCGCCTTAAAACAATTGGCAGCCGGCCTACTGGTTTCGCAGCGCAGCACATTTTTGCGCTTGCAATCAGCAAAAGAGGTTGGTCATCCATCAAGACTACATTTATACGTTTGACCTCGGATCAGGTAGGGATACCCGCTGAGTTTAA	k__Fungi;p__Ascomycota;c__Dothideomycetes;o__Pleosporales;f__Pleosporaceae;g__Curvularia;s__Curvularia_americana	0.94493
16a2b9bcd0e3671a3debc0d3367fa60d	CAAAATGCGATTCCTGGTGTGAATTGCAGAATCCCGTGAACCATCAAGTTTTTGAACGCAAGTTGCGCCTGAGGCCTTTTGGCCAAGGGCACGTCTGCCTGGGCGTCACGCCAAAAGACACTCCACACCAACTCTGGTATGGACGTGGTGTTTGGCCCCCCATACCACAAGGTTATGATGGGCTTAAGTTGTGGCTATCGGCAGTGCTGATCAGAGCACAAGGTGGATGACACATGTTATTCTCGGTGTTATGATCCGGAGAACTCCCTGCTATGATATGGCCCTTATTTGACCCATGGTTTAGAGTGCATGCCACTCGGTTTGCGACCCCAGGTCAGTCGGGATTACCCGCTGAATTTAA	k__Fungi;p__unidentified;c__unidentified;o__unidentified;f__unidentified;g__unidentified;s__unidentified	0.84873
16d4bfb7485f2ca54619d300f7599913	CGAATTGCGATAAGTAGTGTGAATTGCAGACTCCAGTGAATCATCGAATCTTTGAACGCACATTGCACTCTCTGGTATTCCGGAGAGTATGCCTGTCTCAGCGTCAGCTTACCATCAAACTAATGTTTGGTTTTGAGAGATGAAGTGCTTTTAGCCCTTCCCTCTTTAAAAGCATTGGCGAACAAACCAGCTGCATGACGTAGTAAACTAACTGTCGTCTGTTGCTTGCTGGAGAGTGCTGCCATCAACGACACATTTTTCTGTGTTTGACCTGAGATCAGATAGGGATACCCCCTGAACTTAA	k__Fungi;p__unidentified;c__unidentified;o__unidentified;f__unidentified;g__unidentified;s__unidentified	0.779903
16e177078906e3305819d8d95f35e2cf	CGAAATGCGATACGTAGTGTGAATTGCAGACTCCAGTGAATCATCGAATCTTTGAACGCACATTGCGCCCGCTGGTATTCCGGCGGGCATGCCTGTCTGAGCGTCAGTATAATCTCAAGCCTCTGCTTGGTATTGGAAGACGATCTGCTTTGCAGTTCGCTTCTTAAACTGATTGGCAAGTTTACAATAGCAGCAAGCGTAGTAGAAATACAATCAGCTTAGCTATATTGATAGGCTTTGCCAGAATCAAACTTTTGTGGTTTGACCTCAGATCAGGTAAGGATACCCCCTGAACTTAA	k__Fungi	1
16f30727d03ea6e36635cc85a40aaf02	CGAAATGCGATAAGTAGTGTGAATTGCAGAATTCAGTGAATCATCGAATCTTTGAACGCACATTGCGCCCCTTGGTATTCCATGGGGCATGCCTGTTCGAGCGTCATTTGTACCCTCAAGCTTTGCTTGGTGTTGGGCGTTTGTCCCCCCGATTTTGGTGGGGACTCGCCTTAAAACAATTGGCAGCCAGTGTTTTTTGGCGTTGAAGCGCAGCACAAGTCGCACTTCTGACCCAGTACGCTCGGCGTCCATAAGCCTATTTTCTCACTTTTGACCTCGGATCAGGTAGGGATACCCGCTGAGTTTAA	k__Fungi;p__Ascomycota;c__Dothideomycetes;o__Pleosporales	0.99494
17360d72c23db718859c093d55ee9560	CGAAATGCGATAAGTAGTGTGAATTGCAGAATTCAGTGAATCATCGAATCTTTGAACGCACATTGCGCCCCTTGGTATTCCATGGGGCATGCCTGTTCGAGCGTCATTTGTACTCTCAAGCTTTGCTTGGTGTTGGGCGTTTTGTCTTTTAATCAAGACTCGCCTTAAAGTAATTGGCAGCCAGTGTTTTGGTAGTAAGCGCAGCACATTTTGCGTCTTAGTTCTTTAACAACGGCATCCATAAAGCCTCTTTCTCACTCTTGACCTCGGATCAGGTAGGGATACCCGCTGAACTTAA	k__Fungi;p__Ascomycota;c__Dothideomycetes;o__Pleosporales;f__Phaeosphaeriaceae;g__Phaeosphaeria	0.955834
1737f8f04ff6b9b54fcbc7508764f948	CAAAATGCGATACCTGGTGTGAATTGCAGAATCCCGTGAACCATCAAGTTTTTGAACGCAAGTTGCGCCTGAGGCCTTTTGGCCAAGGGCACGTCTGCCTGGGCGTCACGCCAAAAGACACTCCACACCAACTCTGGTATGGACGTGGTGTTTGGCCCCCCATACCACATGGTTATGATGGGCTTAAGTTTGTGGCTATTGGCAGTGCCGATCAGAGCACAAGGTGGATGACACATGTTATTCTCGGTGTTATGATCCGGAGAACTCCCTGCTATGATATGGCCCTTATTTGACCCATGGTTTAGAGTGCATGCCACTCGGTCTGCGACCCCAGGTCAGTCGGGATTACCCGCTGAATTTAA	k__Fungi;p__unidentified;c__unidentified;o__unidentified;f__unidentified;g__unidentified;s__unidentified	0.884021
17836bc7c1b18092635cf72d8f89b027	CAAAATGCGATACCCGGTGTGAATTGCAGAATCCCGTGAACCATCAAGTTTTTGAACGCAAGTTGCGCCTGAGGCCTTTTGGCCAAGGGAACGTCTGCCTGGGCGTCACGCCAAAAGACACTCCACACCAACTCTGGTATGGACGTGGTGTTTGGCCCCCCATACCACATGGTTATGATGGGCTTAAGTTGTGGCTATCGGCAGTGCCGATCAGAGCACAAGGTGGATGACACATGTTATTCTCGGTGTTATGATCCGGAGAACTCCCTGCTATGATATGGCCCTTATTCGACCCATGGTTTAGAGTGCATGCCACTCGGTCTGCGACCCCAGGTCAGTCGGGATTACCCGCTGAATTTAA	k__Fungi;p__unidentified;c__unidentified;o__unidentified;f__unidentified;g__unidentified;s__unidentified	0.872313
178432bab27ebd4179f1a8d66e6b0f9d	CAAAATGCGATACCTGGTGTGAATTGCAGAATCCCGTGAACCATCAAGTTTTTGAACGCAAGTTGCGCCTGAGGCCTTTTGGCCAAGGGCACGTCTGCCTGGGCGTTACGCCAAAAGACACTCCACACCAACTCTGGTTTGGACGTGGTGTTTGGCCCCCCATACCACATGGTTATGATGGGCTTAAGTTGTGGCTATCGGCAGTGCCGGTCAGAGCACAAGGTGGATGACACATGTTATTCTCGGTGTTATGATCCGGAGAACTCCCTGCTATGATATGGCCCTTATTTGACCCATGGTTTAGAGTGCATGCCACTCGGTCTGCGACCCCAGGTCAGTCGGGATTACCCGCTGAATTTAA	k__Fungi;p__unidentified;c__unidentified;o__unidentified;f__unidentified;g__unidentified;s__unidentified	0.8489
17991aad0565e5b43d21eebdc83a9218	CAAAATGCGATACCTAGTGTGAATTGCAGAATCCCGCGAACCATCAAGTTTTTGAACGCAAGTTGCGCCCAAGGCCTTCTGGCTGAGGGCACGCCTGCCTGGGCGTCACGCCAAAAGACACCTCCCAATCCATCATAGGGTGGGGGCGTGGAGTTTGGCCTCTCGTGCCATGGTGCATGGTGGGCCGAAGTCTTGGCTGTCGGCGTATCTTGCTGGGCGCCGCACATGGTGGGCGACATGAAGTTGTTCTCGGTGCAGCGTCCCAGCATGTAGCTGGTACTGTGGCCTTTAGGACCCATCATCGACCGTAGCGCTTGGCCGCTCGGACCGCGACCCTAGGTCAGGCGGGATTACCCGCTCAGTTTAA	k__Fungi	1
17c3c491e23a09d837f6afacab4d944e	CAAAATGCGATACCTGGTGTGAATTGCAGAATCCCGTGAACCATCAAGTTTTTGAACGCAAGTTGCGCCTGAGGCCTTTTGGCCAAGGGCACGTCTACCTGGACGTCACGCCAAAAGACACTCCACACCAACTCTGGTATGGACGTGGTGTTTGGCCCCCCATACCACATGGTTATGATGGGCTTAAGTTGTGGCTATCGGCAGTGCCGATCAGAGCACAAGGTGGATGACACATGTTATTCTCGGTGTTATGATCCGGAGAACTCCCTGCTATGATATGGCCCTTATTTGACCCATGGTTTAGAGTGCATGCCACTCGGTCTGCGACCCCAGGTCAGTCGGGATTACCCGCTGAATTTAA	k__Fungi;p__unidentified;c__unidentified;o__unidentified;f__unidentified;g__unidentified;s__unidentified	0.904028
17c90ceecb79af7952231cea4d774eef	CAAAATGCGATACCTGGTGTGAATTGCAGAATCCCGTGAACCATCAAGTTTTTGAACGCAAGTTGCGCCTGAGGCCTTTTGGCCAAGAGCACGTCTGCCTGGGCGTCACGCCAAAAGACACTCCACACCAACTCTGGTATGGACGTGGTGTTTGGCCCCCCATACCACAAGGTTATGATGGGCTTAAGTTGTGGCTATCGGCAGTGCCGATCAGAGCACAAGGTGGATGACACATGTTATTCTCGGTGTTATGATCCGGAGAACTCCCTGCTATGATATGGCCCTTATTTGACCCATGGTTTAGAGTGCATGCCACTCGGTCTGCGACCCCAGGTCAGTCGGGATTACCCGCTGAATTTAA	k__Fungi;p__unidentified;c__unidentified;o__unidentified;f__unidentified;g__unidentified;s__unidentified	0.889002
17d273619310a40ab42d3e74a352774a	CAAAATGCGATACCTGGTGTGAATTGCAGAATCCCGTGAACCATCAAGTTTTTGAACGCAAGTTGCGCCTGAGGCCTTTTGGCCAAGGGCACGTCTGCCTGGGCGTCACGCCAAAAGACACTCCACACCAACTCTGGTATGGACGTGGTGTTTGGCCCCCCATACCACATAGTTATGATGGGCTTAAGTTGTGGCTATCGGCAGTGCCGATCAGAGCACAAGGTGGATGACACATGTTATTCTCGGTGTTATGATCCGGAGAACTCCCTGCTATGATATGGCTCAATGGTTTAGAGTGCATGCCACTCGGTCTGCGACCCCAGGTCAGTCGGGATTACCCGCTGAATTTAA	k__Fungi;p__unidentified;c__unidentified;o__unidentified;f__unidentified;g__unidentified;s__unidentified	0.87041
17e24e9236c8809f0af2602df78074ac	CGAAATGCGATAAGTAATGTGAATTGCAGAATTCAGTGAATCATCGAATCTTTGAACGCACATTGCGCCCGCCAGCATTCTGGCGGGCATGCCTGTCCGAGCGTCATTTCAACCCTCAAGCCCTGCTTGGTGTTGGGGCACTACGCGCGAGCGTAGGCCCTCAAAATCAGTGGCGGACCCGCTGGAGGTCCGGGCGTAGTAACACATCTCGCCCGAGGTCCCCAGCGTGCCCCTGCCGTTAAACCCCCAAATTTACAGAAGGTTGACCTCGGATCAGGTAGGAATACCCGCTGAACTTAA	k__Fungi;p__Ascomycota;c__Sordariomycetes;o__Sordariales;f__Cephalothecaceae	0.999917
17ec28801731fec59ac7be2c143d8e19	CAAAATGCGATACCTGGTGTGAATTGCAGAATCCCGTGAACCATCAAGTTTTTGAACGCAAGTTGCGCCTGAGGCCTTTTGGCCAACGGCACGTCTGCCTGGGCGTCACGCCAAAAGACACTCCACACCAACTCTGGTATGGACGTGGTGTTTGGCCCCCCATACCACATGGTTATGATGGGCTTAAGTTGTGGCTATCGGCAGTGCCGATCAGAGCACAAGGTGGATGACACATGTTATTCTCGGTGTTATGATCCGGAGAACTCCCTGCTATGATATGGCCCTTATTCGACCCATGGTTTAGAGTGCATGCCACTCGGTCTGCGACCCCAGGTCAGTCGGGATTACCCGCTGAATTTAA	k__Fungi;p__unidentified;c__unidentified;o__unidentified;f__unidentified;g__unidentified;s__unidentified	0.899447
1824e6cfba289771ec17b62d55437d14	CAAAATGCGATACCTGGTGTGAATTGCAGAATCCCGTGAACCATCAAGTTTTTGAACGCAAGTTGCGCCTGAGGCCTTTTGGCCAAGGGCACGTCTGCCTGGGCGTCACGCCAAAAGACACTCCACACCAACTCTGGTATGGACGTGGTGTTTGGCCCCCCATACCACATGGTTATGATGGGCTTAAGTTGTGGCTATCGGCAGTGCCGATCAGAGCACAAGGTGGATGACACATGTTATTCTCGGTGTTATGATCCGAACCACTCCCTGCTATGATATGGCCCTTATTTGACCCATGGTTTAGAGTGCATGCCACTCGGTCTGCGACCCCAGGTCAGTCGGGATTACCCGCTGAATTTAA	k__Fungi;p__unidentified;c__unidentified;o__unidentified;f__unidentified;g__unidentified;s__unidentified	0.900883
1830cd7549721718aa62fe5c68d130b4	CGAAATGCGATAAGTAATGTGAATTGCAGAATTCAGTGAATCATCGAATCTTTGAACGCACCTTGCGCCTTGTGGTATTCCGCAAGGCATGCCCGTTTGAGTGTCATTAAATCATCAACCTCAAAAAACTTTGTGTTTCTGAGGCTTGGTCTTGAGGGTTTTTGTAGGCTTTCTCAGTCTACTCCCTTTAAATACATTAGCGAGACTTCCCTGTGTTGACCGTCTCTTGGCGTGATAATTATCTGCGTCAAAATGGATGTGTCTCATTGGGCTTGCTTCTAATAGTCTTCGGACAAACGGAAATACGTGCATATATGCGCCTTTTCCAAACCATTTTGACCTCAAATCGGGTAGGACTACCCGCTGAACTTAA	k__Fungi;p__Basidiomycota;c__Agaricomycetes;o__unidentified;f__unidentified;g__unidentified;s__unidentified	0.78917
1850e8ef4019c5f49374d484fa0e311f	CAAAATGCGATACCTGGTGTGAATTGCAGAATCCCGTGAACCATCAAGTTTTTGAACGCAAGTTGCGCCTGAGGCCTTTTGGCCAAGGGCACGTCTGCCTGGGCGTCACGCCAAAAGACACTCCACACCAACTCTGGTATGGACGTGGTGTTTGGCCCCCCATACGACATGGTTATGATGGGCATAAGTTGTGGCTATCGGCAGTGCCGATCAGAGCACAAGGTGGATGACACATGTTATTCTCGGTGTTATGATCCGGAGAACTCCCTGCTATGATATGGCCCTTATTTGACCCATGGTTTAGAGTGCATGCCACTCGGTCTGCGACCCCAGGTCAGTCGGGATTACCCGCTGAATTTAA	k__Fungi;p__unidentified;c__unidentified;o__unidentified;f__unidentified;g__unidentified;s__unidentified	0.898992
18600617da6c6bf38061103546d38b59	CAAAATGCGATACCTGGTGTGAATTGCAGAATCCCGTTAACCATCAAGTTTTTGAACGCAAGTTGCGCCTGAGGCCTTTTGGCCAAGGGCACGTCTGCCTGGGCGTCACGCCAAAAGACACTCCACACCAACTCTGGTATGGACGTGGTGTTTGGCCCCCCATACCACATGGTTATGATGGGCTTAAGTTGTGGCTATCGGCAGTGCCGATCAGAGCACAAGGTGGATGACACATGTTATTCTCGGTGTTATGATCCGGAGAACTCCCTGCTATGATATGGCCCTTATTTGACCCATGGTTTAGAGTGCATGCCACTCGGTCTGCGACCCCAGGTCAGTCGGGATTACCCGCTGAATTTAA	k__Fungi;p__unidentified;c__unidentified;o__unidentified;f__unidentified;g__unidentified;s__unidentified	0.886049
1882311e2330cc3540e642603da81585	CGAAATGCGATACGTAATGTGAATTGCAGAATTCAGTGAATCATCGAATCTTTGAACGCATCTTGCACTCTCTGGTATTCCGGAGAGTATGTCTGTTGGAGTGTCATGAATTCTTCAACCCCACCGTTTCTTGCAAACGCGTGGGTGCTTGGATTCTGAGCGCTGCTGGCTTCGGCCTAGCTCGTTCGTAATGCATTAGCATCCCGATGACAAGTTTGGATTGACTTGGCGTAATAGACTATTCGCTGAGGAGTAAGTGGCCTTCGGGTTACTGAGCCAACTCGTTTCAGGAAGCTTCTAATCCCTAAAGTCTACCTTTTAGATTAGATCTCCAATCAGGCAGGATTACCCGCTGAACTTAA	k__Fungi;p__Basidiomycota;c__Microbotryomycetes;o__Sporidiobolales;f__Sporidiobolaceae;g__Sporidiobolus;s__Sporidiobolus_salmonicolor	0.999989
189b6c181a0bec53150031cbd52817ef	CAAAATGCGATACCTGGTGTGAATTGCAGAATCCCGCGAACCATCGAGTTTTTGAACGCAAGTTGCGCCCGAGGCCTTCTGGCTGAGGGCACGCCTGCCTGGGCGTCACGCCAAAAGACACTCCCAACCCATCTGTGGGGAAGGACGTGGTGTTTGGCTCCCCATGCTGCAAGGCACGGTGGGCCGAAGTAGGGGCTGCCGGCATAACTTGCCAAGCACCGCACGTGGTGGGCGACATCTAGTTGTTCTCGGTGCAGTGTCTCGGCTAGTAGCTGGCTTGTTGGCCTTAAGGACCCATGACGACCGTAGCGCTTTGTCGCTCGGACCGCGACCCTAGGTCAGACGGGACTACCCGCTGAGTTTAA	k__Fungi;p__unidentified;c__unidentified;o__unidentified;f__unidentified;g__unidentified;s__unidentified	0.761948
192d734c68bd3031dd407cd0779b3bf8	CGAAATGCGATACGTAGTGTGAATTGCAGAATTCAGTGAATCATCGAATCTTTGAACGCACATTGCGCCCTTTGGTATTCCAAAGGGCATGCCTGTTCGAGCGTCATTTGTACCCTCAAGCTTTGCTTGGTGTTGGGCGTCTTTTTGTCTCTCCCCTTGTTGGGGGAGACTCGCCTTAAAACGATTGGCAGCCGACCTACTGGTTTTCGGACCGCGACCCCAGGTCAGACGGGACTACCCGCTGAGTTTAA	k__Fungi;p__Ascomycota;c__Dothideomycetes;o__Pleosporales;f__Pleosporaceae;g__Exserohilum;s__Exserohilum_rostratum	0.955573
1936117f1226bdfe73ef2a73d2203cc6	CAAAATGCGATACCTGGTGTGAATTGCAGAATCAATTGAACCATCAAGTTTTTGAACGCAAGTTGCGCCTGAGGCCTTTTGGCCAAGGGCACGTCTGCCTGGGCGTCACGCCAAAAGACACTCCACACCAACTCTGGTATGGACGTGGTGTTTGGCCCCCCATACCACATGGTTATGATGGGCTTAAGTTGTGGCTATCGGCAGTGCCGATCAGAGCACAAGGTGGATGACACATGTTATTCTCGGTGTTATGATCCGGAGAACTCCCTGCTATGATATGGCCCTTATTTGACCCATGGTTTAGAGTGCATGCCACTCGGTCTGCGACCCCAGGTCAGTCGGGATTACCCGCTGAATTTAA	k__Fungi;p__unidentified;c__unidentified;o__unidentified;f__unidentified;g__unidentified;s__unidentified	0.905853
1974eabbbc2ad5eb2f746b75cc379bbe	CGAAATGCGATAAGTAATGTGAATTGCAGAATTCAGTGAATCATCGAATCTTTGAACGCACATTGCGCCCCCTGGTATTCCGGGGGGCATGCCTGTTCGAGCGTCATTTCACCACTCAAGCCTCGCTTGGTATTGGGCAACGCGGTCCGCCGCGTGCCTCAAATCGACCGGCTGGGTCTTCTGTCCCCTAAGCGTTGTGGAAACTATTCGCTAAAGGGTGTTCGGGAGGCTACGCCGTAAAACAACCCCATTTCTAAGGTTGACCTCGGATCAGGTAGGGATACCCGCTGAGTTTAA	k__Fungi;p__Ascomycota;c__Dothideomycetes;o__Capnodiales;f__Cladosporiaceae;g__Cladosporium;s__Cladosporium_cladosporioides	0.948772
197e7c7dc716b1052227a795d3d15468	CAAAATGCGATACCTGGTGTGAATTGCAGAATCCCGTGAACCATCAAGTTTTTGAACGCAAGTTGCGCCTGAGGCCTTTTGGCCAAGGGCACGTCTGCCTGGGCGTCACGCCAAAAGACACTCCACACCAACTCTGGTATGGACGTGGTGTTTGGCCCCCCATACCACATAGTTATGATGGGCTTAAGTTGTGGCTATCGGCAGTGCCGATCAGAGCACAAGGTGGATGACACATGTTATTCTCGGTGTTATGATCCGGAGAACTCCCTGCTATGATATGGCCCTTATTTGACCCATGGTTTAGAGTGCATGCCACTCGGTCTGCGACCCCAGGCCAGTCGGGATTACCCGCTGAATTTAA	k__Fungi;p__unidentified;c__unidentified;o__unidentified;f__unidentified;g__unidentified;s__unidentified	0.881411
19c2379f370afadbc89243faf67b7638	CAAAATGCGATACCTGGTGTGAATTGCAGAATCCCGCGAACCATCGAGTTTTTGAACGCAAGTTGCACCCGAGGCCTTCTGGCTGAGGGCACGCCTGCCTGGGCGTCACGCCAAAAGACACTCCTAACCCATCATAGGGTGTGGACGTGGAGTTTGGCCTCTCGTGCCATGGTGCACGGTGGGCCGAAGTCTTGGCTGCCGGCGTAACTTGCTGGGCACCGCACATGGTGGGCGACATGAAGTTGTTCTCGGTGCAGTGTCCCAGCATGTAGCTGGTACTATGGCCTTGAGGACCCATCACCGACCGAAGCGCTTGGCCGCTCGGACCGCGACCCCAGGTCAGGCGGGATTACCCGCTGAGTTTAA	k__Fungi	1
19f20a1f7f9f55ce78b75ad484f5d8a5	CAAAATGCGTTACCTGGTGTGAATTGCAGAATCCCGCGAACCATCGAGTTTTTGAACACAACTTGCGCCCGAGGCCTTCTGGCTGAGGGCACGCCTGCCTGGGCATCATGCCAAAAGACACTACCAACCCATCATAGGGTGTGGACGTGGAGTTTGGCCTCTCGTGCCATGGTGCATGGTAGGCCGAAGTCTTGGCTGTCAGCGTAACTTGCTGGGCACCGCACATGGTGGGCGACATGAAGTTGTTCTCGGTGCAGTGTCCCAGCATGTAGCTGGTACTATGGCCTTGAGGACCCATCACCGACCGTAGCGCTTGGCCACTCGGACCGCGACCCCAGGTCAAGCGGGATTACCCGCTCAGTTTAA	k__Fungi;p__unidentified;c__unidentified;o__unidentified;f__unidentified;g__unidentified;s__unidentified	0.744171
19f32a94f7229c3004b787f62fbaea60	CAAAGTGCGATAATTATTGCGACTTGCATTCATAGCGAATCATCGAGTTCTCGAACGCATCTTGCGCCTAGTAGTCAATCTACTAGGCACAGTTGTTTCAGTATCTGCAACTACCAATCAGTTCAACTTGGTTCTTTGAACCTAAGCGAGCTGGAAATGGGCTTGTGTTGATGGCATTCAGTTGCTGTCATGGCCTTAAATACATTTAGTCCTAGGCAATTGGCTTTAGTCATTTGCCGGATGTAGACTCTAGAGTGCCTGAGGAGCAACGACTTGGTTAGTGAGTTCATAATTCCAAGTCAATCAGTCTCTTCTTGAACTAGGTCTTAATCTTTATGGACTAGTGAGAGGATCTAACTTGGGTCTTCTCTTAAAACAAACTCACATCTAGATCTGAAA…	k__Fungi;p__Mucoromycota;c__Mucoromycetes;o__Mucorales;f__Lichtheimiaceae;g__Lichtheimia;s__Lichtheimia_ramosa	0.992841
1a0383191a683348732bd61a59a05075	CAAAATGCGATACCTGGTGTGAATTGCAGAATCCCGTGAACCATCAAGTTTTTGAACGCAAGTTGCGCCTGAGGCCTTTTGGCCAAGGGCACGTCTGCCTGGGCGTCACGCCAAAAGACACTCCACACCAACTCTGGTATGGACGTGGTGTTTGGCCCCCCATACCACATAGTTATGATGGGCTTAAGTTGTGGCTATCGGCAGTGCCGATCAGAGCACAAGGTGGATGACACATGTTATTCTCGGTGTTATGATCCGGAGAACTCCCTGCTATGATATGGCCCTTATTTGACGCATGGTTTAGAGTGCATGCCACTCGGTCTGCGACCCCAGGTCAGTCGGGATTACCCGCTGAATTTAA	k__Fungi;p__unidentified;c__unidentified;o__unidentified;f__unidentified;g__unidentified;s__unidentified	0.8749
1a0cba2a430e55cd788dddcefe1575fe	TCAGATGTGTATAAGAGACAGATCGATGAAGAACGCAGCGAAATGCGATACGTAGTGTGAATTGCAGAATTCAGTGAATCATCGAATCTTTGAACGCACATTGCGCCCTTTGGTATTCCAAAGGGCATGCCTGTTCGAGCGTCATTTGTACCCTCAAGCTTTGCTTGGTGTTGGGCGTTGTTTGTCTTTGGTCCGCCCAAAGACTCGCCTTAAAACAATTGGCAGCCGGCCTACTGGTTTCGCAGCGCAGCACATTTTTGCGCTTGCAATCAGCAAAAGAGGTTGGTCATCCATCAAGACTACATTTATACGTTTGACCTCGGATCAGGTAGGGATACCCGCTGAACTTAA	k__Fungi;p__Ascomycota;c__Dothideomycetes;o__Pleosporales;f__Pleosporaceae;g__Curvularia;s__Curvularia_americana	0.92568
1a22944ce75364175988b60010549cf0	CAAAATGCGATACCTGGTGTGAATTGCAGAATCCCGTGAACCATCAAGTTTTTGAACGCAAGTTGCGCCTGAGGCCTTTTGGCCAAGGGCACGTCTGCCTGGGCGTCACGCCAAAAGACACTCCACACCAACTCTGGTATGGACGTGGCGTTTGGCCCCCCATACCACATGGTTATGATGGGCTTAAGTTGTGGCTATCGGCAGTGCCGATCAGAGCACAAGGTGGATGACACATGTTATTCTCGGTGTTATGATCCGGAGAACTCCCTGCTATGATATGGCCCTTATTTGACCCATGGTTTAGAGTGCATGCCACTCGGTCTGCGACCCCAGGTCAGTCGGGATTACCCGCTGAATTTAA	k__Fungi;p__unidentified;c__unidentified;o__unidentified;f__unidentified;g__unidentified;s__unidentified	0.880366
1a2b74843537821b5e85610aa6fefd46	CAAAATGCGATAAGTAATGTGAATTGCAGAATTCAGTGAATCATCGAATCTTTGAACGCACATTGCGCCCGCCAGTATTCTGGCGGGCATGCCTGTTCGAGCGTCATTTCAACCCTCAAGCCCCCGGGTTTGGTGTTGGGGATCGGCGAGCCCTTGCGGCAAGCCGGCCCCGAAATCTAGTGGCGGTCTCGCTGCAGCTTCCATTGCGTAGTAGTAAAACCCTCGTAACTGGTACGCGGCGCGGCCAAGCCGTTAAACCCCCAACTTCTGAATGTTGACCTCGGATCAGGTAGGAATACCCGCTGAACTTAA	k__Fungi;p__Ascomycota;c__Sordariomycetes;o__Hypocreales;f__Nectriaceae;g__Fusarium	0.89425
1a3ea356c7b9454d010fecd8783f397f	CAAAATGTGATACCTGGTGTGAATTGCAGAATCCCGCGAACCATCGAGTTTTTGAACGCAAGTTGCGCCCGAGGCCTTCTTGCTGAGGGCACGCCTGCCTGGGCGTCACGCCAAAAGACACTCCCAACCCATCCGTGGGGAAGGACGTGGTGTTTGGCTCCCCGTGCTGCAAGGCGCGGTGGGCCGAAGTAGGGGCTGCCGGCATAACTTGCCGAGCACCGCACGTGGTGGGCGACATCTAGTTTTTCTCGGTGTAGTGTCTCGGCTAGTAGCTGGCTTGTTGGCCTTAAGGACCCATGACGACCGTAGCACTTTGTCGCTCGGACCGCGACCCCAGGTCAGACGGGACTACCCACTGAGTTTAA	k__Fungi;p__unidentified;c__unidentified;o__unidentified;f__unidentified;g__unidentified;s__unidentified	0.74753
1a497cd4f4ab06d970a7ca12a4808b6f	CAAAATGCGATACCTGGTGTGAATTGCAGAATCCCGTGAACCATCAAGTTTTTGAACGCAAGTTGCGCCTGAGGCCTTTTGGCCAAGGGCACGTCTGCCTGGGCGTCACGCCAACTCTGGTATGGACGTGGTGTTTGGCCCCCCATACCACATGGTTATGATGGGCTTAAGTTGTGGCTATCGGCAGTGCCGATCAGAGCACAAGGTGGATGACACATGTTATTCTCGGTGTTATGATCCGGAGAACTCCCTGCTATGATATGGCCCTTATTTGACCCATGGTTTAGAGTGCATGCCACTCGGTCTGCGACCCCAGGTCAGTCGGGATTACCCGCTGAATTTAA	k__Fungi;p__unidentified;c__unidentified;o__unidentified;f__unidentified;g__unidentified;s__unidentified	0.869103
1a5b03005e3ec2789a61344d40af0c03	CGAAATGCGATAAGTAGTGTGAATTGCAGAATTCAGTGAATCATCGAATCTTTGAACGCACATTGCGCCCCTTGGTATTCCATGGGGCATGCCTGTTCGAGCGTCATTTGTACTCTCAAGCTTTGCTTGGTGTTGGGCGTTTTGTCTTTTTATCAAGACTCGCCTTAAAGTAATTGGCAGCCAGTGTTTTGGTAGTAAGCGCAGCACATTTTGCGTCTTAGTTCTTTAACAACGGCATCCATAAAGCCTCTTTCTCACTTTTGACCTCGGATCAGGTAGGGATACCCGCTGAACTTAA	k__Fungi;p__Ascomycota;c__Dothideomycetes;o__Pleosporales;f__Phaeosphaeriaceae;g__Phaeosphaeria	0.991114
1a87ccfda4b4af0d92cfccdf249a5bea	CAAAATGCGATACCTGGTGTGAATTGCAGAATCCCGCGAACCATCGAGTTTTTGAACGCAAGTTGCGCCCGAGGCCTTCTGGCTGAGGGCACGCCTGCCTGGGCGTCACGCCAAAAGACACTCCCAACCCATCTGTGGGGAAGGACGTGGTGTTTGGCTCCCCATGCTGCAAGGCACGGTGGGCCGAAGTAGGGGCTGCCGGCATAACTTGCCAAGCACCGCACGTGGTGGGCGACATCTAGTTGTTCTCGGTGCAGTGTCTCGGCTAGTAGCTGGCTTGTTGGCCTTAAGGACCCATGACGACCGTAGCGCTTTGTCGCTCGGACCGCGACCCCAGGTCAGACTTGACTACCCGCTGAGTTTAA	k__Fungi;p__unidentified;c__unidentified;o__unidentified;f__unidentified;g__unidentified;s__unidentified	0.722263
1a91df8b29d03f4d8ebb3527040d470f	CAAAATGCGATACCTGGTGTGAATTGCAGAATCCCGTGAACCATCAAGTTTTTGAACGCAAGTTGCGCCTGAGGCCTTTTGGCCAAGGGCACGTCTGCCTGGGCGTCACGCCAAAAGGCACTCCACACCAACTCTGGTATGGACGTGGTGTTTGGCCCCCCATACGACATGGTTATGATGGGCTTAAGTTGTGGCTATCGGCAGTGCCGATCAGAGCACAAGGTGGATGACACATGTTATTCTCGGTGTTATGATCCGGAGAACTCCCTGCTATGATATGGCCCTTATTTGACCCATGGTTTAGAGTGCATGCCACTAGGTCTGCGACCCCAGGTCAGTCGGGATTACCCGCTGAATTTAA	k__Fungi;p__unidentified;c__unidentified;o__unidentified;f__unidentified;g__unidentified;s__unidentified	0.882446
1ab5fa52bf5dd9b0531d4901cc9c03f5	CAAAATGCGATACCTAGTGTGAATTGCAGAATCCCGCGAACCATCGAGTTTTTGAACCCAAGTTGCGCCCGAGGCCTTCTGGCTGAGGGCACGCCTGCCTGGGCGTCATGCCAAAAGACACTCCTAACCCATCATAGAGTGTGGACGTGGAGTTTGGCCTCTCGTGCCATGGTGCACGGTGGGCCCAAGTCTTGACTGCCGGTGTAACTTGCTGGGCACCGCACATGGTGGGCAACATGAAGTTGTTCTCAGTACAGTGTCCCAGCATGTAGCTGGTAGTATGGCCTTGAGGACCCATCACCGACCGTAGCGCTTGGCCGCTCGGACTGCGACCCTAGGTCAGGCAGGATTACCCGCTGAGTTTAA	k__Fungi	1
1ae31d9220d7cff42b7bf094678e04b2	CGAAATGCGATAAGTAGTGTGAATTGCAGAATTCAGTGAATCATCGAATCTTTGAACGCACATTGCGCCCCTTGGTATTCCATGGGGCATGCCTGTTCGAGCGTCATTTGTACCCTCAAGCTTTGCTTGGTGTTGGGCGTCTTGTCTCCTTTTCTCAAGAAGACTCGCCTTAAAGTAATTGGCAGCCAGTGTTTTTGGCAGTAAGCGCAGCACATTTTGCGTCTTAGTCCCTAAACAGTGGCATCCAGGAAGCCTCTTTCTCACTTTTGACCTCGGATCAGGTAGGGATACCCGCTGAACTTAA	k__Fungi;p__Ascomycota;c__Dothideomycetes;o__Pleosporales;f__Phaeosphaeriaceae;g__Phaeosphaeria	0.85923
1b46a508a5abbd1b5ceb3f2b1d42bc0d	CAAAATGCGATACCTGGTGTGAATTGCAGAATCCCGTGAACCATCAAGTTTTTGAACGCAAGTTGCGCCTGAGGCCTTTTGGCCAAGGGCACGTCTGCCTGGGCGTCACGCCGAAAGACACTCCACACCAACTCTGGTATGGACGTGGTGTTTGGCCCCCCATACCACATGGTAATGATGGGCTTAAGTTGTGGCTATCGGCAGTGCCGATCAGAGCACAAGGTGGATGACACATGTTATTCTCGGTGTTATGATCCGGGGAACTCCCTGCTATGATATGGCCCTTATTTGACCCATGGTTTAGAGTGCATGCCACTCGGTTTGCGACCCCAGGTCAGTCGGGATTACCCGCTGAATTTAA	k__Fungi;p__unidentified;c__unidentified;o__unidentified;f__unidentified;g__unidentified;s__unidentified	0.86856
1b9389de31b8374a5770badf76ebf1c2	GGTGGTTGAGGAAGCCGATCAAGTTCGGCTAAATGTCATGAACCCTATTCAATCCCTCTTGGGAACGATGTAATCACCCAGTCTTGTAAAACTTTTATGTATTTGAACATTGCTAGTTTTTCCGAACTTTGATCAGTGTATTTCTTTGTTGACTGCCTTCAACGCTGCCAACTCCCAATGCTCTCCCTTTTAAGGATTTTGACCGAATGTTTGCGAATCGGCCTATAAATATGAGGAACCACTTTGTTCTTTCTTCCCAGCAAATCAAAA	k__Fungi	1
1bbbfb5cf82e7d8b07a6cc81f425a9e7	CAAAATGCGATACCTGGTGTGAATTGCAGAATCCCGTGAACCATCAAGTTTTTGAACGCAAGTTGCGCCTGAGGCCTTTTGGCCAAGGGCACGTCTGCCTGGGCGTCACGCCAAAAGACACTCCACACCAACTCTGGTATGGACGTGGTGTTTGGCCCCCCATACCACATGGTTATGATGGGCTTAAGTTGTGGCTATCGGCAGTGCCGATCAGAGCACAAGGTGCATGACACATGTTATTCTCGGTGTTATGATCCGGAGAACTCCCTGCTATGATATGGCCCTTATTTGACCCATGGTTTAGAGTGCATGCCACTCGGTCTGCGACCCCAGGTCAGTCGGGATTACCCGCTGAATTTAA	k__Fungi;p__unidentified;c__unidentified;o__unidentified;f__unidentified;g__unidentified;s__unidentified	0.886831
1bc031dadbcd027e8ccbb946e470b189	CAAAATGCGATACCTGGTGTGAATTGCAGAATCCCGTGAACCATCAAGTTTTTGAACGCAAGTTGCGCCTGAGGCCTTTTGGCCAAGGGCACGTCTGCCTGGGCGTCACGCCAAAAGACACTCCACACCAACTCTGGTATGGACGTGGTGTTTGGCCCCCCATACCACATGGTTATGATGGGCTTAAGTTGTGGCTATCGGCAGTGCCGATCAGAGCACAAGGTGGATGACACATGTTATTATCGGTGTTATGATCCGGAGAACTCCCTGCTATGATATGGCCCTTATTCGACCCATGGTTTAGAGTGCATGCCACTCGATCTGCGACCCCAGGTCAGTCGGGATTACCCGCTGAATTTAA	k__Fungi;p__unidentified;c__unidentified;o__unidentified;f__unidentified;g__unidentified;s__unidentified	0.899084
1be6f79a28916117445cbcb73923513e	CAAAATGCGATACCTGGTGTGAATAGCAGAATCCCGTGAACCATCAAGTTTTTGAACGCAAGTTGCGCCTGAGGCCTTTTGGCCAAGGGCACGTCTGCCTGGGCGTCACGCCAAAAGACACTCCACACCAACCCTGGTATGGACGTGGTGTTTGGCCCCCCATACCACATGGTTATGATGGGCTTAAGTTGTGGCTATCGGCAGTGCCGATCAGAGCACAAGGTGGATGACACATGTTATTCTCGGTGTTATGATCCGGAGAACTCCCTGCTATGATATGGCCCTTATTTGACCCATGGTTTAGAGTGCATGCCACTCGGTCTGCGACCCCAGGTCAGTCGGGATTACCCGCTGAATTTAA	k__Fungi;p__unidentified;c__unidentified;o__unidentified;f__unidentified;g__unidentified;s__unidentified	0.8879
1bf73e27516d8596504fba8a034ae8f9	CAAAATGCGATACCTGGTGTGAATTGCAGAATCCCGTGAACCATCAAGTTTTTGAACGCAAGTTGCGCCTGAGGCCTTGTGGCCAAGGGCACGTCTGCCTGGGCGTCACGCCAAAAGGCACTCCACACCAACTCTGGTATGGACGTGGTGTTTGGCCCCCCATACGACATGGTTATGATGGGCTTAAGTTGTGGCTATCGGCAGTGCCGATCAGAGCACAAGGTGGATGACACATGTTATTCTCGGTGTTATGATCCGGAGAACTCCCTGCTATGATATGGCCCTTATTTGACCCATGGTTTAGAGTGCATGCCACTCGGTCTGCGACCCCAGGTCAGTCGGGATTACCCGCTGAATTTAA	k__Fungi;p__unidentified;c__unidentified;o__unidentified;f__unidentified;g__unidentified;s__unidentified	0.858366
1c05a0935e24605092abe6667d3d46a7	CGAAATGCGATAAGTAATGTGAATTGCAGAATTCAGTGAATCATCGAATCTTTGAACGCACATTGCGCCCTTTGGCATTCCTTAGGGCATGCCTGTTCGAGCGTCATTGAAACCTTCAAGCTCAGCTTGGTGTTGGGTGTCTGTCCTGCCCCTGGCACGGACTCGCCTCGAAGACATTGGCGGTTGTGTATCGGTCGAAAGCGCAGCAGAAAAGCGTCCTTTCGGGTCCGGTGCCCTCCCTCCAGGAAGCCCTTCTTTTAGCTTGACCTCGGATCAGGTAGGGATACCCGCTGAACTTAA	k__Fungi;p__Ascomycota;c__Dothideomycetes	0.797537
1c116561ca611ea7d9fbba8d4b2f1303	CAAAATGCGATACCTGGTGTGAATTGCAGAATTCCGTGAACCATCAAGTTTTTGAACGCAAGTTGCGCCTGAGGCCTTTTGGCCAAGGGCCCGTCTGCCTGGGCGTCACGCCAAAAGACACTCCACACCAACTCTGGTATGGACGTGGTGTTTGGCCCCCCATACCACATGGTTATGATGGGCTTAAGTTGTGGCTATCGGCAGTGCCGATCAGAGCACAAGGTGGATGACACATGTTATTCTCGGTGTTATGATCCGGAGAACTCCCTGCTATGATATGGCCCTTATTTGACCCATGGTTTAGAGTGCATGCCACTCGGTCTGCGACCCCAGGTCAGTCGGGATTACCCGCTGAATTTAA	k__Fungi;p__unidentified;c__unidentified;o__unidentified;f__unidentified;g__unidentified;s__unidentified	0.914465
1c28cf35e5615af0291888bcc4211599	CAAAATGCGATACCTGGTGTGAATTGCAGAATCCCGCGAACCATCGAGTTTTTGAACGCAAGTTGCGCCCGAGGCCTTCTGGCTGAGGGCACGCCTGCCTGGGCGTCACGCCAAAAGACACTCCCAACCCATCTGTGGGGAAGGATGTGGTGTTTGGCTCCCCATGCTGCAAGGCACGGTGGGCCGAAGTAGGGGCTGCCGGCATAACTTGCCAAGCACCGCACGTGGTGGGCGACATCTAGTTGTTCTCGGTGCAGTGTCTCGGCTAGTAGCTGGCTTGTTGGCCTTAAGGACCCATGACGACCGTAGCGCTTTGTCGCTCGGACCGCGACCCCAGGTCAGACGGGACTACCCGCTGAGTTTAA	k__Fungi;p__unidentified;c__unidentified;o__unidentified;f__unidentified;g__unidentified;s__unidentified	0.760938
1c66ce14abfc0bf3fd2039a6e248aee4	CGAAATGCGATAAGTAATGTGAATTGCAGAATTCAGTGAATCATCGAATCTTTGAACGCACATTGCGCCCGCCAGTATTCTGGCGGGCATGCCTGTTCGAGCGTCATTTCAACCATCAAGCCCCAGGCTTGTGTTGGGGACCTGCGGCTGCCGCAGGCCCTGAAAACCAGTGGCGGGCTCGCTGTCACACCGGGCGTAGTAGATTTTATCTCGCTCAGGGCGTGCTGCGGGTTCCGGCCGTTAAAAGCCTTTTTTACCCAAGGTTGACCTCGGATCAGGTAGGAATACCCGCTGAACTTAA	k__Fungi;p__Ascomycota;c__Sordariomycetes;o__Sordariales;f__Chaetomiaceae;g__Botryotrichum;s__Botryotrichum_spirotrichum	0.900136
1c9adfc2175d5833b530655ad910300c	CAAAATGCGATACCTGGTGTGAATTGTAGAATCCCGTGAACCATCAAGTTTTTGAACGCAAGTTGCGCCTGAGGCCTTTTGGCCAGGGCATGTCTGCCTGGGCGTCACGCCAAAAGACACTCCACACCAACTCTGGTATGGACGTGGTGTTTGGCCCCCCATACCACATGGTTATGATGGGCTTAAGTTGTGGCTATCGGCAGTGCCGATCAGAGCACAAGGTGGATGACACATGTTATTCTCGGTGTTATGATCCGGAGAACTCCCTGCTATGATATGGCCCTTATTTGACCCATGGTTTAGAGTGCATGCCGCTCGGCCTGCGACCCCAGGTCAGTCGGGATTACCCGCTGAATTTAA	k__Fungi;p__unidentified;c__unidentified;o__unidentified;f__unidentified;g__unidentified;s__unidentified	0.859012
1ca0f284e27676e22d27259557590b69	CGAAATGCGATAAGTAGTGTGAATTGCAGAATTCAGTGAATCATCGAATCTTTGAACGCACATTGCGCCCCTCGGTATTCCGTGGGGCATGCCTGTTCGAGCGTCATCTACACCCTCAAGCTCTGCTTGGTGTTGGGCGTCTGTCCCGCCTCCGCGCGTGGACTCGCCCCAAATTCATTGGCAGCGGTCCTTGCCTCCTCTCGCGCAGCACATTGCGCTTCTTGAGGGGCTCCGGTTCGCGTCCAACAAGCACATTTACCGTCTTTGACCTCGGATCAGGTAGGGATACCCGCTGAACTTAA	k__Fungi;p__Ascomycota;c__Dothideomycetes;o__Pleosporales;f__Didymosphaeriaceae;g__Pseudopithomyces;s__Pseudopithomyces_rosae	0.995119
1cef7ed10616e58f9468868acde3bc64	CAAAATGCGATACCTGGTGTGAATTGCAGAATCCCGTGAACCATCAAGTTTTTTAACGCAAGTTGCGCCTGAGGCCTTTTGGCCAAGGGCACGTCTGCCTGGGCGTCACGCCAAAAGACACTCCACACCAACCCTGGTATGGACGTGGTGTTTGGCCCCCCATACCACATGGTTATGATGGGCTTAAGTTGTGGCTATCGGCAGTGCCGATCAGAGCACAAGGTGGATGACACATGTTATTCTCGGTGTTATGATCCGGAGAACTCCCTGCTATGATATGGCCCTTATTTGACCCATGGTTTAGAGTGCATGCCACTCGGTCTGCGACCCCAGGTCAGTCGGGATTACCCGCTGAATTTAA	k__Fungi;p__unidentified;c__unidentified;o__unidentified;f__unidentified;g__unidentified;s__unidentified	0.893798
1d01d1eaf392c4cd186dc9d68139b86b	CGAAATGCGATAAGTAGTGTGAATTGCAGAATTCAGTGAATCATCGAATCTTTGAACGCACATTGCGCCCCTTGGTATTCCATGGGGCATGCCTGTTCGAGCGTCATTTGTACCCTCAAGCTTTGCTTGGTGTTGGGCGTCTTGTCTCTCTCTTCGGGGAGCAGACTCGCCTTAAAGTCATTGGCAGCCAGTGTTTTTGGCAGTAAGCGCAGCACATTTTGCGTCTTCGTCCTGGAACAGTGGCAACCAACAAGCCCTTTTTATCACTTTTGACCTCGGATCAGGTAGGGATACCCGCTGAACTTAA	k__Fungi;p__Ascomycota;c__Dothideomycetes;o__Pleosporales;f__Phaeosphaeriaceae	0.87268
1d068e71f52f9afd224e75661264ce69	CGAAATGCGATAAGTAATGTGAATTGCAGAATTCAGTGAATCATCGAATCTTTGAACGCACCTTGCGCTCCTTGGTATTCCGAGGAGCATGCCTGTTTGAGTGTCATTAAATTCTCAACCTCACCCGTTTCCTGAACGGTTCTCCGAGGCTTGGATGTGGGGGTTTGTGCAGGCTGCCTCAGTGCGGTCTGCTCCCCTGAAATGCATTAGCGAGTTCATTAAACTGAGCTCCGTCTATTGGTGTGATAATTATCTACGCCGTGGACAGGGTTTAGACTCGCTTCTAACCGTCCGCAAGGACAATACCTTTGACAATTTGACCTCAAATCAGGTAGGACTACCCGCTGAACTTAA	k__Fungi;p__Basidiomycota;c__Agaricomycetes;o__Agaricales;f__Psathyrellaceae;g__Coprinellus;s__Coprinellus_micaceus	0.99807
1d3e33ffd9ee505580f9102dcaa683fe	CGAAATGCGATAAGTAATGTGAATTGCAGAATTCAGTGAATCATCGAATCTTTGAACGCACCTTGCGCTCCTTGGTATTCCGAGGAGCATGCCTGTTTGAGTGTCGTGAAATCATCAAACCCCTTCGGTTTTTTTCCGTAGGGTGCTTGGAATTTGAGGGCCTCTGTCGGCGACGCTTCGTCGACTCCCTTTCAAAAGCATTAGCCTTCCTCCGTGTTCCTTCTTTTGTTGCCTCTGGCGTGATAGACATCTACGCCCTGGGCATTGAACGGAAAAGCGAAAGAGGGCTTCTAACCCGCGATTTTGCCCATGTCTCTGACCTCAAATCAGGTAGGATTACCCGCTGAACTTAA	k__Fungi;p__Basidiomycota;c__Agaricomycetes;o__unidentified;f__unidentified;g__unidentified;s__unidentified	0.911637
1d4218d12b849c515744ccc343f02346	CAAAATGCGATACCTGGTATGAATTGCAGAATCCCATGAACCATCAAGTTTTTGAACGCAAGTTGCGCCTGAGGCCTTTTGGCCAAGGGCACGTCTGCCTGGGCGTCACGCCAAAAGACACTCCACACCAACTCTGGTATGGACGTGGTGTTTGGCCCCCCATACCACATGGTTATGATGGGCTTAAGTTGGGGCTATCGGCAGTGCCGATCAGAGCACAAGGTGGATGACACATGTTATTCTCGGTGTTATGATCCGGGGAACTCCCTGCTATGATATGGCCCTTATTTGACCCATGGTTTAGAGTGCATGCCACTCGGTCTGCGACCCCAGGTCAGTCGGGATTACCCGCTGAATTTAA	k__Fungi;p__unidentified;c__unidentified;o__unidentified;f__unidentified;g__unidentified;s__unidentified	0.89241
1d969f1a3c0363ab349612b19dbcdcba	CAAAATAAGATACCTGGTGTGAATTGCAGAATCCCGTGAACCATCAAGTTTTTGAACGCAAGTTGCGCCTGAGGCCTTTTGGCCAAGGGCACGTCTGCCTGGGCGTCACGCCAAAAGACACTCCACACCAACTCTGGTATGGACGTGGTGTTTGGCCCCCCATACCACATGGTTATGATGGGCTTAAGTTGTGGCTATCGGCAGTGCCGATCAGAGCACAAGGTGGATGACACATGTTATTCTCGGTGTTATGATCCGGAGAACTCCCTGCTATGATATGGCCCTTATTTGACCCATGGTTTAGAGTGCATGCCACTCGGTCTGCGACCCCAGGTCAGTCGGGATTACCCGCTGAATTTAA	k__Fungi;p__unidentified;c__unidentified;o__unidentified;f__unidentified;g__unidentified;s__unidentified	0.885844
1dabc377ea4de8a011618b270301f29e	CAATCCGCGATAATTAATATGAATTGCAGGTTTCTGTGAATCATCGAGATTTTGAACGCACTGCGCCCGGATTACTTCGGGCATATTCGGCTGAGTGACAACTTTTCTATGGCACTTCTTAAAACCAAGTGTCGGAAATCGGCGGTTAAATGAATTTTTATCCGCTCAGAATTTTTCCAAGTCATTTTTTTTGACTTGGGAAATTTTCAAAGAAAAGCCGCCAACCAAACGTGGATTTATTCATGCGCGGTCGGTACTTTTCGGAAATAACCCCATTTCGGGACTTATTTTCTAATTGTCCTCAGCCGAGTAAGACTACCCGCTGAACTTAA	k__Fungi	1
1db3b763e135ecf305696ca9ea93e64c	CAAAATGCGATACCTGGTGTGAATTGCAGAATCCCGTGAACCATCAAGTTTTTGAACGCAAGTTGCGCCTGAGGCCTTTTGGCTATGGGCACGTCTGCCTCGGCGTCACGCCAAAAGACACTCCACACCAACTCTGGTATGGACGTGGTGTTTGGCCCCCCATACCACATGGTTATGATGGGCTTAAGTTGTGGCTATCGGCAGTGCCGATCAGAGCACAAGGTGGATGACACATGTTATTCTCGGTGTTATGATCCGGGGAACTCCCTGCTATGATATGGCCCTTATTTGACCCATGGTTTAGAGTGCATGCCACTCGGTCTGCGACCCCAGGTCAGTCGGGATTACCCGCTGAATTTAA	k__Fungi;p__unidentified;c__unidentified;o__unidentified;f__unidentified;g__unidentified;s__unidentified	0.915074
1dbb34d1e19146ae2c25fae170da6700	CAAAATGCGATACCTGGTGTGAATTGCAGAATCCCGTGAACCATCAAGTTTTTGAACGCAAGTTGCGCCTGAGGCCTTTTGGCCAAGGGCACGTCTGCCTGGGCATCACGCCAAAAGACACTCCACACCAACTCCGGTATGGACGTGGTGTTTGGCCCCCCATACCACATGGTTATGATGGGCTTAAGTTGTGGCTATCGGCAGTGCCGATCAGAGCACAAGGTGGATGACACATGTTATTCTCGGTGTTATGATCCGGAGAACTCCCTGCTATGATATGGCCCTTATTTGACCCATGGTTTAGAGTGCATGCCACTCGGTCTGCGACCCCAGGTCAGTCGGGATTACCCGCTGAATTTAA	k__Fungi;p__unidentified;c__unidentified;o__unidentified;f__unidentified;g__unidentified;s__unidentified	0.866465
1dc96f1e4e15fc96e47dcf2695d012e5	CAAAATGCGATACCTGGAGTGAATTGCAGAATCCCGTGAACCATCAAGTTTTTGAACGCAAGTTGCGCCTGAGGCCTTTTGGCCAAGGGCACGTCTGCCTGGGCGTCACGCCAAAAGACACTCCACACCAACTCTGGTATGGACGTGGTGTTTGGCCCCCCATACCACATGGTTATGATGGGCTTAAGTTGTGGCTATCGGCAGTGCCGATCAGAGCACAAGGTGGATGACACATGTTATTCTCGGTGTTATGATCCGGAGAACTCCCTGCTATGATATGGCCCTTATTTGACCCATGGTTTAGAGTGCATGCCACTCGGTCTGCGACCCCAGGTCAGTCGGGATTACCCGCTGAATTTAA	k__Fungi;p__unidentified;c__unidentified;o__unidentified;f__unidentified;g__unidentified;s__unidentified	0.888763
1dd35c357b542caa19ae7b1410bdfb86	CGAAATGTAATAAGTAGTGTAAATTGCAGAATTTAGTGAATCATTGAATCTTTAAACGCACATTGCGCCCCTTAGTATTCTATGGGGCATGCCTGTTCGAGCGTTATTTGTACCTTTAAGCTCTGCTTGGTGTTGGGCGTTTTGTCTGCCTCCTCTGTGAGTAGACTCGCCTCAAAGTAATTAGTAGCTAGTGTTCTTAGTAGTAAGCGCAGCACATTTTGCGTCTTAGTCCCTAAACAGTGGCATCTACAAAGCCTCTTTCTCACTTTTGACCTTAGATTAGGTAGGAATACCTGCTGAACTTAA	k__Fungi;p__Ascomycota;c__Dothideomycetes	0.778245
1de29ab6d46b833a7a8660c6c481b7c0	CAAAATGCGATACCTGGTGTGAATTGCAGAATCCCGCGAACCATCGAGTTTTTGAACGCAAGTTGCGCCCGAGGCCTTCTGGCTGAGGGCACGCCTGCCTGGGCGTCACGCCAAAAGACAATCCCAACCCATCCGTGGGGAAGGACGTGGTGTTTGGCTCCCCGTGCTGCAAGGCGCGGTGGGCCGAAGTAGGGGCTGCCGGCTTAACTTGCCAAGCACCGCACGTGGTGGCCGACATCTAGTTGTTCTCGGTGTAGTGTCTCGGCTAGCAGCTGGCTTGTTGGCCTTAAGGACCCATGACGACCGTAGCGCTTTGTCGCTCGGACCGCGACCCCAGGTCAGACGGGATTACCCGCTGAGTTTAA	k__Fungi;p__unidentified;c__unidentified;o__unidentified;f__unidentified;g__unidentified;s__unidentified	0.743428
1de92235467359c0abce8c8c06d6b77f	CAAAATGCGATACCTGGTGTGAATTGCAGAATCCCGTGAACCATCAAGTTTTTGAACGCAAGTTGCGCCTGAGGCCTTGTGGCCAAGGGCATGTCTGCCTGGGCGTCACGCCAAAAGACACTCCACACCAACTCTGGTATGGACGTGGTGTTTGGCCCCCCATACCGCATGGTTATGATGGGCTTAAGTTGTGGCTATCGGCAGTGCCGATCAGAGCACAAGGTGGATGACACATGTTATTCTCGGTGTTATGATCCGGAGAACTCCCTGCTATGATATGGCCCTTATTTGACCCATGGTTTAGAGTGCATGCCACTCGGTCTGCGACCCCAGGTCAGTCGGGATTACCCGCTGAATTTAA	k__Fungi;p__unidentified;c__unidentified;o__unidentified;f__unidentified;g__unidentified;s__unidentified	0.868661
1df0696a3d7d2b982ad705513800a233	CAAAATGCGATACCTGGTGTGAATTGCAGAATCCCGTGAACCATCAAGTTTTTGAACGCAAGTTGCGCCTGAGGCCTTTTGGCCAAGGGCACGTCTGCCTGGGCGTCACGCCAAAAGACACTCCACACCAACTCTGGTATGGACGTGGTGTTTGGCCCCCCATACCACATGGTTATGATGGGCTTAAGTTGTGGCTATCGGCAGTGCCGATCAGAGCACAAGGTGGATGACACATGTTATTCTCGGTGTTATGATCCGGAGAACTCCCTGCTATGATATGGCCCTTCTTTGACCCATGGTTTTGAGTGCATGCCGCTCGGTCTGCGACCCCAGGTCAGTCGGGATTACCCGCTGAATTTAA	k__Fungi;p__unidentified;c__unidentified;o__unidentified;f__unidentified;g__unidentified;s__unidentified	0.871583
1e0cc5a0beee8ddddd47dec79365c675	CGAAATGCGATAAGTAATGTGAATTGCAGAATTCAGTGAATCATCGAATCTTTGAACGCACATTGCGCCCGGCAGTAATCTGCCGGGCATGCCTGTCCTAGCGTCATTTCAACCCTCGAGCCTAATTTTTTCTAAACTAAAGGATCGGTGTTGGGGCGCTACAGCGGTCTTCGGATAGCTGTAGGCTCTGAAATACAGTGGCGGTCCCGTCGCGGCGTCTTCTGCGTAGTAAGCTTATAAAACTCGCATTAGGTCCCGGCGAAGGCCAGCCGTCAAACCCTCTAATTCTTTATGGTTTGACCTCGGATCAGGTAGGGTTACCCGCTGAACTTAA	k__Fungi;p__Ascomycota;c__Sordariomycetes;o__Microascales;f__Microascaceae;g__Petriella;s__Petriella_setifera	1
1e31382455f3a06481caeca6dd1b61b1	CGAAATGCGATACTTGGTGTGAATTGCAGAATCCCGTGAACCATCGAGTCTTTGAACGCAAGTTGCGCCCGAAGCCATTAGGCCGAGGGCACGCCTGCCTGGGTGTCACACATCGTTTCCCCAACGCAAACATGTAACAATGTTGCTGCGCGGGGTGTATGCTGACCTCCCGCGAGCACCCGCCTCGTGGTTGGTTGAAATCTGGGTTCATGGCCGACTTCGCCGTGATAAAATGGTGGATGAGCCACGCTCGAGACCAATCACGTGCGAGCCGGTCAGTTCTGGACCCATCGACGACCCTTTGCGTGCACGCACGCTCCCAACGAGACCTCAGGTCAGGCGGGGCTACCCGCTGAGTTTAA	k__Fungi;p__unidentified;c__unidentified;o__unidentified;f__unidentified;g__unidentified;s__unidentified	0.711527
1e4504054dad2e547db8ffb9e88ddc93	AAAAATGCGATACCTGGTGTGAATTGCATAATCCCGCGAACCATCGAGTTTTGGAACGCAAGTTGCACCCGAGGCCTTCTGGCTAAGGGCATGCCTGCCTGGGCGTCATGCCAAAAGACGCTCCCAACCCATCATAGGGTGGGGATGTGGAGTTTGGCCTCTCGTGCCATGGTGCATGATGGGCCGAAGTCTTGGCTGCCGGCATATCTTGTTGGGCACCGCACATGGTGGGTGACATGAAGTTGTTCTCGGTGCAGTGTTCTAGCATGTTGCTGGTACTATGGCCTTTAGGACCTATGATCGACCGTTGCGCTTGGCCGCTCGAACCGTGACCTAGGTTAGGTGGGATTACCCACTGAGTTTAA	k__Fungi;p__unidentified;c__unidentified;o__unidentified;f__unidentified;g__unidentified;s__unidentified	0.841692
1e576665742ff385932d31dac4b8d499	CAAAATGCGATACCTGGTGTGAATTGCAGAATCCCGTGAACCATCAAGTTTTTGAACGCAAGTTGCGCCTAAGGCCTTTTGGCCAAGGGCACGTCTGCCTGGGCGTCACGCCAAAAGACACTCCACACCAACTCTGGTATGGACGTGGTGTTTGGCCCCCCATACCACATGGTTATGATGGGCTTAAGTTGTGGCTATCAGCAGTGCCGATCAGAGCACAAGGTGGATGACACATGTTATTCTCAGTGTTATGATCCGGAGAACTCCCTGCTATGATATGGCCCTTATTTGACCCATGGTTTTGAGTGCATGCCGCTCGGTCTGCGACCCCAGGTCAGTCGGGATTACCCGCTGAATTTAA	k__Fungi;p__unidentified;c__unidentified;o__unidentified;f__unidentified;g__unidentified;s__unidentified	0.83577
1e7098464f4ca442a0bb87eef6ec38ff	CAAAATGCGATACCTGGTGTGAATTGCAGAATCCCGCGAACCATCGAGTTTTTGAACGCAAGTTGCGCCCGAGGCCTTCTGGCTGAGGGCACGCCTGCCTGGGCGTCACGCCAAAAGACACTCCCAACCCATCTGTGGGGAAGGATGTGGTGTTTGGCTCCCCATGCTGCAAGGCACGGTGGGCCGAAGTAGGGGCTGCCGGCATAACTTGCCAAGCACCGCACGTGGTGGGCGACATCTAGTTGTTCTCGGTGCAGTGTCTCGGCTAGTAGCTGGCTTGTTGGCCTTAAGGACCCATGACGACCGTAGCGCTTTGTCGCTTGGACCGCGACCCCAGGTCAGACGGGACTACCTGCTGAGTTTAA	k__Fungi;p__unidentified;c__unidentified;o__unidentified;f__unidentified;g__unidentified;s__unidentified	0.814224
1eb08d053663bfa97ad5fabd8aa4793d	CAAAATGCGATACCTGGTGTGAATTGCAGAATCCCGTGAACCATCAAGTTTTTGAACGCAAGTTGCGCCTGAGGCCTTTTGGCCAAGGGCACGTCTGCCTGGGCGTCACGCCAAAAGACACTCCACACCAACTCTGGTATGGACGTGGTGTTTGGCCCCCCATACCACATGGTTATGATGGGCTTAAGTTGTGGCTATCGGCAGTGCCGATCAGAGCACAAGGTGGATGACACATGTTATTCTCGGTGTTATGATCCGGAGAACTCCCTGCTATGATATGGCCCTTATTCGACCCATGGTTTAGAGTGCATGCCACTCGGTCTGCGACCCCAGGTCAGTCGGCATTACCCGCTGAATTTAA	k__Fungi;p__unidentified;c__unidentified;o__unidentified;f__unidentified;g__unidentified;s__unidentified	0.901131
1f15722bac50403e62f507aaa2eeafe6	CAAAATGCGATAAGTAATGTGAATTGCAGAATTCAGTGAATCATCGAATCTTTGAACGCACATTGCGCCCGCCAGTATTCTGGCGGGCATGCCTGTTCGAGCGTCATTTCAACCCTCAAGCCCCCGGGTTTGGTGTTGGGGATCGGGCTGCGGTTCTGCCGCGTCCCGGCCCCGAAATCTAGTGGCGGTCTCGCTGCAGCCTCCATTGCGTAGTAGCTAACACCTCGCAACTGGAACGCGGCGCGGCCAAGCCGTTAAACCCCCAACTTCTGAATGTTGACCTCGGATCAGGTAGGAATACCCGCTGAACTTAA	k__Fungi;p__Ascomycota;c__Sordariomycetes;o__Hypocreales;f__Nectriaceae;g__Fusarium;s__Fusarium_chlamydosporum	0.901615
1f385f823748fd675353df1d95b0d821	CAAAATGCGATACCTGGTGTGAATTGCAGAATCCCGTGAACCATCAAGTTTTTGAACGCAAGTTGCGCCTGAGGCCTTTTGGCCAAGGGCACGTCTGCCTGGGCGTCACGCCAACAGACACTCCACACCAACTCTGGTCTGGACGTGGTGTTTGGCCCCCCATACCACATGGTTATGATGGGCTTAAGTTGTGGCTATCGGTAGTGCCGATCAGAGCACAAGGTGGATGACACATGTTATTCTCGGTGTTATGATCCGGGGAACTCCCTGCTATGATATGGCCCTTATTTGACCCATGGATTAGAGTGCATGCCACTCGGTCTGCGACCCCAGGTCAGTCGGGATTACCCGCTGAATTTAA	k__Fungi;p__unidentified;c__unidentified;o__unidentified;f__unidentified;g__unidentified;s__unidentified	0.845603
1f51eb6d464596dac7f58ad38cded77e	CAAAATGCAATACCTGGTGTGAATTGCAGAATCCCGTGAACCATCAAGTTTTTGAACGCAAGTTGCGCCTGAGGCCTTTTGGCCAAGGGCACGTCTGCCTGGGCGTCACGCCAAAAGACACTCCACACCAACTCTGGTATGGACGTGGTGTTTGGCCCCCCATACCACATGGTTATGATAGGCTTAAGTTGTGGCTATCGGCAGTGCCGATCAGAGCACAAGGTGGATGACACATGTTATTCTCGGTGTTATGATCCGGGGAACTCCCTGCTATGATATGGCCCTTATTTGACCCATGGTTTAGAGTGCATGCCACTCGGTCTGCGACCCCAGGTCAGTCGGGATTACCCGCTGAATTTAA	k__Fungi;p__unidentified;c__unidentified;o__unidentified;f__unidentified;g__unidentified;s__unidentified	0.887161
1f6b6d9a1b4a05a8dad8aab17f9d94aa	CAAAATACGATACCTGGTGTGAATTGCAGAATCCCGTGAACCATCAAGTTTTTGAACGCAAGTTGCGCCTGAGGCCTTTTGGCCAAGGGCACGTCTGCCTGGGCGTCACGCCAAAAGACACTCCACACCAACTCTGGTATGGACGTGGTGTTTGGCCCCCCATACCACATGGTTATGATGGGCTTAAGTTGTGGCTATCGGCAGTGCCGATCAGAGCACAAGGTGGATGACACATGTTATTCTCGGTGTTATGATCCGGGGAACTCCCTGCTATGATATGGCCCTTATTTGACCCATGGTTTAGAGTGCATGCCACTCGGTCTGCGACCCCAGGTCAGTCGGGATTACCCGCTGAATTTAA	k__Fungi;p__unidentified;c__unidentified;o__unidentified;f__unidentified;g__unidentified;s__unidentified	0.884378
1f8cdbfd1cfafb69b4d0680c0bdcd44b	CAAAATGCGATACCTGGTGTGAATTGCAGAATCCCGTGAACCTTCAAGTTTTTGAACGCAAGTTGCACCTGAGGCCTTTTGGCCAAGGGCACGTCTGCCTGGGCGTCACGCCAAAAGACACTCCACACCAACTCTGGTATGGACGTGGTGTTTGGCCCCCCATACCACATGGTCATGATGGGCTTAAGTTGTGGCTATCGGCAGTGCCGATCAGAGCACAAGGTGGATGACACATGTTATTCTCGGTGTTATGATCCGGAGAACTCCCTGCTATGATATGGCCCTTATTTGACCCATGGTTTTGAGTGCATGCCGCTCGGTCTGCGACCCCAGGTCAGTCGGGATTACCCGCTGAATTTAA	k__Fungi;p__unidentified;c__unidentified;o__unidentified;f__unidentified;g__unidentified;s__unidentified	0.858738
1fb0610bf893bf67e63b4dd5e6f994cc	CAAAATGCGATACCTGGTGTGAATTGCAGAATCCCGTGAACCATCAAGTTTTTGAACGCAAGTTGCGCCTGAGGCCTTTTGGCCAAGGGCACGTCTGCCTGGGCGTCACGCCAAAAGGCACTCCACACCAACTCTGGTATGGACGTGGTGTTTGGCCCCCCATACGACATGGTTATGATGGGCTTAAGTTGTGGCTATCGGCAGTGCCGATCAGAGCACAAGGTGGATGACACATGTTATTCTCGGTGTTATGATCCGGAGAACTCCCTGCTATGATATGGCCCTTATTTGACCCATGGTTTAGAGTGCATGCCACTCGGTCTGCGACCCCAGGTCAGTCGGGATTACCCGCTGAATTTAA	k__Fungi;p__unidentified;c__unidentified;o__unidentified;f__unidentified;g__unidentified;s__unidentified	0.878425
1fb1847c76038dc15af91655fe57d5b7	CGAAACGCGATAGGTAGTGTGAATTGCAGAATTCCGTGAATCATCGAATCTTTGAACGCACATTGCGCCCCTCGGTATTCCTTGGGGCATGCCTGTTCGAGCGTCATTTACACCCTCAAGCACTGCTTGGTGTTGGGCGTCTGTCCCGCCTCTCCGGCGCGGACTCGCCTCAAAGCGATTGGCGGCTGGTGCCACGGCCTGGAGTGCAGCAGAATTGCGCTCCTCGCCCGCGGCCTGGCTCCCAGAAGCGAACCCTCTCAATTGTTTGACCTCGAATCAGGTAGGGATACCCGCTGAACTTAA	k__Fungi;p__Ascomycota;c__Dothideomycetes;o__Pleosporales;f__Teichosporaceae;g__unidentified;s__unidentified	0.991653
1fb8e96ebee011b961aefc660edd936d	CAAAATGCGGTACCTGGTGTGAATTGCAGAATCCCGTGAACCATCAAGTTTTTGAACGCAAGTTGCGCCTGAGGCCTTTTGGCCAAGGGCACGTCTGCCTGGGCGTCACGCCAAAAGACACTCCACACCAACTCTGGTATGGACATGGTGTTTGGCCCCCCATACCACATGGTTATGATGGGCTTAAGTTGTGGCTATCGGCAGTGCCGATCAGAGCACAAGGTGGATGACACATGTTATTCTCGGTGTTATGATCCGGAGAACTCCCTGCTATGATATGGCCCTTATTTGACCCATGGTTTAGAGTGCATGCCACTCGGTCTGCGACCCCAGGTCAGTCGGGATTACCCGCTGAATTTAA	k__Fungi;p__unidentified;c__unidentified;o__unidentified;f__unidentified;g__unidentified;s__unidentified	0.868626
1fe8584fbb54c3e89fa74678826fab08	CAAAATGCGATACCTGGTGTGAATTGCAGAATCCCGTGAACCATCAAGTTTTTGAACGCAAGTTGCGCCTGAGGCCTTTTGGCCAAGGGCACGTCTGCCTGGGCGTCACGCCAAAAGACACTCCACACCAACTCTGGTATGGACGTGGTGTTTGGCCCCCCATACCACATGGTTATGATGGGCTTAAGTTGTGGCTATCGGCAGTGCCGATCAGAGCACAAGGTGGATGACACATGTTATTCTCGGTGTTATGATCCGGAGAACTCCCTGCTATGATATGGCCCTTATTTAACCCATGGTTTATAGTGCATGCCACTCGGTCTGCGACCCCAGGTCAGTCGGGATTACCCGCTGAATTTAA	k__Fungi;p__unidentified;c__unidentified;o__unidentified;f__unidentified;g__unidentified;s__unidentified	0.899221
2018af0b610c39f997e6e834a3cd9add	CAAAATGCGATACCTGGTGTGAATTGCAGAATCCCGTGAACCATCAAGTTTTTGAACGCAAGTTGCGCCTGAGGCCTTTTGGCCAAGGGCACGTCTGCCTGGGCGTCACGCCAAAAGACACTCCACACCAACTCTGGTATGGACGTGGTGTTTGGCCCCCCATACCAGATGGTTATGATGGGCTTAAGTTGTGGCTATCGGCAGTGCCGATCAGAGCACAAGGTGGATGACACATGTTATTCTCGGTGTTATGATCCGGGGAACTCCCTGCTATGATATGGCCCTTATTTGACCCATGGTTTAGAGTGCATGCCACTCGGTCTGCGACCCCAGGTCAGTCGGGATTACCCGCTGAATTTAA	k__Fungi;p__unidentified;c__unidentified;o__unidentified;f__unidentified;g__unidentified;s__unidentified	0.884757
204ee4ccd1c91ae7343a160aa64f4483	CAAAATGCGATAAGTAGTGTAAATTACAGAATTCAGTAAATCATCGAATCTTTAAACGCACATTGCGCCCCTTGGTATTCCATAGGGCATGCCTGTTCGAGCGTCATTTGTACCCTCAAGCTTTGCTTGGTGTTAGGCGTTTGTCCCCCCGATTTTAGTGGGGACTCGCCTTAAAACAATTAGCAGCCAGTGTTTTTTAGCGTTGAAGCGCAGCACAAGTCGCACTTCTGACCTAGTACGCTCGGCATCTATAAGCCTATTTTCTCACTTTTAACCTCAGATCAGGTAGGGATACCCGCTGAACTTAA	k__Fungi;p__Ascomycota;c__Dothideomycetes;o__Pleosporales;f__unidentified;g__unidentified;s__unidentified	0.706954
205508e10e923e43a332058318cbcd40	CAAAATGCGATACCTGGTGTGAATTGCAGAATCCCGTGAACCATCGAGTTTTTGAACGCAAGTTGCGCCTGAGGCCACTTGGTCGAGGGCACGTCTACCTGGGCGTCACGCGAAAAGACCCTCCCCCACCCTTCATGGAGCGGGATGTGGTGTTTGGCCTTCCGTGTCATGTGAATGGTTCGGTGGACTAAAGTGTAGGCTGCTAGCTATGGGGCTGGTCATTGCACTTGGTGGATGACAAATGTTGTTCTCGGAGTTGTGACATGTTTTGCTTCTAGCGATAGTACGGCTGTTATGACCCATGCATCGGAGCTTTGATTGCTTCAACCATGACCCCAGGTCAGTCGGGACTACCCGCTGAATTTAA	k__Fungi;p__unidentified;c__unidentified;o__unidentified;f__unidentified;g__unidentified;s__unidentified	0.736027
205513ef2843d025e4b8949d66d2c2f0	CGAAATGCGATAAGTAATGTGAATTGCAGAATTCAGTGAATCATCGAATCTTTGAACGCACATTGCGCCCGGCAGTAATCTGCCGGGCATGCCTGTCCGAGCGTCATTTCAACCCTCGAGCCTAGGTTTTTACAAGCCCAAGGATCGGTGTTGGGGCGCTACGGTTGTCATCTGACCGCCGTAGGCTCTGAAATACAGTGGCGGTCCCGCCGCGGCGCCTTCTGCGTAGTAGATTTACAACTCGCATTGGGTCCCGGCGAAGGCCAGCCGTCAAACCCTCTATTCTTATGGTTTGACCTCGGATCAGGTAGGGTTACCCGCTGAACTTAA	k__Fungi;p__Ascomycota;c__Sordariomycetes;o__Microascales;f__Microascaceae;g__Scedosporium;s__Scedosporium_prolificans	0.998792
208822423e4220ccd93c06cd3fb5ca21	CGAAGTGCGATAAGCACTGCGAATTGCAGAACCGTGAGTCATCAGATTTTTGAACGCAACTGGCGCTGGCTGGATCTCCAGCCAGCATGCTTGTTTCAGTGTCTTGTTTTCTCCTCACCCAAACCTTAATGCGAGAGATACCCTTCTCTTGTCAAGCACGAAAGCACTCTGCGCTCTGCGAGCGGCTTCTGACTAGCTCAGAGGTCGCACTCAATGCAGACGTCACATTTCTCACAATGTGAACTCATTGAGAGTAGAGGCTGTCAGCTCACGCTGTCAGTGCTTAGTCACTCAAACTTTCTTTGCATCTGAAATCAAGCAGGATCACCCGCTGAACTTAA	k__Fungi;p__unidentified;c__unidentified;o__unidentified;f__unidentified;g__unidentified;s__unidentified	0.891965
209f1f9ac0581df715809d838449559e	CGAAATGCGATAAGTAATGTGAATTGCAGAATTCAGTGAATCATCGAATCTTTGAACGCACCTTGCGCTCTTTGGTATTCCAAGGAGCATGCCTGTTTGAGTATCATGAAATTCTCAACCCCTGACATTCTTATGAAAGGGGCTTGGACTTTGGAGGTTGTGCTGGTTTCTATTAACCGGCTCCTCTTAAATGTATTAGTGCGAAACTAGTTCGCCCTTTTGGTGTGATAATTGTCTACACTATGAAGTGGTAAACTATTCAATTCGTGCTTCTAATAGTCCTTTTAATAGGACAAATCTTTTAAACATTGATCTCAAATCAGGTAGGACTACCCGCTGAACTTAA	k__Fungi;p__Basidiomycota;c__Agaricomycetes	0.943342
20b8791ec7226fb35a65650e1e16db8d	CAAAATGCGATACCTGGTGTGAATTGCAGAATCCCGTGAACCATCAAGTTTTTGAACGCAAGTTGCGCCTGAGGCCTTTTGGCCAAGGGCACGTCTGCCTGGGCGTCACGCCAAAAGACACTCCACACCAACTCTGGTATGGACGTGGTGTTTGGCCCCCCATACCACATGGTTATGATGGGCTTAAGTTGTGGCTATCGGCAGTGCCGATCAGAGCACAAGGTGGATGACACATGTTATTCTCGGTGTTATGATCCGGGGAACTCCCCGCTATGATATGGCCCTTATTTGACCCATGGTTTAGAGTGCATGCCACTCGGTCTGCGACCCCAGGTCAGTCGGGATTACCCGCTGAATTTAA	k__Fungi;p__unidentified;c__unidentified;o__unidentified;f__unidentified;g__unidentified;s__unidentified	0.89613
20cabf78349ce80bcb6768aec50a17bb	CAAAATGCGATACCTGGTGTGAATTGCAGAATCCCGTGAACCATCAAGTTTTTGAACGCAAGTTGCGCCTGAGGCCTTTTGGCCAAGGGCACGTCTGCCTGGGCGTCACGCCAAAAGACACTCCACACCAACTCTGGTATGGACGTGGTGTTTGGCCCCCCATACCACATGGTTATGATGGGCTTAAGTTGTGGCTATCGGCAGTGCCGATCAGAGCACAAGGTGGATGACACATGTTATTCTCGGTGTTATGATCCGGAGAACTCCCTGCTACGATATGGCCCTTATTTGACCCATGGTTTAGAGTGCATGCCACTCGGTCTGCGACCCCAGGTCAGTCGGGATTACCCGCTGAATTTAA	k__Fungi;p__unidentified;c__unidentified;o__unidentified;f__unidentified;g__unidentified;s__unidentified	0.887272
20d4722487cda4a13b469def3c8a1fd7	CAAAATGCGATACCTGGTGTGAATTGCAGAATCCCGCGAACCATCGAGTTTTTGAACGCAAGTTGCGCCCGAGGCCTTCTGGCTGAGGGCACGCCTGCCTGGGCGTCACGCCAAAAGACACTCCCAACCCATCTGTGGGGAAGGACGTGGTGTTTGGCTCCCCATGCTGCAAGGCACGGTGGGCCGAAGTAGGGGCTGCCGGCATAACTTGCCAAGCACCGCACGTGGTGGGCGACATCTAGTTGTTCTCGGTGCAGTGTCTCGGCTAGTAGCTGGCTTGTTGGCCTTAAGGACCCATGACGACCGTAGCGCTTTGTCGCTCGCACCGCGACCCCAGGTCAGACGGGACTACCCGCTGAGTTTAA	k__Fungi;p__unidentified;c__unidentified;o__unidentified;f__unidentified;g__unidentified;s__unidentified	0.769607
20f71101f3ae93f0472a7377730063c5	CAAAATGCGATATCTGGTGTGAATTGCAGAATCCCACGAACCATCGAGTTTTTGAACGCAAGTTGCGCCCGAAGCCTTCTGGCCGAGGGCACGTCTGCCTGGGCGTCTCGCCAAAAGACACTCCCAACCCAACCTCGAGTTAGGACGTGGCGTATGGCCCCCCGTACCGTAGGGCGCGGTGGGCTGAAGTTGGGGCTGCCGGCATACCGTGTCGGGCACAGCACGTGGTGGGCAACATCAAGTTGTTCTCGGTGCAGTGGCTCGGCACGCGGCCAGCGACTTGGCCCTAAGGACCCATACAGCACCGCAGCGCATTGCCGCTTGGACCGCGACCCCAGGTCAGTCGGGACTACCCACTGAGTTTAA	k__Fungi	1
20f7379c41d135359577a2c1e7d1462c	CAAAATGCGATACCTGGTGTGAATTGCAGAATCCCGTGAACCATCAAGTTTTTGAACGCAAGTTGCGCCTGAGGCCTTTTGGCCAAGGGCACGTCTGCCTGGGCGTCACGCCAAAAGACACTCCACACCAACTCTGGTATGGACGTGGTGTTTGGCCCCCCATACCACATAGTTATGATGGGCTTAAGTTGTGGCTATCGGCAGTGCCGATCAGAGCACAAGGTGGATGACACATGTTATTCTCGGTGTTATGATCCGGAAAACTCCCTGCTATGATATGGCCCTTATTTGACCCATGGTTTAGAGTGCATGCCACTCGGTCTGCGACCCCAGGTCAGTCGGGATTACCCGCTGAATTTAA	k__Fungi;p__unidentified;c__unidentified;o__unidentified;f__unidentified;g__unidentified;s__unidentified	0.897144
20fec937763495786bd49c3efeb19bf1	CAAAATGCGATACCTGGTGTGAATTGCAGAATCCCGTGAACCATCAAGTTTTTGAACGCAAGTTGCGCCTGAGGCCTTTTGGCCAAGGGCACGTCTGCCTGGGCGTCACGCCAAAAGACACTCCACACCAACTCTGGTATGGACGTGGTGTTTGGCCCCCCATACCACATGGTTATGATGGGCTTAAGTTGTGGCTATCGGCAGTGCCGATCAGAGCACAAGGTGGATGACACATGTTATTCTCGGTGTTATGATCCGGAGAACTCCCTGCTATGATATGGCCCTTATTTGACCCATGGTTTTGAGTGCATGCCGCTCGGTCTGCGACCCCAGGTCAGTCAGGATTACCCGCTGAATTTAA	k__Fungi;p__unidentified;c__unidentified;o__unidentified;f__unidentified;g__unidentified;s__unidentified	0.868611
212f855c9ce20e0ef46dc44f0ac42500	CAAAATGCGATACCTGGTGTGAATTGCAGAATCCCGCGAAGCATCGAGTTTTTGAACCCAAGTTGCGCCCGAGGCCTTTTGGCTGAGGGCACGCCTGCCTGGGCGTCATGCCAAAAGACACTCCTAACCCATCATAGGGTGTGGACGTGGAATTTGGCCTCTCGTGCCATGGTGCACGGTGGGCCCAAGTCTTGACTGCCGGTGTAACTTGCTGGGCACCGCACATGGTGGGTAACATGAAGTTGTTTTCGGTGCAGTGTCCCAGCATGTAGCTGGTACTATGGCCTTGAGGACCCATCACCGACCGTAGCGCTTGGCCGCTCGGACCGCGACCCCATGTCAGGCCGGATTACCCGCTGAGTTTAA	k__Fungi	1
214d6f8ff50a4b7003d8b16449686e65	CAAAATGCGATACCTGGTGTGAATTGCAGAATCCCGTGAACCATCAAGTTTTTGAACGCAAGTTGCGCCTGAGGCCTTTTGGCCAAGGGCACGTCTGCCTGGGCGTCACGCCAAAAGACACTCCACACCAACTCTGGTATGGACGTGGTGTTTGGCCCCCCATACCACAAGGGTATGATGGGCTTAAGTTGTGGCTATCGGCAGTGCCGATCAGAGCACAAGGTGGATGACACATGTTATTCTCGGTGTTATGATCCGGAGAACTCCCTGCTATGATATGGCCCTTATTTGACCCATGGTTTTGAGTGCAAGCCGCTCGGTCTGCGACCCCAGGTCAGTCGGGATTACCCGCTGAATTTAA	k__Fungi;p__unidentified;c__unidentified;o__unidentified;f__unidentified;g__unidentified;s__unidentified	0.889546
21d916315c5d6d77807dbfb2ddd471fd	CAAAATGCGATACCTAGTGTGAATTGCAGAATCCCATGAACCATCAAGTTTTTGAACGCAAGTTGCGCCCGAGGCCTTCTGGCTGAGGGCACGCCTGCCTGGGCGTAACGCCAAAAGACACTCCTAACCCATCATAGGGTGTGGACGTGGAGTTTGGCCTCTCGTGCCATGGTGCACGGTGGGCCGAAGTCTTGGCTACCGGTGTAACTTGCTGGGCACCGCACATGGTGGGCAACATGAAGTTGTTCTCGGTGCAGTGTCCCAGCATGTAGCTGGTACTATGGCCTTGAGGACCCATCACCGACCGTAGCGCTTGGCCGCTCGGACCGCGACCCCGGTTCAGGCGGGATTACCCGCTGAGTTTAA	k__Fungi	1
22076a1947cd0d17ff6f564a743045ff	CAAAATGCGATACCTGGTGTGAATTGCAGAATCCCACGAACCATCAAGTTTTTGAACGCAAATTGGGCCGGAGGCCTTCTGGCTGAGGGCACGCCTGCCTGAGCGTCATGCCAAAAGACACTACCAACCCATCATAGGGTGTGGACGTGGATTTTGGCCTCTCGTGCCCTGGTGCACGGTGGGCCGAAGTCTTGGCTGTCGGCGTAACTTGCTAGGCACCGCACATGGTGGGTGACATGAAGTTGTTCTCGGTGCAGTGTCCCAGCATGTAGCTGGTACTATGGCCTTGAGGACCCATCACCGACCGTAGCGCTTGGCCGCTCAGACCGCGACCCCAGGTCAGGCGGGATTACCCGCTAAGTTTAA	k__Fungi;p__unidentified;c__unidentified;o__unidentified;f__unidentified;g__unidentified;s__unidentified	0.755358
22153686ad879873545f33c77038b8b9	CAAAATGCGATACCTGGTGTGAATTGCAGAATCCCGTGAACCATCAAGTTTTTGAACGCAAGTTACGCCTGAGGCCTTTTGGCCAAGGGCACGTCTGCCTGGGCGTCAAGCCAAAAGACACTCCACACCAACTCTGGTATGGACGTGGTGTTTGGCCCCCCATACCACATGGTTATGATGGGCTTAAGTTGTGGCTATCGGCAGTGCCGATCAGAGCACAAGGTGGATGACACATGTTATTCTCGGTGTTATGATCCGGAGAACTCCCTGCTATGATATGGCCCTTATTTGACCCATGGTTTAGAGTGCATGCCACTCGGTCTGCGACCCCAGGTCAGTCGGGATTACCCGCTGAATTTAA	k__Fungi;p__unidentified;c__unidentified;o__unidentified;f__unidentified;g__unidentified;s__unidentified	0.85504
2249810fe8e13b2c2ba2006a47df1837	CAAAATGCGATAAGTAATGTGAATTGCCGAATTCAGTGAATCATCGAATCTTTGAACGCACATTGCGCCCGCTGGTATTCCGGCGGGCATGCCTGTTCGAGCGTCATTTCAACCCTCAAACCTCACGGTTTGGTGTTGGGGATCGGGTTTTCGCAAGAGAACCCGCCCCCTAAATACATTGGCGGTCTCGCTGCAGCCTCCATTGCGTAGTAGCTAACACCTCGCAACTGGAACGCGGCGCGGCCATGCCGTAAAACCCCAACTTCTGAATGTTGACCTCGGATCAGGTAGGAATACCCGCTGAACTTAA	k__Fungi;p__Ascomycota;c__Sordariomycetes;o__Hypocreales;f__Nectriaceae;g__Gibberella;s__Gibberella_avenacea	0.824438
226a034d2893ffbec042da4308f1a379	CAAAATGCGATACCTGGTGTGAATTGCAGAATCCCGCGAACCATCGAGTTTTTGAACGCAAGTTGCGCCCGAGGCCTTCTGGCTGAGGGCACGCCTGCCTGGGCGTCACGCCAAAAGACACTCCTAACCCATCATAGGGTGTGGACGTGGAGTTTGGCCTCTCGTGCCATGGTGCACGGTGGGCCGAAGTCTTGGCTGCCGGCGTAACTTGCTGGGCACCGCACATGGTGGGCGACATGAAGTTGTTCTCGGTGCAGTGTCCCAGCATGTAGCTGGTACTATGGCCTTGAGGACCCATCACTGACCTAAGCGCTTGGCCGCTCGGACCGCGACCCCAGGTCAGGCGGGATTACCCGCTGAGTTTAA	k__Fungi	1
22723aac6849b00ccbee339e4cfc00d9	CAAAATGCGATACCTGGTGTGAAGTGCAGAATCCCGTGAACCATCAAGTTTTTGAACGCAAGTTGCGCCTGAGGCCTTTTGGCCAAGGGCAGGTCTGCCTGGGCGTCACGCCAAAAGACACTCCACACCAACTCTGGTATGGACGTGGTGTTTGGCCCCCCATACCACATGGTTATGATGGGCTTAAGTTGTGGCTAACGGCAGTGCCGATCAGAGCACAAGGTGGATGACACATGTTATTCTCGGTGTTATGATCCGGGGAACTCCCTGCTATGATATGGCCCTTATTTGACCCATGGTTTAGAGTGCATGCCACTCGGTCTGTGACCCCAGGTCAGTCGGGATTACCAGCTGAATTTAA	k__Fungi;p__unidentified;c__unidentified;o__unidentified;f__unidentified;g__unidentified;s__unidentified	0.868696
227f4120415e4b3a13cc0426f7b29c40	CGAAATGCGATAAGTAATGTGAATTGCAGAATTCAGTGAATCATCGAATCTTTGAACGCACCTTGCGCCTTTTGGTATTCCGAAAGGCATGCCTGTTTGAGTGTCATGAAATCTCAATCCCATCTGGTTTATGATCAGGTGTTGGACTTGGACATGGGCGTCTGCCGGTCACACGGCTCGCCTCAAATGACTTAGTGGGATCGCTAGCATCCGTGACAGACGTAATAAGTTTCGTCTTGTCCCTTGCGTGCGTCAAGCCTGCTCAGAACACTGCTTGCCTCTGTGCAACACTTTTTTGACTCTGACCTCAAATCAGGTAGGACTACCCGCTGAACTTAA	k__Fungi;p__Basidiomycota;c__Tremellomycetes;o__Tremellales;f__Rhynchogastremataceae;g__Papiliotrema	1
228642ff8adc29c6277b04b44f1444e4	CAAAATGCGATACCTGGTGTGAATTGCAGAATCCCGTGAACCATCAAGTTTTTGAACGCAAGTTGCGCCTGAGGCCTTTTGGCTAAGGGCACGTCTGCCTGGGCGTCACGCCAAAAGACACTCCACACCAACTCTGGTATGGACGTGGTGTTTGGCCCCCCATACCACATGGTTATGATGGGCTTAAGTTGTGGCTATCGGCAGTGCCGATCAGAGCACAAGGTGGATGACACATGTTATTCTCGGTGTTATGATCCGGAGAACTCCCTGCTATGATATGGCCCTTATTCGACCCATGGTTTAGAGTGCATGCCACTCGGTCTGCGACCCCAGGTCAGTCGGGATTACCCGCTGAATTTAA	k__Fungi;p__unidentified;c__unidentified;o__unidentified;f__unidentified;g__unidentified;s__unidentified	0.899244
22df247067a121c84116ad87c35e7f00	CGAAATGCGATAAGTAATGTGAATTGCAGAATTCAGTGAATCATAGAATCTTTGAACGCACATTGCGCCCGCCAGTATTCTGGCGGGCATGCCTGTTCGAGCGTCATTTCAACCATCGAGCCCCCGGGCTTGTGTTGGGGACCTGCGGCTGCCCGCAGGCCCTGAAAACCAGTGGCGGGCTCGCTGTCACCCCGAGCGTAGTAGTTAATCCAACTCGCCCAGGGCGTGCTGCGGGCTCCGGCCGTTAAGCCACCCATTACCCCCCCAAGGTTGACCTCGGATCAGGTAGGAATACCCGCTGAACTTAA	k__Fungi;p__Ascomycota;c__Sordariomycetes;o__Sordariales;f__Sordariales_fam_Incertae_sedis;g__Madurella;s__unidentified	0.998205
22e20a2465d319ef065eaa48ddf2300c	CAAAATGCGATACCTGGTGTGAATTGCAGACTCCAGTGAATCATCGAATCTTTGAACGCACATTGCACTCTCTGGTATTCCGGAGAGTATGCCTGTCTCAGCGTCAGCTTACCATCAAACTAATGTTTGGTTTTGAGAGATGAAGTGCTTTTAGCCCTTCCCTCTTTAAAAGCATTGGCGAACAAACCAGCTGCATGACGTAGTAAACTAACTGTCGTCTGTTGCTTGCTGGAGCGTGCTGCCATCAACGACACATTTTTCTGTGTTTGACCTGAGATCAGGTAGGGATACCCCCTGAACTTAA	k__Fungi;p__unidentified;c__unidentified;o__unidentified;f__unidentified;g__unidentified;s__unidentified	0.780042
22e52d1c0cf2f19e1fbd2ddc0327ca65	CAAAATGCGATACCTGGTGTGAATTGCAGAATCCCGTGAACCATCAAGTTTTTGAACGCAAGTTGCGCCTGAGGCCTTTTGGCCAAGGGCACGTCTGCCTGGGCGTCACGCCAAAAGACACTCCACACCAACTCTGGTATGGACGTGGTGTTTGGCCCCCCATACCACATGGTTATGATGGGCTCAAGTTGTGGCTATCGGCAGTGCTGATCAGAGCACAAGGTGGATGACACATGTTATTCTCGGTGTTATGATCCGGAGAACTCCCTGCTATGATATGGCCCTTATTTGACCCATGGTTTAGAGTGCATGCCGCTCGGCCTGTGACCCCAGGTCAGTCGGGATTACCCGCTGAATTTAA	k__Fungi;p__unidentified;c__unidentified;o__unidentified;f__unidentified;g__unidentified;s__unidentified	0.838656
23297b50e56e35b94934d39aedf2c06f	CAAAATGCGATACCTGGTGTGAATTGCAGAATCCCGTGAACCATCAAGTTTTTGAACGCAAGTTGCGCCTGAGGCCTTTTGGCCAAGGGCACGTCTGCCTGGGCGTCACGCCAAAAGACACTCCACACCAACTCTGGTATGGACGTGGTGTTTGGCCCCCCATACCACATGGTTATGATGGGCTTAAGTTGTGGCGATCGGCAGTGCCGATCAGAGCACAAGGTGGATGACACATGTTATTCTCGGTGTTATGATCCGGACAACTCCCTGCTATGATATGGCCCTTATTTGACCCATGGTTTAGAGTGCATGCCACTCGGTCTGCGACCCCAGGTCAGTCGGGATTACCCGCTGAATTTAA	k__Fungi;p__unidentified;c__unidentified;o__unidentified;f__unidentified;g__unidentified;s__unidentified	0.89895
23566f71789a3305719a2a8a537c7f54	CAAAATGCGATACCTGGTGTGAATTGCAGAATCCCGTGAACCATCAAGTTTTTGAACGCAAGTTGCGCCTGAGGCCTTTTGGCTAAGGGCACGTCTGCCTGGGCGTCACGCCAAAAGACACTCCACACCAACTCTGGTATGGACGTGGTGTTTGGCCCCCCATACCACATAGTTATGATGGGCTTAAGTTGTGGCTATCGGCAGTGCCGATCAGAGCACAAGGTGGATGACACATGTTATTCTCGGTGTTATGATCCGGAGAACTCCCTGCTATGATATGGCCCTTATTTGACCCATGGTTTAGAGTGCATGCCACTCGGTCTGCGACCCCAGGTCAGTCGGGATTACCCGCTGAATTTAA	k__Fungi;p__unidentified;c__unidentified;o__unidentified;f__unidentified;g__unidentified;s__unidentified	0.883459
2391239d69200aacc678bebd42999dac	TTACATTGGGATCAGCCTGGTGAGAACCAAATTTTCGGTCCAGAGATTATAGAAGATGTCGAACGATAAGTGCAGATGGTGAAGGAAAATTTGAGGATTGCCCAGACTAGACAGAAAAGTTATGCAGATCGTCGCCGTAGGGATCTTGAATTTGTAGTAGGAGATTATGTATATTTAAAAGTGTTACCTATCCGGGGTCTACGTCGATTTAAAGTGAAGGGAAAATTAGCGCCACGGTATATTGGGCCTTTTAAAATAATTGACCGCAAGGTAGAAGTT	k__Fungi	1
23a18bfe46cd04581bcbc248978b29ad	CAAAATGCGATACCTGGTGTGAATTGCAGAATCCCGCGAACCATCGAGTTTTTGAACGCAAGTTGCGCCCGAGGCCTTCTGGCTGAGGGCACGCCTGCCTGGGCGTCACGCCAAAAGACACTCCCAACCCATCTGTGGGGAAGGACGTGGTGTTTGGCTCCCCATGCTGCAAGGCACGGTGGGCCGAAGTAGGGGCTGCCGGCATAACTTGCCAAGCACCGCACGTGGTGGGCGACATCTAGCTGGCTTGTTGGCCTTAAGGACCCATGATGATCGTAGCACTTTGTCGCTCGGACCGCGACCCCAGGTCAGACGGGATTACCCGCTGAGTTTAA	k__Fungi	1
23af31148f07c26d6771314b8341e369	CAAAATGCGATACCTGGTGTGAATTGCAGAATCCCGTGAACCATCAAGTTTTTGAACGCAAGTTGCGCCTGAGGCCTTTTGGCCAAGGGCACGTCTGCCTGGGCGTCACGCCAAAAGACACTCCACACCAACTCTGGTATGGACGTGGTGTTTGGCCCCCCATACCACATGGTTATGATGGGCTTAAGTTGTGGCTATCGGCAGTGCCGATCAGAGCACAAGGTGGATGACACATGTTATTCTCGGTGTTATGATCCGGAGAACTCCCTGCTATGATATGGCCCTTATTTGACCCATGGTTTAGAGTGCATGCCACTCGGTCTGAGAAAAAAGGGAAGGAGGGAGGAAACGCTGAATTTAA	k__Fungi;p__unidentified;c__unidentified;o__unidentified;f__unidentified;g__unidentified;s__unidentified	0.899693
23b8481711194aeaa1a55e37aa70645b	CAAAATGCGATACCTGGTGTGAATTGCAGAATCCCGTGAACCATCAAGTTTTTAAACGCAAGTTGCGCCTGAGGCCTTTTGGCCAAGGGCACGTCTGCCTGGGCGTCACGCCAAAAGACACTCCACACCAACTCTGGTATGGACGTGGTGTTTGGCCCCCCATACCACATGGTTATGATGGGCTTAAGTTGTGGCTATCGGCAGTGCCGATCAGAGCACAAGGTGGATGACACATGTTATTCTCGGTGTTATGATCCGGAGAACTCCCTGCTATGATATGGCCCTTATTTGACCCATGGTTTAGAGTGCATGCCACTCGGTCTGCGACCCCAGGTCAGTCGGGATTACCCGCTGAATTTAA	k__Fungi;p__unidentified;c__unidentified;o__unidentified;f__unidentified;g__unidentified;s__unidentified	0.889432
24008492ca3b4593f267c82602a724af	CAAAATGCGATAAGTAGTGTAAATTGCAGAATTTAGTGAATCATCAAATCTTTGAACGCACATTGCGCCCTTTGGTATTCTATAGGGCATGCCTGTTCGAGCGTTATTTGTACCTTTAAGCTCTGCTTGGTGTTGGGCGTTTTGTCTGCCTCCTCTGTAAGTAGACTCGCCTCAAAGTAATTGGTAGCTAGTGTTCTTAGTAGTAAGCGCAGCACATTTTGCGTCTTAGTCCCTAAACGGTGGCATCTACAAAGCCTCTTTCTCACTTTTGACCTTGGATTAGGTAGAGATACCTGCTGAACTTAA	k__Fungi;p__Ascomycota;c__Dothideomycetes;o__Pleosporales	0.75936
240fb17ae992b93ad295c67eb36bf418	CAAAATGCGATACCTGGTGTGAATTGCAGAATCCCGTGAACCATCAAGTTTTTGAACGCAAGTTGCGCCTGAGGCCTTTTGGCCAAGGGCACGTCTGCCTGGGCGTCACGCCAAAAGACACTCCACACCAACTCTGGTATGGACTTGGTGTTTGGCCCCCCATACCACATGGTTATGATGGGCTTAAGTTGTGGCTATCGGCAGTGCCGATCAGAGCACAAGGTGGATGACACATGTTATTCTCGGTGTTATGATCCGGAGAACTCCCTGCTATGATATGGCCCTTATTGGACCCATGGTTTAGAGTGCATGCCACTCGGTCTGCGACCCCAGGTCAGTCGGGATTACCCGCTGAATTTAA	k__Fungi;p__unidentified;c__unidentified;o__unidentified;f__unidentified;g__unidentified;s__unidentified	0.889044
246c92b4d9db11aa8abc768f34eef981	CGAAATGCGATACTTGGTGTGAATTGCAGAATCCCGTGAACCATCGAGTCTTTGAACGCAAGTTGCGCCCCAAGCCTTCTGGCCGAGGGCACGTCTGCCTGGGTGTCACAAATCGTCGTCCCCCCATCCTCTCGAGGATATCGGACGGAAGCTGGTCTCCCGTGTGTTACCGCACGCGGTTGGCCAAAATCCTAGCTAAGGATGCCAGGAGCGTCTTGACATGCGGTGGTGAATTCAATTCTCGTCAAATCGTCAGTCGTTTCGGTCCGAAAGCTCTTGATGACCCAAAGTCCTCAACGCGACCCCAGGTCAGGCGGGATCACCCGCTGAGTTTAA	k__Fungi;p__unidentified;c__unidentified;o__unidentified;f__unidentified;g__unidentified;s__unidentified	0.754804
246cffb1cd20d71a3435f7f8167acddb	CAAAATGCGATACCTGGTGTGAATTGCAGAATCCCGTGAACCATCAAGTTTTTGAACGCAAGTTGCGCCTGAGGCCTTTTGGCCAAGGGCACGTCTGCCTGGGCGTCACGCCAAAAGACACTCCACACCAACTCTGGTATGGACGTGGTGTTTGGCCCCCCATACCACATGGTTATGATGGGCTTAAGTTGTGGCTATCGGCAGTGCCGATCAGAGCACAAGGTGGATGACACATGTTATTCTCGGTGTTATGATCCGGAGAACTCCCAGCTATGATATGGCCCTTATTTGACCCATGGTTTAGAGTGCATGCCACTCGGTCTGCGACCCCAGGTCAGTCGGGATTACCCGCTGAATTTAA	k__Fungi;p__unidentified;c__unidentified;o__unidentified;f__unidentified;g__unidentified;s__unidentified	0.894195
24f0684fbcb7498c7f30fbf47f2ff4e2	CAAAATGCGATACCTGGTGTGAATTGCAGAATCCCGTGAACCATCAAGTTTTTGAACGCAAGTTGTGCCTGAGGCCTTTTGGCCAAGGGCACGTCTGCCTGGGCGTCACGCCAAAAGACACTCCACACCAACTCTGGTATGGACGTGGTGTTTGGCCCCCCATACCACATGGTTATGATGGGCTTAAGTTGTGGCTATCGGCAGTGCCGATCAGAGCACAAGGTGGATGACACATGTTATTCTCGGTGTTATGATCCGGAGAACTCCCTGCTATGATATGGCCCTTATTTGACCCATGGTTTAGAGTGCATGCCACTCGGTCTGCGACCCCAGGTCAGTCGGGATTACCCGCTGAATTTAA	k__Fungi;p__unidentified;c__unidentified;o__unidentified;f__unidentified;g__unidentified;s__unidentified	0.859573
25033865500e9eb816bda5b84ffb98ad	AAAAATGCGATACCTGGTGTGAATTGCAGAATCCCGTGAACCATCAAGTTTTTGAACGCAAGTTGCGCCTGAGGCCTTTTGGCCAAGGGCACGTCTGCCTGGGCGTCACGCCAAAAGACACTCCACACCAACTCTGGTATGGACGTGGTGTTTGGCCCCCCATACCACATGGTTATGATGGGCTTAAGTTGTGGCTATCGGCAGTGCCGATCAGAGCACAAGGTGGATGACACATGTTATTCTCGGTGTTATGATCCGGAGAACTCCCTGCTATGATATGGCCCTTATTTGACCCATGGTTTAGAGTGCATGCCACTCGGTCTGCGACCCCAGGTCAGTCGGGATTACCCGCTGAATTTAA	k__Fungi;p__unidentified;c__unidentified;o__unidentified;f__unidentified;g__unidentified;s__unidentified	0.892931
25262fb303afb16d666068cc92ce85fa	CAAAATGCGATACTTGGTGTGAATTGCAGAATCCCGTGAACCATCGAGTTTTTGAACGCAAGTTGCGCCCGAAGCCATCCGGCTGAGGGCACGCCTGCCTGGGCGTCACGCATCGCGTCGCTCCCCACCATACCTCCCCAACGGGTTGGCATGGTGTTGGGGGCGGATAATGGCCTCCCGTGCTTGTGTTTCGGTTGGCCTAAATAAGAGTTCCCTTCGGCGGACACACGACTAGTGGTGGTTGAATAGACCCTCGTCTTTTGTTGCGTGTCGTGAGCTGTAAGGGTAGCCCTCATCAAAGACCCCATTGTATCGTCTTCGGATGATGCTTCGACCGCGACCCCAGGTCAGTCGGGATTACCCGCTGAATTTAA	k__Fungi;p__unidentified;c__unidentified;o__unidentified;f__unidentified;g__unidentified;s__unidentified	0.768758
252b5c6d7b5a0ac733308a8e6fba6173	CAAAATGCGATACCTGGTGTGAATTGCAGAATCCCGCGAACCATCGAGTTTTTGAACGCAAGTTGCGCCCGAGGCCTTCTGGCTGAGGGCACGCCTGCCTGGGCGTCATGCCAAAAGACACTCCCAACCCATCATAGGGTGGGGACGTGGAGTTTGGCCTCTCGTGCCGTTGTGCACGGTGAGCCGAAGTCTTGGCTGCCGGCGTATCTTGCTGGGCACCGCACATGGTGGGCGACATGAAGTTGTTCTCAGTGCAGCGTCCCAGCATGTAGCTGGTACTATGGCCTTTAGGACCCATCATCGACCGCAGCGCTTGTACGCTCGGACCGCGACCCCAGGTCAGGCGGGATTACCCGCTGAGTTTAA	k__Fungi;p__unidentified;c__unidentified;o__unidentified;f__unidentified;g__unidentified;s__unidentified	0.701994
2557381a24fbb0e65115bfefe5d1687a	CAAAATGCGATACCTGGTGTGAATTGCAGAATCCCGCGAACCATCGAGTTTTTGAACGCAAGTTGCGCCCGAGGCCTTCTGGCCGAGGGCACGCCTGCCTGGGCGTCATTTCAACCCTCAAGCCCCCGGGTTTGGTGTTGGGGATCGGCGAGCCTCACGGCAAGCCGGCCCCGAAATACAGTGGCGGTCTCGCTGCAGCTTCCATTGCGTAGTAGTAAAACCCTCGCAACTGGTACGCGGCGCGGCCAAGCCGTTAAACCCCCAACTTCTGAATGTTGACCTCGGATCAGGTAGGAATACCCGCTGAACTTAA	k__Fungi;p__Ascomycota;c__Sordariomycetes;o__Hypocreales;f__Nectriaceae;g__Gibberella;s__Gibberella_indica	0.855108
2596e70cb3f00a20b041c7a1896ee0cd	CAAAATGCGTTACCTGGTGTGAATTGCAGAATCCCGCGAACCATCGAGTTTTTGAACACAACTTGCGCCCGAGGCCTTCTGGCTGAGGGCACGCCTGCCTGGGCATCATGCCAAAAGACACTACCAACCCATCATAGGGTGTGGACGTGGAGTTTGGCCTCTCGTGCCATGGTGCACGGTGGGCCGAAGTCTTGGCTGCCGGCGTAACTTGCTGGGCACCGCACATGGTGGGCGACATGAAGTTGTTCTCAGTGCAGTGTCCTAGCATGTAGCTGGTACTATGGCCTTGAGGACCCATCACCGACCGAAGCGCTTGGCCGCTCGGACCGCGACCCCAGGTCAGGCGGGATTACCCGCTGAGTTTAA	k__Fungi	1
25b2a2e1f8abb6dffad49bbad9776ea4	CAAAATGCGATACCTGGTGTGAATTGCAGAATCCCGTGAACCATCAAGTTTTTGAACGCAAGTTCCGCCTGAGGCCTTTTGGCCAAGGGCACGTCTGCCTGGGCGTCACGCCAAAAGGCACTCCACACCAACTCTGGTATGGACGTGGTGTTTGGCCCCCCATACGACATGGTTATGATGGGCTTAAGTTGTGGCTATCGGCAGTGCCGATCAGAGCACAAGGTGGATGACACATGTTATTCTCGGTGTTATGATACGGAGAACTCCCTGCTATGATATGGCCCTTATTTGACCCATGGTTTAGAGTGCATGCCACTCGGTCTGCGACCCCAGGTCAGTCGGGATTACCCGCTGAATTTAA	k__Fungi;p__unidentified;c__unidentified;o__unidentified;f__unidentified;g__unidentified;s__unidentified	0.863942
2616ff7a07a47bb297d52f4bc5bac495	CAAAATGCGATACCTGGTGTGAATTGCAGAATCCCGTGAACCATCAAGTTTTTGAACGCAAGTTGCGCCTGAGGCCTTTTGGCCAAGGGCACGTCTGCCTGGGCGTCACGCCAAAAGACACTCCACACCAACTCTGGTATGGACGTGGTGTTTGGCCCCCCATACCACATGGTTATGATGGGCTTAAGTTGTGGCTATGGACAGTGCCGATCAGAGCACAAGGTGGATGACACATGTTATTCTCGGTGTTATGATCCGGAGAACTCCCTGCTATGATATGGCCCTTATTTGACCCATGGTTTAGAGTGCATGCCACTCGGTCTGCGACCCCAGGTCAGTCGGGATTACCCGCTGAATTTAA	k__Fungi;p__unidentified;c__unidentified;o__unidentified;f__unidentified;g__unidentified;s__unidentified	0.882848
261c5ddef03a9c89d30bbed3784f0e41	CGAAATGCGACACTTGGTGTGAATTGCAGAATCCCGTGAACCATCGAGTCTTTGAATGCAAGTTGCGCTCGAGGCCATTAGGTTGAGAGCACGTCTGTTTGGGCGTCATGCCTTGCGTCATTCTAACCATCCACCTACTGTAAACATACTGTGAGTGATGGCGGATGTGGAGATTGACCCTCCGTGCCTTAATTGTGCGGTTGGTTTAAGTGAATGTTGTCGTTAGGTCTACGCGCGGCGAATGGTGTATCGAGTTAACACACGATGTCTCTAACTGCGTCCAGGAGTCCTACGAACGATGTAACAATAACTGAAACCATTTTCGACGTTTGCCTTAGTTGCAAGCTCGGAACATGACCTCAGATCAGGTGGGGCAACCCGCTGAGTTTAA	k__Fungi;p__unidentified;c__unidentified;o__unidentified;f__unidentified;g__unidentified;s__unidentified	0.762728
26593e211361d0c192a9b879f5e4cde8	CGAAATGCGATAAGTAATGTGAATTGCAGAATTCAGTGAATCATCGAATCTTTGAACGCACATTGCGCCCCTTGGTATTCCGAGGGGCATGCCTGTTCGAGCGTCATTACACCACTCAAGCTATGCTTGGTATTGGGTGTCGTCCTTAGTTGGGCGCGCCTTAAAGACCTCGGCGAGGCCTCACCGGCTTTAGGCGTAGTAGAATTTATTCGAACGTCTGTCAAAGGAGAGGAACTCTGCCGACTGAAACCTTTTATTTTTCTAGGTTGACCTCGGATCAGGTAGGGATACCCGCTGAACTTAA	k__Fungi;p__Ascomycota;c__Dothideomycetes;o__Dothideales;f__Aureobasidiaceae;g__Aureobasidium;s__Aureobasidium_pullulans	0.999393
267ecfd9e459e8c7dd90e5191594d84f	CAAAATGCGATACCTGGTGTGAATTGCAGAATCCCGTGAACCATCAAGTTTTTGAATGTAAGTTGTGCCTGAGGCCTTTTGGCCAAGGGCACGTCTGCCTGGGCGTCACGCCAAAAGACACTCCACACCAACTCTGGTATGGACGTGGTGTTTGGCCCCCCATACCACATGGTTATGATGGGCTTAAGTTGTGGCTATCGGTAGTGCCGATCAGAGCACAAGGTGGATGACACATGTTATTCTCGGTGTTATGATCCGGAGAACTCCCTGCTATGATGTGGCCCTTATTTGACCCATGGTTTTGAGTGCATGCCGCTCGGTCTGCGACCCCAGGTCAGTCGGGATTACCCGCTGAATTTAA	k__Fungi;p__unidentified;c__unidentified;o__unidentified;f__unidentified;g__unidentified;s__unidentified	0.74236
26d2b348d6665d839ff7f74636fbd830	CAAAATGCGATACCTGGTGTGAATTGCAGAATCCCGTGAACCATCAAGTTTTTGAACGCAAGTTGCGCCTGAGGCCTTTTGGCCAAGGGCACGTCTGCCTGGGCGTCACGCCAAAAGGCACTCCACACCAACTCTGGTATGGACGTGGTGTTTGGCCCCCCATACGACATGGTTATGATGGGCTTAAGTTGTGGCTATCGGCAGTGCCGATCAGAGCACAAGGTGGATGACACATGTTATTCTCGGTGTTATGATCCGGAGAACTCCCTGCTATGATATGGCCCTTATTTGACCCATGGTTTAGAGTGCATGCCACTCGGTCTGCGACCCCACGTCAGTCGGGATTACCCGCTGAATTTAA	k__Fungi;p__unidentified;c__unidentified;o__unidentified;f__unidentified;g__unidentified;s__unidentified	0.884279
26df159ec4899aa6b578345f906a93cf	GCAAGAAATCATCAAGCTCTGCCAAGTTATCCAGAGTAATACTTTCGATTTTTCCTATATATTCCATATTTTTCCCTGTTGCCTCCCTTTCTGACCAGTCCCACTCTTTATTTCAGCGCTCGAAAGCCTTGTTGCCGCTCACAAGAAGGCTAAAGAAGTCCTTGCTGAAAAGACAGCCGCTCAAGAGCAAGCACTTGAAGAGGGCTCTCGTGTCGAAGAGCAACAGGCGGCTCGGATTGGAGAACTAGAAGGCGAGCTTACCGCCAAAGATAGTATTTTAGCTCAAGCACTTCGCTCCAACAAGATGCTTGAAACTGAAAATGCTCGTTTAAATGCTGAACTAGCTGAAGCCTTATAAGCAGCAAAATCAGCACAGGCAGACAAGGAGAGCGCTCTGAG…	k__Fungi	1
272f1fc7894513d56352b9267d60cdeb	CGAACTGCGATAAGTAGTGTGAATTGCAGAATTCAGTGAATCATCGAGTCTTTGAACGCACATTGCGCCCCCTGGTATTCCGGGGGGCATGCCTGTCCGAGCGTCATTGCTACCCTCAAGCCCGGCTTGTGTGTTGGGTCGCCGTCCCCCCGCTCCGGGGGGGGACGGGCCCGAAAGGCAGCGGCGGCACCGCGTCCGATCCTCGAGCGTATGGGGCTCTGTCACCCGCTCTGCAGGACCGGCCGGCGCCAGCCTGGCAACCTCTTCTTACCAGGTTGACCTCGGATCAGGTAGGGATACCCGCTGAACTTAA	k__Fungi;p__Ascomycota;c__Eurotiomycetes;o__Eurotiales;f__Aspergillaceae;g__Aspergillus;s__Aspergillus_chlamydosporus	0.99782
27316b8196a703da658cc6759e22402c	CAAAATGCGATACCTGGTGTGAATTGCAGAATCCCGCGAACCATCGAGTTTTTGAACGCAAGTTGCGCCCGAGGCCTTCTGGCTGAGGGCACGCCTGCCTGGGCGTCACGCCAAAAGACACTCCTAACCCATCATAGGGTGTGGACGTGGAGTTTGGCCTCTCGTGCCATGGTGCACGGTGGGCCGAAGTCTTGGCTGCCGGCGTAATTTGCTGGGCACCGCACATGGTGGGCGACATGAAGTTGTTCTCGGTGCAGTGTCCCAGCATCTAGCTGGTACTATGGCCTTGAGGACCCATCACCGACTGAAGCGCTTGGCCGCTCGGACCGCGACCCCAGGTCAGGCGGGATTACCCGCTGAGTTTAA	k__Fungi	1
275e683a36a688e1f97b935146dd5db9	CACGCACCCTTCTTAAAACGAACCTCAAATCCTTCATCGAGAAGTTGCGAAACAGAAACCAAATTGAACCCCAAATTTTGGACAAAGGCAACTTCTCTCAGGGAAAGCTTAGCAGAGAGCGAAACAGAACCAACACCCATCACTTTACCTTGACCATTGTCCCCGAATGTGATGTACTCCTAGGTGCTTACGGGGTTGAGGCTGGAGAACCACTTGCGGTGCCCTGTCATGTGCCTAGAGCAACCGGAGTCCATGATCCACACGTTCTCCATGCCTCGATCCTGCAAAGTCAAGTAAAGCGACGGTGAGCAAACGGTCCGGCACTAGGGTTAGTCCCAAAACTGCTGTACCAGTGCCGA	k__Fungi;p__unidentified;c__unidentified;o__unidentified;f__unidentified;g__unidentified;s__unidentified	0.810828
277c10f6be3e8736caa4f86abde42fe1	CAAAATACGATACCTGGTGTGAATTGCAGAATCCCGTGAACCATCAAGTTTTTGAACGCAAGTTGCGCCTGAGGCCTTTTGGCCAAGGGCACGTCTGCCTTGGCGTCACGCCAAAAGACACTCCACACCAACTCTGGTATGGACGTGGTGTTTGGCCCCCCATACCACATGGTTATGATGGGCTTAAGTTGTGGCTATCGGCAGTGCCGATCAGAGCACAAGGTGGATGACACATGTTATTCTCGGTGTTATGATTCGGAGAACTCCCTGCTATGATATGGCCCTTATTTGACCCATGGTTTAGAGTGCATGCCGCTCGGTCTGTGACCGCAGGTCCGTTGGGATTACCTGCTGAATTTAA	k__Fungi;p__unidentified;c__unidentified;o__unidentified;f__unidentified;g__unidentified;s__unidentified	0.886892
2780359d85a9eabd4fcd78b198e4274d	CAAAATGCGATACCTGGTGTGAATTGCAGAATCCCGTGAACCATCAAGTTTTTGAACGCAAGTTGCGCCTGAGGCCTTTTGGCCAAGGGCACGTCTGCCTGGGCGTCACGCGAAAAGACACTCCACACCAACTCTGGTATGGACGTGGTGTTTGGCCCCCCATACCACATGGTTATGATGGGCTTAAGTTGTGGCTATCGGCAGTGCCGATCAGAGCACAAGGTGGATGACACATGTTATTCTCGGTGTTATGATCTGGGGAACTCCCTGCTATGATATGGCCCTTATTTGACCCATGGTTTAGAGTGCATGCCACTCGGTCTGCGACCCCAGGTCAGTCGGGATTACCCGCTGAATTTAA	k__Fungi;p__unidentified;c__unidentified;o__unidentified;f__unidentified;g__unidentified;s__unidentified	0.884376
27919463c9ff55a7861ede81e32dca9f	CAAAATGCGATACCTGGTGTGAATTGCAGAATCCCGTGAACCATCAAGTTTTTGAACGCAAGTTGCGCCTGAGGCCTTTTGGCCAAGGGCACGTCTGCCTGGGCGTCACGCCAAAAGACACTCCACACCAACTCTAGTATGGACGTGGTGTTTGGCCCCCCATACCACATGGTTATGATGGGCTTAAGTTGTGGCTATCGGCAGTGCCGATCAGAGCACAAGGTGGATGACACATGTTATTCTCGGTGTTATGATCCGGGGAACTCCCTGCTATGATATGGCCCTTATTTGACCCATGGTTTAGAGTGCATGCCACTCGGTCTGCGACCCCAGGTCAGTCGGTATTACCCGCTGAATTTAA	k__Fungi;p__unidentified;c__unidentified;o__unidentified;f__unidentified;g__unidentified;s__unidentified	0.901047
2796d3d72ed7e4c5ffc0c13f10035453	CGAAATGCGATACTTGGTGTGAATTGCAGAATCCCGTGAACCATCGAGTCTTTGAACGCAAGTTGCGCCCGATGCCATTAGGTTGAGGGCACGTCTGCCTGGGTGTCACATATCGAAGCCCCTTGCCATTTTCCTATTGAATAGGTATTGTGTGCAGGGTGAATATGTTGGCCTCCCGTGAGCTCTGTCTCATGGTTGGTTGAAAATTGAGACCTTGGTAGGGTGTGCCATGATAGATGGTGGATGTGTGACCCACGAGACCAAATCATGTGCAGCTCTATTGAATGTGGACTCATTTACCCACATGCGTTTTGTAGCGCTCGTGATGAGACCTCAGGTCAGGCGGGGCTACCCGCTGAATTTAA	k__Fungi	1
2805a4f7af17a683296fc1c326438fe8	CAAAATGCGATACCTGGTGTGAATTGCAGAATCCCGCGAACCATCGAGTTTTTGAACGCAAGTTGCGCCCGAGGCCTTCTGGCTGAGGGCACGCCTGCCTGGGCGTCACGCCAAAAGACACTCCCAACCCATCTGTGGGGAAGGACGTGGTGTTTGGCTCCCCATGCTGCAAGGCACGGTGGGCCGAAGTAGGGGCTGCCGGCATAACTTGCCAAGCACCGCACGTGGTGGGCGACATCTAGTTGTTCTCGGTGCAGTGTCTCGTGGGCTCGGACCGCGACCCCAGGTCAGACGGGACTACCCGCTGAGTTTAA	k__Fungi	1
2888e06091c2366d1fbfa5b62f0fbc37	CAAAATGCGATACCTGGTGTGAATTGCAGAATCCCGCGAACCATCGAGTTTTTGAACGCAAGTTGCGCCCGAGGCCTTCTGGCTGATGGCACGCCTGCCTGGGCGTCACGCCAAAAGACACTCCCAACCCATCTGTGGGGAAGGACGTGGTGTTTGGCTCCCCATGCTGCAAGGCACGGTGGGCCGAAGTAGGGGCTGCCGGCATAACTTGCCAAGCACCGCACGTGGTGGGCGACATCTAGTTGTTCTCGGTGCAGTGTCTCGGCTAGTAGCTGGCTTGTTGGCCTTAAGGACCCATGACGATCGTAGCGCTTTGTCGCTCGGACCGCGACCCCAGGTCAGACGGGACTACCCGCTGAGTTTAA	k__Fungi;p__unidentified;c__unidentified;o__unidentified;f__unidentified;g__unidentified;s__unidentified	0.766877
288fb35caa4e6562f23cfc3be745c94e	CGAAACGCGATAGGTAATGTGAATTGCAGAATTCCGTGAATCATCGAATCTTTGAACGCACCTTGCGCTCCATGGCATTCCGTGGAGCATGCCTGTTTGAGTGCCGCGAAATCTCCCACCCCTAGCGGTTGCCGCAAGGCGCCGCCGGGCGGCGGGGTTGGTTGGGTGCCGCTGCCTGGGCTTTGGCCCAGGCTCGCCCGAAATGCATGAGCGCTTAGCACTCGCACCGTCTCGAGGGAAGGCGGCGGAGCTGGCATCTGCGCATGGCATGATACGTCATTTGCTGTGTGGCAGCCCAGCGACCCGAGAGTGTGTGTGCGCTACTACACGCCCTTTCATTTCTGGTCTCAAATCAGGTAGGATCACCCGCTGAACTTAA	k__Fungi;p__Basidiomycota;c__Malasseziomycetes;o__Malasseziales;f__unidentified;g__unidentified;s__unidentified	1
28a6439d68749cdc8e43d74bfc4141ed	CAAAATGCGATACCTGGTGTGAATTGCAGAATCCCGCGAACCATCGAGTTTTTGAACACAAGTTGCGCCCGAGGCCTTCTGGCTGAGGGCACGCCTGCCTGGGCGTCACGCCAAAAGACACTCCTAACCCATCATAGGGTGTGGACGTGGAGTTTGGCCCCTCGTGCCATGGTGCACGGTGGGCCGAAGTCTTGGCTGCCGGCGTAACTTGCTGGGCACCGCACATGGTGGGCGACATGAAGTTGTTCTCGGTGCAGTGTCCCAGCATGTAGCTGGTACTATGGCCTTGAGGACCCATCACCGACCGAAGCGCTTGGCCGCTCGGACCGCGACCCCAGGTCAGGCGGGATTACCCGCTGAGTTTAA	k__Fungi	1
28aa131968e31a24019c951f5cadc7e4	CAAAATGCGATACCTGGTGTGCCTTTCCGCATCCCGTGCCCCCTCCCTTTTTTTCCCCCCCTTTTCTCCTTCTTCCTTTTGTCCCCTTTCCCTTCTTCCTGTTCTTCCCTCCCCCCTCCCCTCCCCCCCACCTCTTTTCTTGCCGTGGTGTTTGGCCCCCCCTCCCACCTGGTTATGATGGGCTTAAGTTGTGGCTATCGGCAGTGCCGATCAGAGCACAAGGTGGATGACACATGTTATTCTCGGTGTTATGATCCGGAGAACTCCCTGCTATGATATGGCCCTTATTTGACCCATGGTTTAGAGTGCATGCCACTCGGTCTGCGACCCCAGGTCAGTCGGGATTACCCGCTGAATTTAA	k__Fungi	1
28ba1ee07dddda83d72156aad8a52160	CAAAATGCGATACCTGGTGTGAATTGCAGAATCCCGCGAAGCATCGAGTTTTTGAACCCAAGTTGCGCCCGAGGCCTTTTGGCTGAGGGCACGCCTGCCTGGGCGTCATGCCAAAAGACACTCCTAACCCATCATAGGGTGTGGACGTGGAATTTGGCCTCTCGTGCCATGGTGCATGGTGGGCCCAAGTCTTGACTGCCGGTGTAACTTGCTGGGCACCGCACATGGTGGGTAACATGAAGTTGTTTTCGGTGCAGTGTCCCAGCATGTAGCTGGTACTATGGCCTTGAGGACCCATCACCGACCATAGCGCTTGGCCGCTCGGACCGCGACCCCATGTCAGGCCGGATTACCCGCTGAGTTTAA	k__Fungi	1
28cc55b19db2440fe224deaf5d4d207e	CAAAATGCGATACCTGGTGTGAATTGCAGAATCCCGCGAACCATCGAGTTTTTGAACGCAAGTTGCGCCCGAGGCCTTCTGGCTGAGGGCACGCCTGCCTGGGCGTCACGCCAAAAGACACTCCCAACCCATCTGTGGGGAAGGACGTGGTGTTTGGCTCCCCATGCTGCAAGGCACGGTGGGCCGAAGTAGGGGCTGCCGGCATAACTTGCCAAGCACCGCACGTGGTGGGCGACATCTAGTTGTTCTCGGTGCAGTGTCTCGGCTAGTAGCTGGCTTGTTGGCCTTAAGGACCCATGACGACCGTAGCGCTTTGTCGCTCGGACCGCGGCCCCAGGTCAGACGGGACTACCCGCTGAGTTTAA	k__Fungi;p__unidentified;c__unidentified;o__unidentified;f__unidentified;g__unidentified;s__unidentified	0.758607
28d11128d2d418d44dd05a3d0ad16f1a	CGAAATGCGATAAGTAGTGTGAATTGCAGAATTCAATGAATCATCGAATCTTTGAACGCACATTGCGCCCCTTGGTATTCCATGGGGCATGCCTGTTCGAGCGTCATTTGTACCTTCAAGCTCTGCTTGGTATTGGGTGTTTGTCTCGCCTTTGCGTGTAGACTCGCCTTAAAACAATTGGCAGCCGGCGTATTGATTTCGGAGCGCAGTACATCTCGCGCTTTGCACTCATAACGACGACGTCCAAAAGTACATTTTTACACTCTTGACCTCGGATCAGGTAGGGATACCCGCTGAACTTAA	k__Fungi;p__Ascomycota;c__Dothideomycetes;o__Pleosporales;f__Didymellaceae;g__Epicoccum;s__Epicoccum_nigrum	0.715128
28d9a3d3bbba37d42a6ae078c1bd6bbf	CAAAATGCGATACCTGGTGTGAATTGCAGAATCCCGCGAACCATCGAGTTTTTGAACACAAGTTGCGCCTGAGGCCTTCTGGCTGAGGGCACGCCTGCCTGGGCGTCACGCCAAAAGACACTCCCAACCCATCCATGGGGAAGGACGTGGTGTTTGGCTCCCCGTGCTGCAAGGCGCGGTGGGCCAAAGTAGGGGCTGCCGGCATAACTTGCCGAGCACCGCACGTGGTGGGCGACATCTAGTTGTTCTCGGTGTAGTGTCTCGGCTAGCAGCTGGCTTGTTGGCCTTAAGGACCCATGACGACCGTAGCGCTTTGTTGCTCGGACCGCGACCCCAGGTCAGACGGGATTACCCGCTGAGTTTAA	k__Fungi;p__unidentified;c__unidentified;o__unidentified;f__unidentified;g__unidentified;s__unidentified	0.725801
2915cbafe328d085222a645f2d2af84d	CAAAATGCGATACCTGGTGTGAATTGCAGAATCCCGTGAACCATCAAGTTTTTGAACGCAAGTTGCGCCTGAGGCCTTTTGGCCAAGGGCACATCTGCCTGGGCGTCACGCCAAAAGACACTCCATACCAACTCTGGTATGGACGTGGTGTTTGGCCCCCCATACCACATGGTTATGATGGGCTTAAGTTGTGGCTATCGGCAGTGCCGATCAGAGCACAAGGTGGATGACACATGTTATTCTCGGTGTTATGATCCGGGGAACTCCCTGCTATGATATGGCCCTTATTTGACCCATGGTTTAGAGTGCATGCCACTCGGTCTGCGACCCCAGGTCAGTCGGGATTACCCGCTGAATTTAA	k__Fungi;p__unidentified;c__unidentified;o__unidentified;f__unidentified;g__unidentified;s__unidentified	0.877951
293744f397be993271deb4d0cc006aef	CAAAATGCGATACCTGGTGTGAATTGCAGAATCCCGTGAACCATCAAGTTTTTGAACGCAAGTTGCGCCTGAGGCCTTTTGGCCAAGGGCACGTCTGCCTGGGCGTCACGCCAAAAGACACTCCACACCAACTCTGGTATGGACGTGGTGTTTGGCCCCCCATACCACATGGTTATGATGGGCTTAAGTTGTGGCTATCGGCAGTGCCGATCAGAGCACAAGGTGGATGACACATGTTATTCTCGGTGTTATGATCCGGAGAACTCCCTGCTATGATATGGCCCTTATTTAACCCATGGTTTAGAGTGCATGCCACTCAGTCTGCGACCCCAGGTCAGTCGGGATTACCCGCTGAATTTAA	k__Fungi;p__unidentified;c__unidentified;o__unidentified;f__unidentified;g__unidentified;s__unidentified	0.915016
297450fc53268c94c0b6bff727c5b62a	CAAAATGCGATACCTGGTGTGAATTGCAGAATCCCGTGAACCATCAAGTTTTTGAACGCAAGTTGCGCCTGAGGCCTTTTGGCCAAGGGCACGTCGGCCTGGGCGTCACGCCAAAAGACACTCCACACCAACTCTGGTATGGACGTGGTGTTTGGCCCCCCATACCACATGGTTATGATGGGCTTAAGTTGTGGCTATCGGCAGTGCCGATCAGAGCACAAGGTGGATGACACATGTTATTCTCGGTGTTATGATCCGGAGAACTCCCTGCTATGATATGGCCCTTATTTGACCCATGGTTTAGAGTGCATGCCACTCGGTCTGCGACCCCAGGTCAGTCGGGATTACCCGCTGAATTTAA	k__Fungi;p__unidentified;c__unidentified;o__unidentified;f__unidentified;g__unidentified;s__unidentified	0.886236
29f5c469c20a1da3786909fe67e31ff6	CGAAATGCGATAAGTAGTGTGAATTGCAGAATTCAGTGAATCATCGAATCTTTGAACGCACATTGCGCCCCTTGGTATTCCATGGGGCATGCCTGTTCGAGCGTCATTTGTACCTTCAAGCTTTGCTTGGTGTTGGGTGCTTGTCTTTTTGTTAAGACTCACCTCAAAGTCATTGGCAGCCAGTGTTTTGGTAGTAAGCGCAGCACATTTTGCGTCTTGGTCCCTCAACAGCGGCATCCATCAAGCTATTTTCTCACTTTTGACCTCGGATCAGGTAGGGATACCCGCTGAACTTAA	k__Fungi;p__Ascomycota;c__Dothideomycetes;o__Pleosporales;f__Phaeosphaeriaceae;g__Phaeosphaeria;s__Phaeosphaeria_oryzae	0.99999
2a1ae141e4ed9b92f9ce580a450e4aa4	CAAAATGCGATACCTGGTGTGAATTGCAGAATCCCGCGAACCATCGAGTTTTTGAACGCAAGTTGCGCCCGAGGCCTTCTGGCTGAGGGCACACCTGCCTTGGCGTCACACCAAAAGACACTCCTACCCCCTCATAGGGTGTGGACGTGGAGTTTGGCCTCTCGTGCCATGGTGCACGGTGGGCCGAAGTCTTGGCTGTCGGCGTAACCTCCTGGGCACCGCACATGGTGGGCGACATGAAGTTGTTCTCAGTGCAGTGTCCCACCATGTAGCTGGTACTATGGCCTTGAGGACCCATCACCGACCGTAGCGCTTGGCCGCTCGGACCGCGACCCAAGGTCAGGCGGGATTACCCGCTGAGTTTAA	k__Fungi	1
2a2fcc5148311272a955e36692e819ce	CGAAATGCGATAAGTAGTGTGAATTGCAGAATTCAGTGAATCATCGAATCTTTGAACGCACATTGCGCCCCTTGGTATTCCATGGGGCATGCCTGTTCGAGCGTCATTTGTACCTTCAAGCTCTGCTTGGTGTTGGGCGTTTTGTCTACCTCCTCTGTGAGTAGACTCGCCTCAAAGTAATTGGCAGCCAGTGTTCTTGGTAGTAAGCGCAGCACATTTTGCGTCTTAGTCCCTGAACGGTGGCATCCACAAAGCCTCTTTCTCACTTTTGACCTCGGATCAGGTAGGGATACCCGCTGAACTTAA	k__Fungi;p__Ascomycota;c__Dothideomycetes;o__Pleosporales;f__Phaeosphaeriaceae;g__Neosulcatispora;s__Neosulcatispora_strelitziae	0.706146
2a3ff9d83126a0b29e3c30b7738c9156	CGAAATGCGATAAGTAATGTGAATTGCAGAATTCAGTGAATCATCGAATCTTTGAACGCACATTGCGCCCCTTGGTATTCCGAGGGGCATGCCTGTTCGAGCGTCATTACACCACTCAAGCTATGCTTGGTATTGGGTGCCGTCCTTAGTTGGGCGCGCCTTAAAGACCTCGGCGAGGCCTCACCGGCTTTAGGCGTAGTAGAATTTATTCGAACGTCTGTCAAAGGAGAGGAACTCTGCCGATTGAAACCTTTATTTTTCTAGGTTGACCTCGGATCAGGTAGGGATACCCGCTGAACTTAA	k__Fungi;p__Ascomycota;c__Dothideomycetes;o__Dothideales;f__Aureobasidiaceae;g__Aureobasidium;s__Aureobasidium_pullulans	0.997391
2adcc60065ab44c857d5ed090df0f02d	CAAAATGCGATACCTGGTGTGAATTGCAGAATCCCGTGAACCATCAAGTTTTTGAACGCAAGTTGCGCCTGAGTCCTTTTGGCCAAGGGCACGTCTGCCTGGGCGTCACGCCAAAAGACACTCCACACCAATTCTGGTATGGACGTGGTGTTTGGCCCCCCATACCACATGGTTATGATGGGCTTAAGTTGTGGCTATCGGCAGTGCCGATCAGAGCACAAGGTGGATGACACATGTTATTCTCGGTGTTATGATCCGGAGAACTCCCTGCTATGATATGGCCCTTATTCGACCCATGGTTTAGAGTGCATGCCACTCGGTCTGCGACCCCAGGTCAGTCGGGATTACCCGCTGAATTTAA	k__Fungi;p__unidentified;c__unidentified;o__unidentified;f__unidentified;g__unidentified;s__unidentified	0.91565
2b02402d83e2fb95eb3d67fb5a22e24a	CAAAATGCGATACCTGGTGTGAATTGCAGAATCCCGTGAACCATCAAGTTTTTGAACGCAAGTTGCGCCTGAGGCCTTTTGGCCAAGGGCACGTCTGCCTAGGCGTCACGCCAAAAGACACTCCACGCCAACTCTGGTATGGACGTGGTGTTTGGCCCCCCATACCACATGGTTATGATGGGCTTAAGTTGTGGCTATCGGCAGTGCCGATCAGAGCACAAGGTGGATGACACATGTTATTCTCGGTGTTATGATCCGGAGAACTCCCTGCTATGATATGGCCCTTATTTGACCCATGGTTTAGAGTGCATGCCACTCGGTCTGCGACCCCAGGTCAGTCGGGATTACCCGCTGAATTTAA	k__Fungi;p__unidentified;c__unidentified;o__unidentified;f__unidentified;g__unidentified;s__unidentified	0.890743
2b11acb11dfd83feb4b367a19de7b1f8	CAAAATGCGATACCTGGTGTGAATTGCAGAATCCCGTGAACCATCAAGTTATTGAACGCAAGTTGCGCCTTAGGCCTTTTGGCCAAGGGCACGTCTGCCTGTGCGTCACGCCAAAAGACACTCCACACGAACTCTGGTACGGACGTGGTGTTTGGCCCCCCATACCACATGGTTATGATGGGCTTAAGTTGTGGCTATCGGCAGTGCCGATCAGAGCACAAGGTGGATGACACATGTTTTTCTCGGTGTTATGATCCGGGGAACTCCCTGCTATGATATGGCCCTTATTTGACCCATGGTTTAGAGTGCATGCCACTCGGTCTGCGACCCCAGGTCAGTCGGGATTACCCGCTGAATTTAA	k__Fungi;p__unidentified;c__unidentified;o__unidentified;f__unidentified;g__unidentified;s__unidentified	0.882584
2b25195f25de07326da682009087514d	CAAAATGCGATACCTGGTGTGAATTGCAGAATCCCGTGAACCATCAAGTTTTTGAACGCAAGTTGCGCCTGAGGCCTTTTGGCCAAGGGCACGTCTGCCTGGGCGTCACGCCAAAAGACACTCCACACCAACTCTGGTATGGACGTGGTGTTTGGCCCCCCATACCACATGGTTATGATGGGCTTAAGTTGTGGCTATCGGCAGTGCCGATCAGAGCACAAGGTGGATGACACATGTTATTCTCGGTGTTATGATCCGGAGAACTCCCTGCTATGATATGGCCCTTATTTGACCCATGGTTTTGAGTGCATGCCGCTCGGTCTGCGACCCCAGGTCAGTCGGGATTACCCGCTGAATTTAA	k__Fungi;p__unidentified;c__unidentified;o__unidentified;f__unidentified;g__unidentified;s__unidentified	0.871586
2b75ac7f99c6398920fe73b70c4b7f73	CAAAATGCGATACCTGGTGTGAATAGCAGAATCCCGTGAACCATCAAGTTTTTGAACGCAAGTTGCGCCTGAGGCCTTTTGGCCAAGGGCACGTCTGCCTGGGCGTCACGCCAAAAGACACTCCACACCAACTCTGGTATGGACGTGGTGTTTGGCCCCCCATACCACATAGTTATGATGGGCTTAAGTTGTGGCTATCGGCAGTGCCGATCAGAGCACAAGGTGGATGACACATGTTATTCTCGGTGTTATGATCCGGAGAACTCCCTGCTATGATATGGCCCTTATTTGACCCATGGTTTAGAGTGCATGCCACTCGGTCTGCGACCCCAGGTCAGTCGGGATTACCCGCTGAATTTAA	k__Fungi;p__unidentified;c__unidentified;o__unidentified;f__unidentified;g__unidentified;s__unidentified	0.876598
2b9d6dca8fb8a985f67494b4e847c157	CAAAATGCGATACCTGGTGTGAATTGCAGAATCCCATGAACCATCAAGTTTTTGAACGCAAGTTGCGCCTGAGGCCTTTTGGCCAAGGGCACATCTGCCTGGGCGTCACGCCAAAAGACACTCCACACCAACTCTGGTATGGACGTGGTGTTTGGCCCCCCATACCACATGGTTATGATGGGCTTAAGTTGTGTCTATCGGCAGTGCCGATCAGAGCACAAGGTGGATGACACATGTTATTCTCGGTGTTATTATCCGGGGAACTCCCTGCTATGATATGGCCCTTATTTGACCCATGGTTTAGAGGGCATGCCACTCGGTCTGCGACCCCAGGTCAGTCGGGATTACCCGCTGAATTTAA	k__Fungi;p__unidentified;c__unidentified;o__unidentified;f__unidentified;g__unidentified;s__unidentified	0.886185
2c1cbac4575550d29ad8090cac285bcc	CAAAATGCGATACCTGGTGTGAATTGCAGAATCCCGCGAACCATCGAGTTTTTGAACGCAAGTTGCGCCCGAGGCCTTCTGGCTGAGGGCACGCCTGCCTGGGCGTCACGCCAAAAGACACTCCTAACCCATCATAGGGTGTGGACGTGGAGTTTGGCCTCTCGTGCCATGGTGCACGGTGGGCCGAAGTCTTGGCTGCCGGCGTAACTTGCTGGGCACCGCACATGGTGGGCGACATGAAGTTGTTCTCAGTGCAGTGTCCCAGCATGTAGCTGGTACTATGGCCTTGAGGACCCATCACCGACCGAAGCGCTTGGCCGCTCGGACCGTGACCCTAGGTCAGGCGGGATTACCCGCTGAGTTTAA	k__Fungi	1
2c240e1c3ff2fd41d9acbdf25ca29deb	CAAAATGCGATACCTGGTGTGAATTGCAGAATCCCGTGAACCATCAAGTTTTTGAACGCAAGTTGCGCCTGAGGCCTTTTGGCCAAGGGCACGTCTGCCTGGGCGTCACGCCAAAAGGCACTCCACACCAACTCTGGTATGGACGTGGTGTTTGGCCCCCCATACGACATGGTTATGATGGGCTTAAGTTGTGGCTATCGGCAGTGCCGATCAGAGCACAAGGTGGATGACACATGTTATTCTCGGTGTTATGATCCGGAGAACTCCCTGCTACGATATGGCCCTTATTTGACCCATGGTTTAGAGTGCATGCCACTCGGTCTGCGACCCCAGGTCAGTCGGGATTACCCGCTGAATTTAA	k__Fungi;p__unidentified;c__unidentified;o__unidentified;f__unidentified;g__unidentified;s__unidentified	0.878405
2c33be124b398dbb1740fa11fc26f9a1	CGAAATGCGATAAGTAGTGTGAATTGCAGAATTCAGTGAATCATCGAATCTTTGAACGCACATTGCGCCCCTTGGTATTCCATGGGGCATGCCTGTTCGAGCGTCATTTGTACCTTCAAGCTCTGCTTGGTGTTGGGTGTTTGTCTCCTGTAGACTCGCCTTAAAACAATTGGCAGCCGGCGTATTGATTTCGGAGCGCAGTACATCTCGCGCTTTGCACTCATAACGACGACGTCCAAAAGTACATTTTTACACTCTTGACCTCGGATCAGGTAGGGATACCCGCTGAACTTAA	k__Fungi;p__Ascomycota;c__Dothideomycetes;o__Pleosporales;f__Didymellaceae;g__Epicoccum	0.741574
2c4917ef83a8b01b37f55b9f144cfa7b	CAAAATGCGATACCTGGTGTGAATTGCAGAATCCCGCGAACCATCGAGTTTTTGAACGCAAGTTGCGCCCGAGGCCTTCTGGCTGAGGGCACGCCTGCCTGGGCGTCACGCCAAAAGACACTCCCAACCCATCCATGGGGAAGGACGTGGTGTTTGGCTCCCCGTGCTGCAAGGCGCGGTGGGCCGAAGTAGGGGCTGCCGGCATAACTTGCCGAGCACCGCACGTGGTGGGCGACATCTAGTTTTTCTCGGTGTAGTGTCTCGGCTAGCAGCTGGCTTGTTGGCCTTAAGGACCCATGATGACCGTAGCACTTTGTCACTCGGACCGTGACCCCAGGTCAGACGGGACTACCCGCTGAGTTTAA	k__Fungi;p__unidentified;c__unidentified;o__unidentified;f__unidentified;g__unidentified;s__unidentified	0.731018
2c504d222fb7c3a0047b9eb59e5108a3	CAAAATGCGATACCTGGTGTGAATTGCAGAATCCTGTGAACCATCAAGTTTTTGAACGCAAGTTGCGCCTGAGGCCTTTTGGCCAAGGGCACGTCTGCCTGGGCGTCACGCCAAAAGACACTCCACACCAACTCTGGTATGGACGTGGTGTTTGGCCCCCCATACCACATGGTTATGATGGGCTTAAGTTGTGGCTATCGGCAGTGCCGATCAGAGCACAAGGTGGATGACACATGTTATTCTCGGTGTTATGATCCGGAGAACTCCCTGCTATGATATGGCCCTTATTTAACCCATGGTTTAGAGTGCATGCCACTCGGTCTGCGACCCCAGGTCAGTCGGGATTACCCGCTGAATTTAA	k__Fungi;p__unidentified;c__unidentified;o__unidentified;f__unidentified;g__unidentified;s__unidentified	0.916017
2c54b64c3458988bf4ed91a15f1c0d83	CAAAATGCGATACCTGGTGTGAATTGCAGAATCCCGTGAACCATCAAGTTTTTTAACGCAAGTTGCGCCTGAGGCCTTTTGGCCAAGGGCACGTCTGCCTGGGCGTCACGCCAAAAGACACTCCACACCAACTCTGGTATGGACGTGGTGTTTGGCCCCCCATACCACATGGTTATGATGGGCTTAAGTTGTGGCTATCGGCAGTGCGGATCAGAGCACAAGGTGGATGACACATGTTATTCTCGGTGTTATGATCCGGAGAACTCCCTGCTATGATATGGCCCTTATTTGACCCATGGTTTAGAGTGCATGCCACTCGGTCTGCGACCCCAGGTCAGTCGGGATTACCCGCTGAATTTAA	k__Fungi;p__unidentified;c__unidentified;o__unidentified;f__unidentified;g__unidentified;s__unidentified	0.886291
2c657cb1c41060a651b3fbce0185451e	CAAAATGCGATACCTGGTGTGAATTGCAGAATCCCGTGAACCATCAAGTTTTTGAACGCAAGTTGCGCCTGAGGCCTTTTGGCCAAGGGCACGTCTGCCTGGGCGTCACGCCAAAAGGCACTCCACACCAACTCTGGTATGGACGTGGTGTTTGGCCCCCCATACCACATGGTTATGATGGGCTTAAGTTGTGGCTATCGGCAGTGCCGATCAGAGCACAAGGTGGATGAGACATGTTACTCTCGGTGTTATGATCCGAAGAACTCCCTGCTATGATATGGCCCTTATTTGACCCATGGTTTAGAGTGCATGCCACTCGGTCTGCGACCCCAGGTCAGTCGGGATTACCCGCTGAATTTAA	k__Fungi;p__unidentified;c__unidentified;o__unidentified;f__unidentified;g__unidentified;s__unidentified	0.883378
2c68f4c06817cf73ba9c720eb6f1974c	CAAAATGCGATACCTGGTGTGAATTGCAAAATCCCGTGAACCATCGAGTTTTTGAACGCAAGTTGCGCCTGAGGCCACTTGGTCGAGGGCACGTCTGCCTGGGCGTCACGCGAAAAGACACTCCCCCACCCTTCGTGGAGCGGGATGTGGTGTTTGGCCTTCCGTGTCATGTGAATGGTTCGGTGGACTAAAGTGTAGGCTGCTAGCTATGGGGCTGGTCATAGCACTTGGTGGATGACAAATGTTGTTCTCGGAGTTGTGACATGTATTGCTTCTAGCGATAGTATGGCTGTTATGACCCATGCATCGGAGCTTTGATTGCTTCAACCATGACCCCAGGTCAGTCGGGACTACCCGCTGAATTTAA	k__Fungi	1
2c6bf02013f3ea82a9609fccc2bcfabc	CAAAATGCGATACCTGGTGTGAATTGCAGAATCCCGCGAACCATCGAGTTTTTGAACGCAAGTTGCGCCCGAGGCCTTCTGGCTGAGGGCACGCCTGCCTGGGCGTCACGCCAAAAGACACTCCTAACCCATCATAGGGTGTGGACGTGGAGTTTGGCCTCTCGTGCCATGGTGCACGGTGGGCCGAAGTCTTGGCTGCCGGCGTAACTTGCTGGGCACCGCACATGGTGGGCGACATGAAGTTGTTCTCGGTGCAGTGTCCCAGCATGTAGCTGGTACTATGGCCTTGAGGACCCATCACCGATCGAAGCGCTTGGCCGCTCGGACCGCGACCCCAGGTCAGGCGGGATTACCCGCTGAGTTTAA	k__Fungi	1
2c7d5eda2c636987d21642ae2f3e5602	CGAAATGCGATAAGTAATGTGAATTGCAGAATTCAGTGAATCATCGAATCTTTGAACGCACATTGCGCCCCCTGGTATTCCGGGGGGCATGCCTGTCCGAGCGTCATTACAACCCTCAAGCCTAGCTTGGTGTTGGGCTCCGCGGCCTAGCGGGCCCTAAAATCAGTGGCGGTGCCGTCCAGCTCCGAGCGTAGTAACTCTTCTCGCTCTGGAGGCCTGGGCGCGTGCTTGCCAGCAACCCCCCAATTTTATCAGGTTGACCTCGGATCAGGTAGGGATACCCGCTGAACTTAA	k__Fungi;p__Ascomycota;c__Eurotiomycetes;o__Onygenales;f__Onygenales_fam_Incertae_sedis;g__Chrysosporium;s__Chrysosporium_pseudomerdarium	0.907036
2c9af737d019d5898645474f107ed9d4	GAGAGAAGGGAGGGAACAAGGCCAATGTCACCATTGTTATGAGTGGGATCCTGAACTGGAAGACTGAGAAGCAGCAGCAGAACCTGTAGGTGCAGAGGGCTGAGTCACAGTACCAGCAGCTCCTGTCGACGACGAGGTGGCAAGGCGACTGAGCAACCTGAGTAGATCCTGAGTGTCGAATCCAGCAGAACTCCCCTGAACACCTCCAGCACCAGAGCTAGCAACACCTTGAGAAGATCGACGAGCACGAGCCTTCTCTCTCTTCTTCCG	k__Fungi	1
2ca489ac2ed2fe32cccd9d3f40908658	CAAAATGCGATACCTGGTGTGAATTGCAGAATCCCGCGAACCATCGAGTTTTTTAACGCAAGTTGCGCCCGAGGCCTTCTAGCTGAGGGCACGCCTGCCTGGGCGTCACGGCAAAAGACACTACCAACCCATCATAGGGTGTGGACGTGGAGTTTGGCGACTCGTGCCATGGTGCACGGTGGGCCGAAGTCTTGGCTGTCGGCGTAACTTGCTGGGCACCGCACATGGTGGGCGACATGATGTTGTTCTCGGTGCAGTGTCCCAGCATGTAGCTGGTACTATGGCCTTGAGGACCCATCACCGACCGTAGCGCTTGGCCGCTCGGACCGCAACCCCAGGTCAGGCGGGATTACCCGCTGAGTTTAA	k__Fungi;p__unidentified;c__unidentified;o__unidentified;f__unidentified;g__unidentified;s__unidentified	0.744296
2cd823ad8f03bc1cdf73ac19350e4c9d	CGAAATGCGATAAGTAATGTGAATTGCAGAATTCAGTGAATCATCGAATCTTTGAACGCACCTTGCGCCTTTTGGTATTCCGAAAGGCATGCCTGTTTGAGTGTCATGAAATCTCAACCCCATCTGGTTTATGATCAGTCGGGGCTTGGACATGGGCGTCTGCCGGTTACACGGCTCGCCTCAAATGACTTAGTGGGATCGCTAGCATCCGTGACAGACGTAATAAGTTTCGTCTTGTCCCTTGCGTGCGTCAAGCCTGCTCAGAACACCGCTTGCCTCTGTGCAACACTTTTTTGACTCTGACCTCAAATCAGGTAGGACTACCCGCTGAACTTAA	k__Fungi;p__Basidiomycota;c__Tremellomycetes;o__Tremellales;f__Rhynchogastremataceae;g__Papiliotrema;s__Papiliotrema_perniciosus	0.805629
2cdb5108dc0efb6fea9eb38bba5801fa	CAAAATGCGATACCTGGTGTGAATTGCAGAATCCCGTGAACCATCGAGTTTTTGAACGCAAGTTGCGCCCGAGGCCTTCTGGCTGAGGGCACGCCTGCCTGGGCGTCACGCCAAAAGACACTCCCAACCCATCTGTGGGGAAGGACGTGGTGTTTGGCTCCCCATGCTGCAAGGCACGGTGGGCCGAAGTAGGGGCTGCCGGCATAACTTGCCAAGCACCGCACGTGGTGGGCGACATCTAGTTGTTCTCGGTGCAGTGTCTCGGCTAGTAGCTGGCTTGTTGGCCTTAAGGACCCATGACGACCGTAGCGCTTTGTCGCTCGGACCGCGACCCCAGGTCAGACGGGACTACCCGCTGAGTTTAA	k__Fungi;p__unidentified;c__unidentified;o__unidentified;f__unidentified;g__unidentified;s__unidentified	0.760423
2d24398a39adf631d90b7e6b32edb784	CGAAATGCGATAAGTAGTGTGAATTGCAGAATTCAGTGAATCATCGAATCTTTGAACGCACATTGCGCCCCTTGGTATTCCATGGGGCATGCCTGTTCGAGCGTCATTTGTACCCTCAAGCTTTGCTTGGTGTTGGGCGTCTTGTCGGACTATCCGACTCGCCTCAAATACATTGGCAGCCGGCACTTTGGCCTAGGAGCGCAGCACATTTTGCGATCGTAAGCCGTTGTGACAGCATCCATAAGATTTATTTTACCACGTTTGACCTCGGATCAGGTAGGGATACCCGCTGAGTTTAA	k__Fungi;p__Ascomycota;c__Dothideomycetes;o__Pleosporales;f__Pleosporaceae;g__Edenia;s__Edenia_gomezpompae	0.999992
2d57839e2bd7bdfe05902fc2b960b344	CAAAATGCGATACCTGGTGTGAATTGCAGAATCCCATGAACCATCAAGTTTTTGAACGCAAGTTGCGCCCGAGGCCTTCTGGCTGAGGGCACGCCTGCCTGGGCGTAACGCTAAAAGACACTCCTAACCCATCATAGGGTGTGGACGTGGAGTTTGGCCTCTCGTGCCATGGTGCACGGTGGGCCGAAGTCTTGGCTGCCAGCGTAACTTGCTGGACACCGCACATGGTGGGCGACATGAAGTTGTTCTCGGTGCAGTGTCCCAGCATGTAGCTGGTACTATGGCCTTGAGGACCCATCACCGACCGTAGCGCTTGGCCGCTCGGACCGCGACCCCAGGTCAGGCGGGATTACCCGCTGAGTTTAA	k__Fungi	1
2d5f9ccf300125ee571660cfe5293872	CAAAATGCGATACCTGGTGTGAATTGCAGAATCCCGTGAACCATCAAGTTATTGAACGCAAGTTGCGCCTTAGGCCTTTTGGCCAAGGGCATGTCTGCCTGTGCGTCACGCCAAAAGACACTCCACACGAACTCTGGTACGGACGTGGTGTTTGGCCCCCCATACCACATGGTTATGATGGGCTTAAGTTGTGGCTATCGGCAGTGCCGATCAGAGCACAAGGTGGATGACACATGTTATTCTCGGTGTTATGATCCGGGGAACTCCCTGCTATGATATGGCCCTTATTTGACCCATGGTTTAGAGTGCATGCCACTCGGTCTGCGACCCCAGGTCAGTCGGGATTACCCGCTGAATTTAA	k__Fungi;p__unidentified;c__unidentified;o__unidentified;f__unidentified;g__unidentified;s__unidentified	0.890466
2d84486c8418da8a1ba461759c47eb6d	CGAAATGCGATAAGTAGTGTGAATTGCAGAATTCAGTGAATCATCGAATCTTTGAACGCACATTGCGCCCCTTGGTATTCCATGGGGCATGCCTGTTCGAGCGTCATTTGTACCCTCAAGCTTTGCTTGGTGTTGGGCGTTTTGTCTTTTTATTAAGACTCGCCTCAAAGTAATTGGCAGCCAGTGTTTTGGTAGTAAGCGCAGCACATTTTGCGTCTTGGTCCCTCAACAGCGGCATCCACAAAGCCTCTTTCTCACTTTTGACCTCGGATCAGGTAGGGATACCCGCTGAACTTAA	k__Fungi;p__Ascomycota;c__Dothideomycetes;o__Pleosporales;f__Phaeosphaeriaceae;g__Phaeosphaeria;s__Phaeosphaeria_oryzae	0.846515
2d9719373373e120fadb869ca776f539	CAAAATGCGATACCTGGTCGGAATTGCAGAATCCCGTGAACCATCAAGTTTTTGAACGCAAGTTGCGCCTGAGGCCTTTTGGCCAAGGGCACGTCTGCCTGGGCGTCACGCCAAAAGACACTCCACACCAACTCTGGTATGGACGTGGTGTTTGGCCCCCCATACCACATGGTTATGATGGGCTTAAGTTGTGGCTATCGGCAGTGCCGATCAGAGCACAAGGTGGATGACACATGTTATTCTCGGTGTTATGATCCGGAGAACTCCCTGCTATGATATGGCCCTTATTTGACCCATGGTTTAGAGTGCATGCCACTCGGTCTGCGACCCCAGGTCAGTCGGGATTACCCGCTGAATTTAA	k__Fungi;p__unidentified;c__unidentified;o__unidentified;f__unidentified;g__unidentified;s__unidentified	0.88771
2daffab7f3bc34a25b244614567b060d	CGAAATGCGATACGTAGTGTGAATTGCAGAATTCAGTGAATCATCGAATCTTTGAACGCACATTGCGCCCTTTGGTATTCCAAAGGGCATGCCTGTTCGAGCGTCATTTGTACCCTCAAGCTTTGCTTGGTGTTGGGCGTTTTTTGTCTTTGGTTGCCAAAGACTCGCCTTAAAAGGATTGGCAGCCGGCCTACTGGTTTCGCAGCGCAGCACATTTTTGCGCTTGCAATCAGCAAAAGAGGACGGCAATCCATCAAGACTCCTTCTCACGTTTGACCTCGGATCAGGTAGGGATACCCGCTGAACTTAA	k__Fungi;p__Ascomycota;c__Dothideomycetes;o__Pleosporales;f__Pleosporaceae;g__Curvularia	0.98707
2db010f755324565c75a3c1e95f292f0	CAAAATGCGATACCTGGTGTGAATTGCAGAATCCCGCGAACCATCGATTTTTTGAACGCAAGTTGCGCCCGAGGCCTTCTGGCTGAGGGCACGCCTGCCTGGGCGTCACGCCAAAAGACACTCCTAACCCATCATAGGGTGTGGACGTGGAGTTTGGCCTCTCGTGCCATGGTGCACGGTGGGCCGAAGTCTTGGCTGCCGGCGTAACTTGCTGGGCACCGCACATGGTGGGCGACATGAAGTTGTTCTCGGTGCAGTGTCCCAGCATGTAGCTGGTACTATGGCCTTGAGGACCCATCACCGACCGAAGCGCTTGGCCGCTCGGACCGCGACCCCAGGTCAGGCGGGATTACCCGCTGAGTTTAA	k__Fungi	1
2dbdf234f75fa8d163e78ec2287382a7	CAAAATGCGATACCTGGTGTGAATTGCAGAATCCCGTGAACCATCAAGTTTTTGAACGCAAGTTGCACCTGAGGCCTTTTGGCCAAGGGCACGTCTGCCTGGGCGTCACGCCAAAAGACACTCCACACCAACTCTGGTATGGATGTGGTGTTTGGCCCCCCATACCACATGGTTATGATGGGCTTAAGTTGTGGCTATCGGCAGTGCCGATCAGAGCACAAGGTGGATGACACATGTTATTCTCGGTGTTATGATCCGGAGAACTCCCTGCTATGATATGGCCCTTATTTGACCCATGGTTTAGAGTGCATGCCACTCGGTCTGCGACCCCAGGTCAGTCGGGATTACCCGCTGAATTTAA	k__Fungi;p__unidentified;c__unidentified;o__unidentified;f__unidentified;g__unidentified;s__unidentified	0.872008
2ddd6e4511734092cc817a53056e8572	CAAAATGCGATACCTGGTGTGAATTGCAGAATCCCGTGAACCATCAAGTTTTTGAACGCAAGTTGCGCCTGAGGCCTTTTGGCCAAGGGCACGTCTGCCTGGGCGTCACGCCAAAAGACACTCCACACCAACTCTGGTATGGACGTGGTGTTTGGCCCCTCATACCACATGGTTATGATGGGCTTAAGTTGTGGCTATCGGCAGTGCCGATCAGAGCACAAGGTGGATGACACATGTTATTCTCGGTGTTTTGATCCGGAGAACTCCCTGCTATGATATGGTCCTTATTGGACCCATGGTTTAGAGTGCATGCCACTCGGTCTGCGACCCCAGGTCAGTCGGGATTACCCGCTGAATTTAA	k__Fungi;p__unidentified;c__unidentified;o__unidentified;f__unidentified;g__unidentified;s__unidentified	0.896663
2e99bb9af1f0abe6f06b939697d63c1e	CAAAATGCGATACCTGGTGTGAATTGCAGAATCCCGTGAACCATCAAGTTTTTGAACGCAAGTTGCGCCTGAGGCCTTTTGGCCAAGGGCACGTCTGCCTGGGCGTCACGCCAAAAGACACTCCACACCAACTCTGGTATGGACGTGGTGTTTGGCCCCCCATACCACATGGTTATGATGGGCTTAAGTTGTGGCTATCGGCAGTGCCGATCAGAGCACAAGGTGGATGACACATGTTATTCTCGGTGTTATGATCCGGAGAACTCCCTGCTATGATATGGCCCTTATTTGACCAATGGTTTAGAGTGCATGCCACTCGGTCTGCGACCCCAGGTCAGTCGGGATTACCCGCTGAATTTAA	k__Fungi;p__unidentified;c__unidentified;o__unidentified;f__unidentified;g__unidentified;s__unidentified	0.889489
2ed00d87c4665235aae9c527b1d15a43	CAAAATGCGATACCTGGTGTGAATTGCAGAATCCCGTGAACCATCAAGTTTTTGAACGCAAGTTGCGCCTGAGGCCTTTTGGCCAAGGGCACGTCTGCCTGGGCGTCACGCCAAAAGGCACTCCACACCAACTCTGGTATGGACGTGGTGTTTGGCCCCCCATACGACATGGTTATGATGGGCTTAAGTTGTGGCTATTTGCAGTGCCGATCAGAGCACAAGGTGGATGACACATGTTATTCTCGGTGTTATGATCCGGAGAACTCCCTGCTATGATATGGCCCTTATTTGACCCATGGTTTAGAGTGCATGCCACTCGGTCTGCGACCCCAGGTCAGTCGGGATTACCCGCTGAATTTAA	k__Fungi;p__unidentified;c__unidentified;o__unidentified;f__unidentified;g__unidentified;s__unidentified	0.864781
2ed10cd582fa18a03749e3314a192a0e	CGAAATGCGATAAGTAATGTGAATTGCAGAATTTAGTGAATCATCGAATCTTTGAACGCACATTGCGCCCCTTGGTATTCCGAGGGGCATGCCTGTTCGAGCGTCATAACACCCCCCCTCCAGCTGCCTTTGTGTGGCTGCGGTGTTGGGGCTCGTCGCGACGCGGCGGCCCTTAAAGACAGTGGCGGTCCCGACGTAGGCTCTACGCGTAGTAACTTGCTTCTCGCGACAGAGTGACGACGGCGGCTTGCCAAAACAACCCACTTTGCTCCAGTCACATGGATCACAGGTTGACCTCGAATCAGGTAGGAATACCCGCTGAACTTAA	k__Fungi;p__Ascomycota;c__Leotiomycetes;o__Erysiphales;f__Erysiphaceae;g__Erysiphe;s__Erysiphe_platani	0.786533
2ee92689cdec057c1382b9cd36cda19f	CAAAATGCGATACCTGGTGTGAATTGCAGAATCCCGTGAACCATCAAGTTGTTGAACGCAAGTTGCGCCTGAGGCCTTTTGGCCAAGGGCACGTCTGCCTGGGCGTCACGCCAAAAGACACTCCACACCAACTCTGGTATGGACGTGGTGCTTGGCCCCCCATACCACATGGTTATGATGGGCTTAAGTTGTGGCTATCGGCAGTGCCGATCAGAGCACAAGGTGGATGACACATGTTATTCTCGGTGTTATGATCCGGAGAACTCCCTGCTATGATATGGCCCTTATTTGACCCATGGTTTAGAGTGCATGCCACTCGGTCTGCGACCCCAGGTCAGTCGGGATTACCCGCTGAATTTAA	k__Fungi;p__unidentified;c__unidentified;o__unidentified;f__unidentified;g__unidentified;s__unidentified	0.873448
2f223cba67abf03a3ff725c2e26c708e	CAAAATGCGATACCTGGTGTGAATTGCAGAATCCCGTGAACCATCAAGTTTTTGAACGCAAGTTGCGCCTGAGGCCTTTTGGCCAAGGGCACGTCTGCCTGGGCGTCACGCCAAAAGACACTCCACACCAACTCTGGTATGGACGTGGTGTTTGGCCCCCCATACCACATGGTTATGATGGGCTTAAGTTGTGGCTATCGGCAGTGCCGATCAGAGCACAAGGTGGATGACACATGTTATTCTCGGTGTTATGATCCGCGGAACTCCCTGCTATGATATGGCCCTTATTTGACCCATGGTTTAGAGTGCATGGCACTCGGTCTGCGACCCCAGGTCAGTCGGGATTACCCGCTGAATTTAA	k__Fungi;p__unidentified;c__unidentified;o__unidentified;f__unidentified;g__unidentified;s__unidentified	0.886339
2f4e017b796814f3fef7283b9e419731	CAAAATGCGATACCTGGTGTGAATTGAAGAATCCCGTGAACCATCAAGTTTTTGAACGCAAGTTGCGCCTGAGGCCTTTTGGCCAAGGGCACGTCTGCCTGGGCGTCACGCTAAAAGACACTCCACACCAACTCTGGTATGGACGTGGTGTTTGGCCCCCCATACCACATGGTTATGATGGGCTTAAGTTGTGGCTATCGGCAGTGCCGATCAGAGCACAAGGTGGATGACACATGTTATTCTCGGTGTTATGATCCGGAGAACTCCCTGCTATGATATGGCCCTTATTTGACCCATGGTTTAGAGTGCATGCCACTCGGTCTGCGACCCCAGGTCAGTCGGGATTACCCGCTGAATTTAA	k__Fungi;p__unidentified;c__unidentified;o__unidentified;f__unidentified;g__unidentified;s__unidentified	0.879465
2f6e6624e880f72f1067e5f58723d9ab	CGAAATGCGATACTTGGTGTGAATTGCAGAATCCCGTGAACCATCGAGTCTTTGAACGCAAGTTGCGCCCGATGCCATTAGGTTGAGGGCACGTCTGCCTGGGTGTCACATATCGAATCCCCTTGCCAATTTCCTATTGAATAGGTATTGCGTGCAGGGTGAATATGTTGGCCTTAAGGACCCATGACGACCGTAGCGCTTTGTCGCTCGGACCGCGACCCCAGGTCAGACGGGACTACCCGCTGAGTTTAAGCAAATCAATAAGCGGAG	k__Fungi	1
2f88ee6437b2e2da59f921774e272ca9	CAAAATGCGATAAGTAATGTGAATTGCAGAATTCAGTGAATCATCGAATCTTTGAACGCACATTGCGCCCGCTGGTATTCCGGCGGGCATGCCTGTTCGAGCGTCATTTCAACCCTCAAACCTCACGGTTTGGTGTTGGGGATCGGGTTTTCGCAAGAGAACCCGCCCCCTAAATACATTGGCGGTCTCGCTGCAGCCTCCATTGCGTAGTAGCTAACACCTCGCAACTGGAACGCGGCGCGGCCATGCCGTAAAACCCCAACTTCTGAATGTTGACCTCGGATCAGGTAGGAATACCCGCTGAACTTAA	k__Fungi;p__Ascomycota;c__Sordariomycetes;o__Hypocreales;f__Nectriaceae;g__Gibberella;s__Gibberella_avenacea	0.824526
2f8ea5e3c126dd0c259562e548e25edd	CAAAATGCGATACCTGGTGTGAATTGCAGAATCCCGTGAACCATCAAGTTTTTGAACGCAAGTTGCGCCTGAGGCCTTTTGGCCAAGGGCACGTCTGCCTGGGCGTCACGCCAAAAGACACTCCACACCAACTCTGGTATGGACGTGGTGTTTGGCCCCCCATACCACATTGTTATGATGGGCTTAAGTTGTGGCTATCGGCAGTGCCGATCAGAGCACAAGGTGGATGACACATGTTATTCTCGGTGTTATGATCCGGAGAACTCCCTGCTATGATATGGCCCTTATTCGACCCATGGTTTAGAGTGCATGCCACTCGGTCTGCGACCCCAGGTCAGTCGGGATTACCCGCTGAATTTAA	k__Fungi;p__unidentified;c__unidentified;o__unidentified;f__unidentified;g__unidentified;s__unidentified	0.894049
2fa0f0ab18cdd20d2903ff1c14a7e7e0	CGAAATGCGATAAGTAATGTGAATTGCAGAATTCAGTGAATCATCGAATCTTTGAACGCACCTTGCACCCTTTGGTATTCCGAAGGGTATGCTCGTTTGAGTGTCATTGTAATCTCACACTTTGCATTTATGTGAAGAGGTGGATTTGGATGTTGCTGCTTCACGGCGGCTCGTCTTAAATGTGTTAGTGTATCTTTGGTACATAGTACGACGTGATAAGATCTTCGTCGGCCTTTGCCATTAGCTCTGCGCTTCCAACCGTCTTCGGACAACTCTTGACAACTTGACCTCAAATCGAGTAGGACTACCCGCTGAACTTAA	k__Fungi;p__Basidiomycota;c__Agaricomycetes;o__Sebacinales;f__Sebacinaceae	0.948652
2fac11eb2ccdb5f1f6d88663283c70b7	CAAAATGCGATACCTGGTGTGAATTGCAGAATCCCGTGAACCATCAAGTTTTTGAACGCAAGTTGCGCCTGACGCCTTTTGGCCAAGGGCACGTCTGCCTGGGCGTCACGCGAAAAGACACTCCACACCAACTCTGGTATGGACGTGGTGTTTGGCCCCCCATACCACATGGTTATGATGGGCTTAAGTTGTGGCTATCGGCAGTGCCGATCAGAGCACAAGGTGGATGACACATGTTATTCTCGGTGTTATGATCCGGAGAACTCCCTACTATGATATGGCCCTTATTTGACCCATGGTTTAGAGTGCATGCCACTCGGTCTGCGACCCCAGGTCAGTCGGGATTACCCGCTGAATTTAA	k__Fungi;p__unidentified;c__unidentified;o__unidentified;f__unidentified;g__unidentified;s__unidentified	0.859983
2fc2aad4485944c632a1440ad52a5c07	CGAAATGCGATACTTGGTGTGAATTGCAGAATCCCGTGAACCATCGAGTCTTTGAATGCAAGTTGCGCCCGAAGCCATTAGGCCGAGGGCACGCCTGCCTGGGTGTTGCACATCGTTGCCCCGTGCCTTGGCCACGTGCTAGGCACCAAGCGGGGCGAATGTTGGCTTCCCGCGAGCAATGTCTCACGGTTGGTTGAAAACTGAGTCCGCGGTGGAGGGCGCCGTGATGGATGGTGGCTGAGCTAAAGCTCGAGACCGATCGTGCGTGTCACCCCCACCAGCTTTGCGACTCTTTGACCCATGGGGGTCTGTTGGCCTCCTAATACGGGAACCTCAGGTCAGGCGGGGCTACCCGCTGAGTTTAA	k__Fungi	1
2fdd5e8e3ee9e946994386a243e66f8a	CAAAATGCGATACCTGGTGTGAATTGCAGAATCCCGTGAACCATCAAGTTTTTGAACGCAAGTTGCGCCTGAGGCCTTTTGGCCAAGGGCACGTCTGCCTGGGCGTCACGCCAAAAGACACTCCACACCGACTCTGGTATGGACGTGGTGTTTGGCCCCCCATAACACATGGTTATGATGGGCTTAAGTTGTGGCTATCGACAGTGCCGATCAGAGCACAAGGTGGATGACACATGTTATTCTCGGTGTTATGATCCGGGGAACTGCCTGCTATGATATGGCCCTTATTTGACCCATGGTTTAGAGTGCATGCCACTCGGTCTGCGACCCCAGGTCAGTCGGGATTACCCGCTGAATTTAA	k__Fungi;p__unidentified;c__unidentified;o__unidentified;f__unidentified;g__unidentified;s__unidentified	0.907529
2fef3f0d8ae846f562c87f92484c0218	CAAAATGCGATACCTGGTGTGAATTGCAGAATCCCGCGAACCATCGAGTTTTTGAACGCAAGTTGCGCCCGAGGCCTTCTGGCTGAGGGCACGCCTGCCTGGGCGTCACGCCAAAAGACACTCCCAACCCATCCATGGGGAAGGACGTGGTGTTTGGCTCCCCGTGCTGCAAGGCGCGGTGGGCCGAAGTAGGGGCTGCCGGCATAACTTGCCGAGCACCGCACGTGGTGGGCGACATCTAGTTGTTCTCGGTGTAGTGTCTCGGCTAGCAGCTGGCTTGTTGGCCTTAAGGACCCATGACGACCGTATCGCTTTGTCGCTCAGACCGCGACCCCAGGTCAGACGGGACTACCCGCTGAGTTTAA	k__Fungi;p__unidentified;c__unidentified;o__unidentified;f__unidentified;g__unidentified;s__unidentified	0.773472
2ff7ae18e3f009050fdccde915cbd9ee	CAAAATGCGTTACCTGGTGTGAATTGCAGAATCCCGCGAACCATCGAGTTTTTGAACACAACTTGCGCCCGAGGCCTTCTGGCTGAGGGCACGCCTGCCTGGGCATCATGCCAAAAGACACTACCAACCCATCATAGGGTGTGGACGTGGAGTTTGGCCTCTCGTGCCATGGTACATGGTAGGCCGAAGTCTTGGCTGTCAGCGTAACTTGCTGGGCACCCGACATGAAGTTGTTCTCGGTGCAGTGTCCCAGCATGTAGCTGGTACTATGGCCTTGAGGACCCATCACCGACCGTAGCGCTTGGCCACTCGGACCGCGACCCCAGGTCAAGCGGGATTACCCGCTCAGTTTAA	k__Fungi;p__unidentified;c__unidentified;o__unidentified;f__unidentified;g__unidentified;s__unidentified	0.759521
30aaf0de80008db9e3da91962aa75b18	CAAAATGCGATACCTGGTGTGAATTGCAGAATCCCGCGAACCATCGAGTTTTTGAACGCAAGTTGCGCCCGAGGCCTTCTGGCTGAGGGCACGCCTGCCTGGGCGTCACGCCAAAAGACACTCCCAACCCAGCTGTGGGGAAGGACGTGGTGTTTGGCTCCCCATGCTGCAAGGCACGGTGGGCCGAAGTAGGGGCTGCCGGCATAACTTGCCAAGCACCGCACGTGGTGGGCGACATCTAGTTGTTCTCGGTGCAGTGTCTCGGCTAGTAGCTGGCTTGTTGGCCTTAAGGACCCATGACGACCGTAGCGCTTTGTCGCTCGGACCGCGACCCCAGGTCAGACGGGACTACCCGCTGAGTTTAA	k__Fungi;p__unidentified;c__unidentified;o__unidentified;f__unidentified;g__unidentified;s__unidentified	0.754786
30f5d2babd5fd0a464ec4fdde33d38cb	CAAAATGCGATACCTGGTGTGAATTGCAGAATCCCGTGAACCATCAAGTTTTTGAACGCAAGTTGCGCCTGCGGCCTTTTGGCCAAGGGCTTGTCTGCCTGGGCGTCACGCCAAAAGACACTCCACACCAACTCTGGTATGGACGTGGTGTTTGGCCCCCCATACCACATGGTTATGATGGGCTTAAGTTGTGGCTATCGGCAGTGCCGATCAGACCACCAAGGTGGATGACACATGTTATTCTCGGTGTTATGATCCGGAGAACTCCCTGCTATGATATGGCCCTTATTTGACCCATGGTTTAGAGTGCATGCCACTCGGTCTGCGACCCCAGGTCAGTCGGGATTACCTGCTGAATTTAA	k__Fungi;p__unidentified;c__unidentified;o__unidentified;f__unidentified;g__unidentified;s__unidentified	0.910571
310f7f5e226412b30a751deab71f5aa5	CAAAATGCGATACCTGGTGTGAATTGCAGAATCCCGTGAACCATCAAGTTTTTGAACGCAAGTTGCGCCTGAGGCCTTTTGGCCAAGGGCACGTCTGCCTGGGCGTCACGCCAAAAGACACTCCACACCAACTCTGGTATGGACGTGGTGTTTGGCCCCCCATACCACATGGTTATGATGGGCTTAAGTTGTGGCTATCGGCAGTGCCGATCAGAGCACAAGGTGGATGACACATGTTATTCTCGGTGTTATGATCCGCGGAACTCCCTGCTATGATATGGCCCTTATTTGACCCATGGTTTAGAGTGCATGCCACTCGGTCTGCGACCCCAGGTCAGTCGGGATTACCCGCTGAATTTAA	k__Fungi;p__unidentified;c__unidentified;o__unidentified;f__unidentified;g__unidentified;s__unidentified	0.896658
316d1dc429ad28ba233a755be262c3e1	CAAAATGCGATACCTGGTGTGAATTGCAGAATCCCGTGAACCATCAAGTTTTTGAACGCAAGTTGCGCCTGAGGCCTTTTGGCCAAGGGCACGTCTGCCTGGGCGTCACGCCAAAAGACACTCCACACCAACTCTGGTATGGACGTGGTGTTTGTCCCCCCATACCACATAGTTATGATGGGCTTAAGTTGTGGCTATCGGCAGTGCCGATCAGAGCACAAGGTGGATGACACATGTTATTCTCGGTGTTATGATCCGGAGAACTCCCTGCTATGATATGGCCCTTATTTGACCCATGGTTTAGAGTGCATGCCACTCGGTCTGCGACCCCAGGTCAGTCGGGATTACCCGCTGAATTTAA	k__Fungi;p__unidentified;c__unidentified;o__unidentified;f__unidentified;g__unidentified;s__unidentified	0.893926
3173fb73aa9b125a7d62fcf7c722d929	CGAAATGCGATAAGTAATGTGAATTGCAGAATTCAGTGAATCATCGAATCTTTGAACGCACATTGCGCCCCCCAGTATTCTGGCGGGCATGCCTGTTCGAGCGTCATTTCAACCATCAAGCCCTGCTTGTGTTGGGGTCCTGCGGCTGCCCGCAGGCCCTGAAAACCAGTGGCGGACTCGCTGTCATACCGAGCGCAGTAGCACATCTCGCTCTGGGCATGGTGGCGGGCACTGGCCATTAAACACTCCACTAAGGTTGACCTCGGATCAGGTAGGAATACCCGCTGAACTTAA	k__Fungi;p__Ascomycota;c__Sordariomycetes;o__Sordariales;f__Chaetomiaceae;g__Zopfiella	0.906851
318f2054b8bd652b5873e4532801d698	CAAAATGTGATACCTGGTGTGAATTGCAGAATCCCGCGAACCATCGAGTTTTTGAACGCAAGTTGCGCCCGAGGCCTTCTTGCTGAGGGCACGCCTGCCTGGGCGTCACGCCAAAAGACACTCCCAACCCATCCGTGGGGAAGGACGTGGTGTTTGGCTCCCCGTGCTGCAAGGCGCGGTGGGCCGAAGTAGGGGCTGCCGGCATAACTTGCCGAGCACCGCACGTGGTGGGCGACATCTAGTTTTTCTCGGTGTAGTGTCTTGGCTAGCAGCTGGCTTGTTGGCCTTAAGGACCCATGACGACCGTAGCACTTTGTCGCTCGGACCGCGACCCCAGGTCAGACGGGACTACCCACTGAGTTTAA	k__Fungi;p__unidentified;c__unidentified;o__unidentified;f__unidentified;g__unidentified;s__unidentified	0.767964
31962f32f415f46e1c16aebb3fbdc8c7	CAAAATGCGATACCTGGTGTGAATTGCAGAATCCCGCGAACCATCGAGTTTTTGAACGCAAGTTGCGCCCGAGGCCTTCTGGCTAAGGGCACGCCTGCCTGGGCGTCACGCCAAAAGACACTCCCAACCCATCCGTGGGGAAGGACGTGGTGTTTGGCTCCCCGTGCTGCAAGGCGTGGTGGGCCGAAGTAGGGGCTGCCAGCATAACTTGCCGAGCACCGCACGTGGTGGGCAACATCTAGTTGTCCTCGGTGTAGTGTCTCGGCTAGCAGCTGGCTTGTTGGCCTTAAGGACCCATGACGACCGTAGTGCTTTGTCGCTCGGACCGCGACCCCAGGTCAGACGGGATTACCCACTGAGTTTAA	k__Fungi;p__unidentified;c__unidentified;o__unidentified;f__unidentified;g__unidentified;s__unidentified	0.799799
31a03e5d8df4be21256478d5ff12e559	CAAAATGCGATACCTGGTGTGAATTGCAGAATCCCGTGAACCATCAAGTTTTTGAACGCAAGTTGCGCCTGAGGCCTTTTGGCCAAGGGCACGTCTGCCTGGGCGTCACGCCTAAAGACACTCCACACCAACTCCGGTATGGACGTGGTGTTTGGCCCCCCATACCACATGGTTATGATGGGCTTAAGTTGTGGCTATCGGCAGTGCCGATCAGAGCACAAGGTGGATGACACATGTTATTCTCGGTGTTATGATCCGGAGAACTCCCTGCTATGATATGGCCCTTATTTGACCCATGGTTTAGAGTGCATGCCACTCGGTCTACGACCCCAGGTCAGTCGGGATTACCCGCTGAATTTAA	k__Fungi;p__unidentified;c__unidentified;o__unidentified;f__unidentified;g__unidentified;s__unidentified	0.864486
31fb9694937e08557fd92850a5b22ae9	CAAAATGCGATACCTGGTGTGAATTGCAGATATTCGTGAATCATCGAATCTTTGAACGCACATTGCGCCCTTTGGTATTCCAAAGGGCATGCCTGTTTGAGCGTCATTTCTCCCTCAAACCCTCGGGTTTGGTGTTGAGCGATACGCTGGGTTTGCTTGAAAGAAAGGCGGAGTATAAACTAATGGATAGGTTTTTTCCACTCATTGGTACAAACTCCAAAACTTCTTCCAAATTCGACCTCAAATCAGGTAGGACTACCCGCTGAACTTAA	k__Fungi;p__Ascomycota;c__Saccharomycetes;o__Saccharomycetales;f__Saccharomycetales_fam_Incertae_sedis;g__Candida;s__Candida_parapsilosis	0.947372
32106f06bcfdbd3235e1407e2140fcbd	CAAAATGTGATACCTGGTGTGAATTGCAGAATCCCATGAACCATCGAGTTTTTGAACGCAAGTTGCGCCTGAGGCCACTTGGTCGAGGGCACGTCTGCCTGGGCGTCACGCGAAAAGACACTCCCCCACCCTTCATGGAGCGGGATGTGGTGTTTGGCCTTCCGTGTCATGTGAATGGTTCGGTGGACTAAAGTGTAGGCTGCTAGCTATGGGCTGGTCATAGCGCTTGGTGGATGACAAATGTTGTTCTCGGAGTTGTGACACGTATTGCTTCTAGCGATAGTGTGGCTGTTATGACCCATGTGTCGGAGCTTTGATTGCTTCAACCATGACCCCAGGTCAGTTGGGACTACCCGCTGAATTTAA	k__Fungi;p__unidentified;c__unidentified;o__unidentified;f__unidentified;g__unidentified;s__unidentified	0.791385
321251feff3bc3f7deb536bbc6785bfb	CAAAATGCGATACCTGGTGTGAATTGCAGAATCCCGCGAACCATCGAGTTTTTGAACGCAAGTTGCGCCCGAGGCCTTCTGGCTGAGGGCACGCCTGCCTGGGCGTCACGCCAAAAGACACTCCCAACCCATCTGTGGGGAAGGACGTGGTGTTTGGCTCCCCATGCTGCAAGGCACGGTGGGCCGAAGTAGGGGCTGCCGGCATAACTTGCCAAGCACCGCACGTGGTGGGCGACATCTAGTTGTTCTCGGTGTTATGATCCGGAGAACTCCCTGCTATGATATGGCCCTTATTTGATCCATGGTTTAGAGTGCATGCCACTCGGTCTGCGACCCCAGGTCAGTCGGGATTACCCGCTGAATTTAA	k__Fungi;p__unidentified;c__unidentified;o__unidentified;f__unidentified;g__unidentified;s__unidentified	0.832973
325893a782ae83dcbdb44b3acc271184	CAAAATGCGATACCTGGTGTGAATTGCAGAATCCCGCGAACCATCGAGTTTTTGAACGCAAGTTGCGCCCGAGGCCTTCTGGCTGAGGGCACGCCTGCCTGGGCGTAACGCCAAAAGACACTCCTAACCCATCATAGGGTGTGGACGTGGAGTTTGGCCTCTCGTGCCATGGTGCACGGTGGGCCGAAGTCTTGGCTGCCGGCGTAACTTGCTGGGCACCGCACATGGTGGGCGACATGAAGTTGTTCTCGGTGCAGTGTCCCAGCATGTAGCTGGTACTATGGCCTTGAGGACCCATCACCGACCGAAGCGCTTGGCCGCTCGGACCGCGACCCCAGGTCAGGCGGGATTACCCGCTGAGTTTAA	k__Fungi	1
32659dcaa67b680b641409e82eed2e2f	CAAAATGCGATACCTGGTGTGAATTGCAGAATCCCGTGAACCATCAAGTTTTTGAACGCAAGTTGAGCCTGAGGCCTTTTGGCCAAGGGCACGTCTGCCTGGGCGTCACGCCAAAAGGCACTCCACACCAACTCTGGTATGGACGTGGTGTTTGGCCCCCCATACGACATGGTTATGATGGGCTTAAGTTGTGGCTATCGGCAGTGCCGATCAGAGCACAAGGTGGATGACACATGTTATTCTCGGTGTTATGATCCGGAGAACTCCCTGCTATGATATGGCCCTTATTTGACCCATGGTTTAGAGTGCATGCCACTCGGTCTGCGACCCCAGGTCAGTCGGGATTACCCGCTGAATTTAA	k__Fungi;p__unidentified;c__unidentified;o__unidentified;f__unidentified;g__unidentified;s__unidentified	0.867006
3275bfccdb13dd9abe560755476e472a	CGAAATGCGATAAGTAATGTGAATTGCAGAATTCAGTGAATCATCGAATCTTTGAACGCACCTTGCGCCCTTTGGTAATCCGATGGGCATGCCTGTTTGAGTGTCTTGAAGCCCTCAAACCCAGTGGTCCGCCTTTGGGTGGTACACTGAGGTTTGGATTTGGACTCTGCCGGCTTTTGTCGGCTGGTCTGGAATGCATTAGCTGGCTGCTGAGGTTGGCGACCCGGTGTGATAAGATCACTCGCTGGGGAGGCACCTTGTACGGTGGCTGCTGCAAACGGTCCCTTGATGGACAACTATCTTTAAGCGTTTGACCTCAAATCAGGTAGGACTACCCGCTGAACTTAA	k__Fungi;p__Basidiomycota;c__Agaricomycetes;o__unidentified;f__unidentified;g__unidentified;s__unidentified	0.901557
32aabd60bae9b0745cb6fd6fb6d7f371	CAAAATGCGATACCTGGTGTGAATTGCAGAATCCCGTGAACCATCAAGTTTTTGAACGCAAGTTGCGCCTGAGGCCTTTTGGCCAAGAGCACGTCTGCCTGGGCGTCACGCCAAAAGACACTCCACACCAACTCTGGTATGGACGTGGTGTTTGGCCCCCCATACCACATGGTTATGATGGGCTTAAGTTGTGGCTATCGGCAGTGTCGATCAGAGCACAAGGTGGATGACACATGTTATTCTCGGCGTTATGATCCGGAGAACTCCCTGCTATGATATGGCCCTTATTTGACCCATGGTTTAGAGTGCATGCCACTCGGTCTGCGACCCCAGGTCAGTCGGGATTACCCGCTGAATTTAA	k__Fungi;p__unidentified;c__unidentified;o__unidentified;f__unidentified;g__unidentified;s__unidentified	0.889868
32bf98830554dc80bc9e6f696df31f2b	CGAAATGCGATAAGTAATGTGAATTGCAGAATTCAGTGAATCATCGAATCTTTGAACGCACCTTGCGCTCCCTGGTATTCCGGGAAGCACGCCTGTTCGAGTGTTATGAGGCAATCAAGCTGGACGGCTTTAGTGCTATCTTGGCTTGGAGTTGGATTCTGCTGTGGCCTTTGGGAGACAGCTGGTCCTAAATGCATTAGCCGGTCTGTGCGAGTGCTTGGTTCTACTTGACGTGATAATTATCTAGCGTCGAGGACACTCTTAGGGGGTGGCCAGGTTCTCCTTGGATGGCTTATAGTCTGTCCTTTGGGACAATATTCATCGGTTTGACCTCGAATCAGGTGGGATTACCCGCTGAACTTAA	k__Fungi;p__Basidiomycota;c__Agaricomycetes;o__unidentified;f__unidentified;g__unidentified;s__unidentified	0.82399
32ee6b5ab21cda1145232c228f3ff8af	CAAAATGCGATACCTGGTGTGAATTGCAGAATCCCGTGAACCATCAAGTTTTTGAATGCAAGTTGCGCCTGAGGCCTTTTGGCCAAGGGCACGTCTGCCTGGGCGTCACGCCAAAAGACACTCCACACCAACTCTGGTATGGACGTGGTGTTTGGCCCCCCATACCACATGGTTATGATGGGCTTAAGTTGTGGCTATCGGCAGTGCCGATCAGAGCACAAGGTGGATGACACATGTTATTCTCGGTGTTATGATCCGGAGAACTCCCTGCTATGATATGGCCCTTATTCGACCCATGGTTTAGAGTGCATGCCACTCGGTCTGCGACCCCAGGTCAGTCGGGATTACCCGCTGAATTTAA	k__Fungi;p__unidentified;c__unidentified;o__unidentified;f__unidentified;g__unidentified;s__unidentified	0.88119
337a206a02691bf4c601f8e6f4280371	CAAAATGCGATACCTGGTGTGAATTGCAGAATCCCGTGAACCATCAAGTTTTTGAACGCAAGTTGTGCCTGAGGCCTTTTGGCCAAGGGCACGTCTGCCTGGGCGTCACGCCAAAAGACACTCCACACCAACTCTGGTATGGACGTGGTGTTTGGCCCCCCATACCACATGGGTATGATGGGCTTAAGTTGTGGCTATCGGCAGTGTCGATCAGAGCACAAGGTGGATGACACATGTTATTCTCGGTGTTATGATCCGGAGAACTCCCTGCTATGATATGGCCCTTATTTGACCCATGGTTTTGAGTGCAAGCCGCTCGGTCTGCGACCCCAGGTCAGTCGGGATTACCCGCTGAATTTAA	k__Fungi;p__unidentified;c__unidentified;o__unidentified;f__unidentified;g__unidentified;s__unidentified	0.82216
33a5b05868042606c6e0037b98c2c0d2	CAAAATGCGATACCTGGTGTGAATTGCAGAATCCCGTGAACCATCAAGTTTTTGAACGCAAGTTGCGCCTGAGGCCTTTTGGCCAAGGGCACGTCTGCCTGGGCGTCACGCCAAAAGACACTCCACACCAACTCTGGTATGGACGTGGTGTTTGGCCCCCCATACCACATGGTTATGATGGGCTTAAGTTGGGTCTATCGGCAGTGCCGATCAGAGCACAAGGTGGATGACACATGTTATTCTCGGTGTTATGATGCTATGATATGGCCCTTATTTGACCCATGGTTTAGAGTGCATGCCACTCGGTCTACGACCCCAGGTCAGTCGGGATTACCCGCTGAATGTAA	k__Fungi;p__unidentified;c__unidentified;o__unidentified;f__unidentified;g__unidentified;s__unidentified	0.867835
33af62b7b700ab69b63a9a57a23ec0f7	CAAAATGCGATACCTGGTGTGAATTGCAGAATCCCGTGAACCATCAAGTTTTTGAACGCAAGTTGCGCCTGAGGCCTTTTGGCCAAGGGCACGTCTGCCTGGGCGTCACGCCAAAAGACACTCCACACCAACTCCGGTATGGACGTGGTGTTTGGCCCCCCATACCACATGGTTATGATGGGCTTAAGTTGTGGCTATCGGCAGTGCCGATCAGAGCACAAGGTGGATGACACATGTTATTCTTGGTGTTATGATCCGGAGACCTCCCTGCTATGATATGGCCCTTATTTGACCCATGGTTTAGAGTGCATGCCACTCGGTCTACGACCCCAGGTCAGTCGGGATTACCCGCTGAATTTAA	k__Fungi;p__unidentified;c__unidentified;o__unidentified;f__unidentified;g__unidentified;s__unidentified	0.876614
33d2f8542196f6fbd81632e9c2208a86	CGAAATGCGATAAGTAGTGTGAATTGCAGAATTCAGTGAATCATCGAATCTTTGAACGCACATTGCGCCCCTTGGTATTCCATGGGGCATGCCTGTTCGAGCGTCATCTGTACCCTCAAGCTTTGCTTGGTGTTGGGCGTTTGTCTTTTTTCTTCTGGAATTAGACTCGCCTTAAAGTAATTGGCAGCCAGTGTTTTTGGTAGTAAGCGCAGCACATTTTGCGCCTGAGCCTTCAAACAGCGGCATCCACAAAGCCTCTTTCTCACTTTTGACCTCGGATCAGGTAGGGATACCCGCTGAACTTAA	k__Fungi;p__Ascomycota;c__Dothideomycetes;o__Pleosporales;f__Phaeosphaeriaceae;g__Phaeosphaeria	0.973459
34067edcf86a1312663ebaae7fc5f552	CAAAATGCGATACCTGGTGTGAATTGCAGAATCCCGTGAACCATCAAGTTTTTGAACGCAAGTTGCGCCTGAGGCCTTTTGGCCAAGGGCACGTCTGCCTGGGCGTCACGCCAAAAGACACTCCACACCAACTCTGGTATGGACGTGGTGTTTGGCCCCCCATACCACATGGTTATGATGGGCTTAAGTTGTGGCTATCGGCAGTGCCGATCAGAGCACAAGGTGGATGACACATGTTATTCTCGGTGTTATGATCCGAAGAACTCCCTGCTATGATATGGCCCTTATTCGACCCATGGTTTAGAGTGCATGCCACTCGGTCTGCGACCCCAGGTCAGTCGGGATTACCCGCTGAATTTAA	k__Fungi;p__unidentified;c__unidentified;o__unidentified;f__unidentified;g__unidentified;s__unidentified	0.915448
340947b05e98adf53fdb3e3868d819d8	CAAAATGCGATACCTGGTGTGAATTGCAGAATCCCGTGAACCATCAAGTTTTTGAACGCAAGTTGCGCCTGAGGCCTTTTAGCCAAGGGCACGTCTGCCTGGGCGTCACGCCGAAAGACACTCCCCACCAACTCTGGTATGGACGTGGTGTTTGGCCCCCCATACCACATGGTTATGATGGGCTTAAGTTGTGGCTATCGGCAGTGCCGATCAGAGCACAAGGTGGATGACACATGTTATTCTCGGTGTTATGATCCGGAGAACTCCCTGCTATGATATGGCCCTTATTTGACCCATGGTTTAGAGTGCATGCCACTCGGTCTGCGACCCCAGGTCAGTCGGGATTACCCGCTGAATTTAA	k__Fungi;p__unidentified;c__unidentified;o__unidentified;f__unidentified;g__unidentified;s__unidentified	0.886145
3409c28048cd53e46b7b3cdf80f5dde7	CAAAATGCGATACCTGGTGTGAATTGCAGAATCCCGTGAACCATCAAGTTTTTGAACGCAAGTTGCGCCTGAGGCCTTTTGGCCAAGGGCACGTCTGCCTGGGCGTCACGCCAAAAGACACTCCACACCACCTCTGGTATGGACGTGGTGTTTGGCCCCCCATACCACATGGTTATGATGGGCTTAAGTTGTGGCTATCGGCAGTGCCGATCAGAGCACAAGGTGGATGACACATGTTATTCTCGGTGTTATGATCCGGAGAACTCCCTGCTATGATATGGCCCTTATTTGACCCATGGTTTAGAGTGCATGCCACTCGGTCTGCGACCCCAGGTCAGTCGGGATTACCCGCTGAATTTAA	k__Fungi;p__unidentified;c__unidentified;o__unidentified;f__unidentified;g__unidentified;s__unidentified	0.879841
3412ab812e5a810a890b18e3969ed1d6	CAAAATGCGATACCTGGTGTGAATTGCAGAATCCCGTGAACCATCGAGTTTTTGAACGCAAGTTGCGCCTGAGGCCACTTGGTCGAGGGCACGTCTGCCTGGGCGTCACGCGAAAAGACACTCCCCCACCCTTCATGGAGCGGGATGTGGTGTTTGGCCTTCTGTGTCGTGTGAATGGTTCGGTGGACTAAAGTGTAGGCTGCTAGCTATGGGGCTGGTCATAGCACTTGGTGGATGACAAATGTTGTTCTCGGAGTTGTGACATGTATTGCTTCTAGCGATAGTATGGCTGTTATGACCCATGCATCGGAGCTTTGATTGCTTCAACCATGACCCCAGGTCAGTCGGGACTACCCGCTGAATTTAA	k__Fungi;p__unidentified;c__unidentified;o__unidentified;f__unidentified;g__unidentified;s__unidentified	0.715521
342284cfcefc64e494793dcafb2c0173	CAAATCGCGATATTTAATGTGATCTGCCTATAGTGAATCATCAAATCTTTGAACGCACATTGCGCCCTTTGGTATTCCAAAGGGCATGCCTGTTCGAGCGTCATTTGTACCCTCAAGCTTTGCTTGGTGTTGGGCGTTTTTGTCCCCTCCCAAAAAGGGGACTCGCCTTAAAAGGATTGGCAGCCGGCCTACTGGTTTCGCAGCGCAGCACATTTTTGCGCTTGCAATCAGCAAAAGAGGACGGCAATCCATCAAGACTCCTTCTCACGTTTGACCTCGGATCAGGTAGGGATACCCGCTGAACTTAA	k__Fungi;p__Ascomycota;c__Dothideomycetes;o__Pleosporales;f__Pleosporaceae	0.999999
342e778af0b29806ca60bf31f9c3c5a5	CGAAATGCGATAAGTAGTGTGAATTGCAGAATTCAGTGAATCATCGAATCTTTGAACGCACATTGCGCCCCTCGGTATTCCGTGGGGCATGCCTGTTCGAGCGTCATCTACACCCTCAAGCTCTGCTTGGTGTTGGGCGTCTGTCCCGCCTCCGCGCGTGGACTCGCCCCAAATACATTGGCAGCGGTCTTTGCCTCCTCTCGCGCAGCACATTGCGCTTCTCGAGGTGTCGCGGACACGCGTCCAATAAGCAACATTTACCGTCTTTGACCTCGGATCAGGTAGGGATACCCGCTGAACTTAA	k__Fungi;p__Ascomycota;c__Dothideomycetes;o__Pleosporales;f__Didymosphaeriaceae;g__Pseudopithomyces;s__Pseudopithomyces_karoo	0.981635
343ab81a782f14282e413fbe7af78437	CGAAACGCGATAGGTAATGTGAATTGCAGAATTCCGTGAATCATCGAATCTTTGAACGCACCTTGCGCTCCATGGTATTCCGTGGAGCATGCCTGTTTGAGTGCCGCGAATTCTCCCTCCCCTTACGGTGGCCGAAAGGCCGAAGTAGGGCGGACGGGGTAGGATGGGTGTTGCTGCCTGGGGATTGTACCAGGCTCGCCCGAAATGCATAAGCGCCAGGACCCTCGCTACCGCTCTCTAGGGAAGAGTGGCTAAGCGACCGCTGAGCATGGCATGATACGTCATTTGCTGTGTGTGGGCGGCCGGTTGGAGAGGTGTCTGCTTTACCAGCCCTTTTTTAATTCTGGTCTCAAATCAGGTAGGATCACCCGCTGAACTTAA	k__Fungi;p__Basidiomycota;c__Malasseziomycetes;o__Malasseziales;f__Malasseziaceae;g__Malassezia;s__Malassezia_sympodialis	1
34536abc0f0bf00ab68fea9c6da41846	CAAAATGCGATACCTGGTGTGAATTGCAGAATCCCGTGAACCATCAAGTTTTTGAACGCAAGTTGCGCCTGAGGCCTTTTGGCCAAGGGCACGTCTGCCTGGGCGTCACGCCAAAAGACACTCCACACCAACTCTGGTATGGACGTGGTGTTTGGCCCCCCATACCACATGGTTATGATGGGCTTAAGTTGTGGCTATCGGCAGTGCCGATCAGAGCACAAGGTGGATGACACATGTTATTCTCGGTGTTATGATCCGGAGAACTCCGTGCTATGATATGGCCCTTATTTGACCCATGGTTTAGAGTGCATGCCACTCGGTCTGCGACCCCAGGTCAGTCGGGATTACCCGCTGAATTTAA	k__Fungi;p__unidentified;c__unidentified;o__unidentified;f__unidentified;g__unidentified;s__unidentified	0.889272
346c0cd5cd2aee8b6880859ac05ce2b2	CAAAATGCGATACCTGGTGTGAATTGCAGAATCCCGTGAACCATCAAGCTTTTGAACGCAAGTTGCGCCTGAGGCCTTTTGGCCAAGGGCACGTCTGCCTGGGCGTCACGCCAAAAGACACTCCACACCAACTCTGGTATGGACGTGGTGTTTGGCCCCCCATACCACATGGTTATGATGGGCTTAAGTTGTGGCTATCGGCAGTGCCGATCAGAGCACAAGGTGGATGACACATGTTATTCTCGGTGTTATGATCCGGAGAACTCCCTGCTATGATATGGCCCTTATTTGACCCATGGTTTAGAGTGCATGCCACTCGGTCTGCGACCCCAGGTCAGTCGGGATTACCCGCTGAATTTAA	k__Fungi;p__unidentified;c__unidentified;o__unidentified;f__unidentified;g__unidentified;s__unidentified	0.896545
349c97cfae5b5fa47b7db9be3db53adf	CAAAATGCGATACCTGGTGTGAATTGCAGAATCCCGTGAACCATCGAGTTTTTGAACGCAAGTTGCGCCCGAGGCCTTCTGGCTGAGGGCACGCCTGCCTGGGCGTCACGCCAAAAGACACTCCCAACCCATCTGTGGGGAAGGACGTGGTGTTTGGCTCCCCATGCTGCAAGGCACGGTGGGCCGAAGTAGGGGCTGCCGGCATAACTTGCCAAGCACCGCACGTGGTGGGCGACATCTAGTTGTTCTCGGTGCAGTGTCTCGGCTAGTAGCTGGCTTGTTGGCCTTAAGGACCCATGACGATCGTAGCGCTTTGTCGCTCGGACCGCGACCCCAGGTCAGACGGGACTACCCGCTGAGTTTAA	k__Fungi;p__unidentified;c__unidentified;o__unidentified;f__unidentified;g__unidentified;s__unidentified	0.751186
34a0570d33680e0a00847cec4de401e7	CAAAATGCGATAAGTAATGTGAATTGCAGAATTCAGTGAATCATCGAATCTTTGAACGCACATTGCGCCCGCCAGTATTCTGGCGGGCATGCCTGTTCGAGCGTCATTTCAACCCTCAAGCCCAGCTTGGTGTTGGGACTCGCGAGTCAAATCGCGTTCCCCAAATTGATTGGCGGTCACGTCGAGCTTCCATAGCGTAGTAGTAAAACCCTCGCTACTGGTAATCGTCGCGGCCACGCCGTTAAACCCCAACTTCTGAATGTTGACCTCGGATCAGGTAGGAATACCCGCTGAGTTTAA	k__Fungi;p__Ascomycota;c__Sordariomycetes;o__Hypocreales;f__Nectriaceae;g__Gibberella;s__Gibberella_fujikuroi	0.858879
34c06d891407c7b5d671b1ef9674b05c	CAAAATGCGATACCTGGTGTGAATTGCAGAATCCCGCGAACCATCGAGTTTTTGAACGCAAGTTGCGCCCGAGGCCTTCTGGCTGAGGGCACGCCTGCCTGGGCGTCACGCCAAAAGACACTCCTAACCCATCATAGGGTGTGGACGTGGAGTTTGGCCTCTCGTGCCATGGTGCACGGTGGGCCAAAGTCTTGGCTGTCGGCGTAACTTGCTGGGCACCGCACATGGTGGGCGACATGAAGTTGTTCTCGGTGCAGTGTCCCAGCATATAGCTGGTACTATGGCCTTGAGGACCCATCACCGACCGTAGCGCTTGGCCGCTCGGACCGCGACCCAGGTCAGGCGGGATTACCCGCTGAGTTTAA	k__Fungi	1
34e0452c7920257b7d51079b242c5e71	CAAAATGCGATACCTGGTGTGAATTGCAGAATCCCGTGAACCATCAAGTTTTTGAACGCAAGTTGCGCCTGAGGCGTTTTGGCCAAGGGCACGTCTGCCTGGGCGTCACGCCAAAAGACACTCCACACCAACTCTGGTATGGACGTGGTGTTTGGCCCCCCATACCACATGGTTATGATGGGCTTAAGTTGTGGCTATCGGCAGTGCCGATCAGAGCACAAGGTGGATGACACATGTTATTCTCGGTGTTATGATCCGGAGAACTCCCTGCTATGATATGGCCCTTATTTGACCCATGGTTTAGAGTGCATGCCACTCGGTCTGCGACCCCAGGTCAGTCGGGATTACCCGCTGAATTTAA	k__Fungi;p__unidentified;c__unidentified;o__unidentified;f__unidentified;g__unidentified;s__unidentified	0.886851
34e3d5705d747d5af3b00bbd55e44d33	CGAAATGCGATACGTAGTGTGAATTGCAGAATTCAGTGAATCATCGAATCTTTGAACGCACATTGCGCCCTTTGGTATTCCAAAGGGCATGCCTGTTCGAGCGTCATTTGTACCCTCAAGCTTTGCTTGGTGTTGGGCGTTTTTTTTTGTCTTTGGTTTGCCCAAAGACTCGCCTTAAAATGATTGGCAGCCGGCCTCCTGGTTTCGCAGCGCAGCACATTTTTGCGCTTGCAATCAGCAAAAGAGGACGGCAATCCATCAAGACTCCTTCTCACGTTTGACCTCGGATCAGGTAGGGATACCCGCTGAACTTAA	k__Fungi;p__Ascomycota;c__Dothideomycetes;o__Pleosporales;f__Pleosporaceae;g__Curvularia;s__Curvularia_tsudae	0.99611
34e7e881a2ef3a4baa27efa43ee2d971	CAAAATGCGATACTTGGTGTGAATTGCAGAATCCCGTGAACCATCGAGTTTTTGAACGCAAGTTGCGCCCGAAGCCATTCGGTTGAGGGCACGTCTGCCTGGGCGTCACGCATCACGTCGCCCCCACCAGGCATCCCCTATAGGGCTGTCTTGTGTTGGGGCGGAGATTGGTCTCCCGTGCCCATGGCGTGGTTGGCCTAAATAGGAGTCTCCTCGCGAGGGACGCACGGCTAGTGGTGGTTGATAAGACAGTCGTCTCGTGTCGTGCGTTTACTTTCTTGAGAGTAGATGCTCTTAAAGTACCCTGATGTGTTGTCTTATGACGATGCTTCGATCGCGACCCCAGGTCAGGCGGGACTACCCGCTGAGTTTAA	k__Fungi	1
350809f7b627e3268045280d3021d114	CAAAATGCGATACCTGGTGTGAATTGCAGAATCCCGTGAACCATCAAGTTTTTGAACGCAAGTTGCGCCTGAGGCCTTTTGGCCAAGGGCACGTCTGCCTGGGCGTCACGCCAAAATACACTCCACACCAACTCTGGTATGGACGTGGTGTTTGGCCCCCCATACCACATGGTTATGATGGGCTTAAGTTGTGGCTATCGGCAGTGCCGATCAGAGCACAAGGTGGATGACACATGTTATTCTCGGTGTTATGATCCGGAGAACTCCCTGCTATGATATGGCCCTTATTTGACCCATGGTTTAGAGTGCATGCCACTCGGTCTGCGACCCCAGGTCAGTCGGGATTACCCGCTGAATTTAA	k__Fungi;p__unidentified;c__unidentified;o__unidentified;f__unidentified;g__unidentified;s__unidentified	0.880873
352889926cfea86c029565d762b538f9	CAAAATGCGATACCTGGTGTGAATTGCAGAATCCCGTGAACCATCAAGTTTTTGAACGCAAGTTGCGCCTGAGGCCTTTTGGCCAAGGGCACGTCTGCCTGGGCGTCACGCCAAAAGACACTCCACACCAACTCTGGTATGGACGTGGTGTTTGGCCCCCCATACCACATGGTTATGATGGGCTTAAGTTGTGGCTATCGGCAGTGCCGATCAGAGCACAAGGTGGATGACACATGTTATTCTCGGTGTTATGATCCGGAGAACTCCCTGCTATGATATGGCCCTTATTTGACCTATGGTTTAGAGTGCATGCCACTCGGTCTGCGACCCCAAGTCAGTCGGCATTACCCGCTGAATTTAA	k__Fungi;p__unidentified;c__unidentified;o__unidentified;f__unidentified;g__unidentified;s__unidentified	0.886913
352b21d9828becbe9e00c4bd976afa45	CCAAATGCGATAAGTAATGTGAATTGCAGAATTTCGTGAATCATCGAATCTTTGAACGCAAATTGCGCCTTCTGGTAATCCAGGAGGCATGCCTGTCTGAGTGTTGTTACATTATTTAAACCTGCTGTTATTTCTTGAAATGACATGTAGTGTTTAGTACTGAGGGTGGAATGTTGATAATCAAGGCAACTTGGTCGTTTACAACTATCCCCCTTGTAATGTATAATACTATATCCTAAACCTTGATATTAGTTGTAGCAAGCTTTGTCTTTTCAACTTCAATATTATAACAGGATAAATATAGGAAACTTTTTTATACTTGAATTTCATATTCATTTTTAAAGTTAACCTCAGATCAGGTAGGAATACCCGCTGAACTTAA	k__Fungi	1
3567dc4d1b9946c1003e5bc77e4e4274	CAAAATGCGATACCTGGTGTGAATTGCAGAATCCCGTGAACCATCAAGTTTTTGAACGCAAGTTGCGCCTGAGGGCACGTCGGCCAAGGGCACGTCTGCCTGGGCGTCACGCCAAAAGACACTCCACACCAACTCTGGTATGGACGTGGTGTTTGGCCCCCCATACCACATGGTTATGATGGGCTTAAGTTGTGGCTATCGGCAGTGCCGATCAGAGCACAAGGTGGATGACACATGTTATTCTCGGTGTTATGATCCGGAGAACTCCCTGCTATGATATGGCCCTTATTTGACCCATGGTTTAGAGTGCATGCCACTCGGTCTGCGACCCCAGGTCAGTCGGGATTACCCGCTGAATTTAA	k__Fungi;p__unidentified;c__unidentified;o__unidentified;f__unidentified;g__unidentified;s__unidentified	0.886912
3596ea9ef50eb8e86ee3ead1f0cb0c35	CGAAATGCGATAAGTAGTGTGAATTGCAGAATTCAGTGAATCATCGAATCTTTGAACGCACATTGCGCCCCTTGGTATTCCATGGGGCATGCCTGTTCGAGCGTCATTTGTACCCTCAAGCTTTGCTTGGTGTTGGGCGTTTTGTCTTTTTATCAAGACTCGCCTTAAAGTAATTGGCAGCCAGTGTTTTGGTAGTAAGCGCAGCACATTTTGCGTCTTAGTCCCTTGACAGCGGCATCCACAAAGCCTCTTTCTCACTTTTGACCTCGGATCAGGTAGGGATACCCGCTGAACTTAA	k__Fungi;p__Ascomycota;c__Dothideomycetes;o__Pleosporales;f__Phaeosphaeriaceae;g__Phaeosphaeria	0.992942
35c323331f128cc650f7a06b6094ef57	CAAAATGCGATACCTGGTGTGAATTGCAGAATCCCGTGAACCATCAAGTTTTTGAACGCAAGTTGCGCCTGAGGCCTTTTGGCCAAGGGCACGTCTGCCTGGGCGTCACGCCAAAAGACACTCCACACCAACTCTGGTATGGACGTGGTGTTTGGCCCCCCATACCACATGGTTATGATGGGCTTAAGTTGTGGCTATCGGCAGTGCCGATCAGAGCACAAGGTGGATGACACATGTTATTCTCGGTGTTATGATCCGGGGAACTCCCTGCTATGATATGGCCCTTATTTGACCCATGGTTTAGAGTGCATGCCACTCGGTCTGCGACCCCAGGTTAGTCGGGATTACCCGCTGAATTTAA	k__Fungi;p__unidentified;c__unidentified;o__unidentified;f__unidentified;g__unidentified;s__unidentified	0.899939
360085f3157bde7faade424dfed35d2e	CAAAATGCGATACCTGGTGTGAATTGCAGAATCCCGCGAAGCATCGAGTTTTTGAACCCAAGTTGCGCCCGAGGCCTTTTGGCTGAGGGCACGCCTGCCTGGGCGTCATGCCAAAAGACACTCCTAACCCATCATAGGGTGTGGACGTGGAATTTGGCCTCTCGTGCCATGGTGCACGGTGGGCCCAAGTCTTGACTGCCGGTGTAACTTGCTGGGCACCGCACATGGTGGGCAACATGAAGTTGTTTTCGGTGCAGTGTCCCAGCATGTAGCTGGTACTATGGCCTTGAGGACCCATCACCGACCGTAGCGCTTGGCCGCTCGGACCTCGACCCCATGTCAGGCCGGATTACCCGCTGAATTTAA	k__Fungi	1
361e40dffa22af722b3805c8e3ea573b	CAAAATGCGATACCTGGTGTGAATTGCAGAATCCCGTGAACCATCAAGTTTTTGAACGCAAGTTGCGCCTGCGGCCTTTTGGCCAAGGGCACGTCTGCCTGGGCGTCACGCCAAAAGACACTCCACACCAACTCTGGTATGGACGTGGTGTTTGGCCCCCCATACCACATGGTTATGATGGGCTTAAGTTGTGGCTATCGGCAGTGCCGATCAGAGCACAAGGTGGATGACACATGTTATTCTCGGTGTTATGATCCGGAGAACTCCCTGCTATGATATGGCCCTTATTTGACCCATGGTTTAGAGTGCATGCCACTCGGTCTGCGACCCCAGTTCAGTCGTGATTACCCGCTGAATTTAA	k__Fungi;p__unidentified;c__unidentified;o__unidentified;f__unidentified;g__unidentified;s__unidentified	0.900056
3641c377c74e62ecb88bc025f3951fc9	CAAAATGCGATACCTGGTGTGAATTGCATAATCCCGTGAACCATCAAGTTTTTGAACGCAAGTTGCGCCTGAGGCCTTTTGGCCAGGGGCACGTCTGCCTGGGCGTCACGCCAAAAGACACTCCACACCAACTCTGGTATGGACGTGGTGTTTGGCCCCCCATACCACATGGTTATGATGGGCTTAAGTTGTGGCTATCGGCAGTGCCGATCAGAGCACAAGGTGGATGACACATGTTATTCTCGGTGTTATGATCCGGGGAACTCCCTGCTATGATATGGCCCTTATTTGACCCATGGTTTAGAGTGCATGCCACTCGGTCTGCGACCCCAGGTCAGTCGGGATTACCCGCTGAATTTAA	k__Fungi;p__unidentified;c__unidentified;o__unidentified;f__unidentified;g__unidentified;s__unidentified	0.885032
36475d3e99c8e19df120b1acf0f45dcb	CGAAATGCGATAAGTAGTGTGAATTGCAGAATTCAGTGAATCATCGAATCTTTGAACGCACATTGCGCCCCTTGGTATTCCATGGGGCATGCCTGTTCGAGCGTCATTTGTACCCTCAAGCTTTGCTTGGTGTTGGGCGTCTTGTCTACCTCTTTAGCGGGTAGACTCGCCTTAAAGTAATTGGCAGCCAGTGTTTTTGGCAGTAAGCGCAGCACATTTTGCGTCTTAGTCCCTAAACAGTGGCATCCACAAAGCCTCTTTCTCACTTTTGACCCCAGGTCAGTCGGGATTACCCGCTGAATTTAA	k__Fungi;p__Ascomycota;c__Dothideomycetes;o__Pleosporales;f__Phaeosphaeriaceae;g__Phaeosphaeria	0.752817
36609e9f138c2bb7cfc554fb124db6eb	CAAAATGCGATACTTGGTGTGAATTGCAGAATCCCGTGAACCATCGAGTTTTTGAACGCAAGTTGCGCCCGAAGCCATTCGGCTGAGGGCACGCCTGCCTGGGCGTCACGCATCGCGTCGCTCCCCACCATACCTCCCCAACGGGTTGGCATGGTGTTGGGGGCGGATAATGGCCTCCCGTGCTTGTGTTTCGGTTGGCCTAAATAAGAGTTCCCTTCGGCGGACACACGACTAGTGGTGGTTGAATAGACCCTCGTCTTTTGTTGCGTGTCGTGAGCTGTAAGGGTAGCCCTCATCAAAGACCCCATTGTATCGTCTTCGGATGATGCTTCGACCGCGACCCCAGGTCAGGCGGGACTACCCGCTGAGTTTAA	k__Fungi;p__unidentified;c__unidentified;o__unidentified;f__unidentified;g__unidentified;s__unidentified	0.770131
36742e18971a5134ce223fc7b56c68f6	CAAAATGCGATACCTAGTGTGAATTGCAGAATCCCGTGAACCATCACGTTTTTGAACGCAAGTTGCGCCTGAGGCCTTTTGGCCAAGGGCACGTCTGCCTGGGCGTCACGCCAAAAGACACTCCACACCAACTCTGGTATGGACGTGGTGTTTGGCCCCCCATACCACATGGTTATGATGGGCTTAAGTTGTGGCTATCGGCAGTGCCGATCAGAGCACAAGGTGGATGACACATGTTATTCTCGGTGTTATGATCCGGAGAACTCCCTGCTATGATATGGCCCTTATTTGACCCATGGTTTAGAGTGCATGCCACTCGGTCTGCGACCCCAGGTCAGTCGGGATTACCCGCTGAATTTAA	k__Fungi;p__unidentified;c__unidentified;o__unidentified;f__unidentified;g__unidentified;s__unidentified	0.894269
369c332b309deedcc83a87f378443392	CGAAATGCGATAAGTAATGTGAATTGCAGAATTCAGTGAATCATCGAATCTTTGAACGCACATTGCGCCCCCTGGTATTCCGGGGGGCATGCCTGTCCGAGCGTCATTACAACCCTCAAGCCTAGCTTGGTGTTGGGCTCTGCTTCCTGGCGGGCCCTAAAGTCAGTGGCGGTGCCGTCCGGCTCCGAGCGTAGTAACTCTTCTCGCTCTGGAGGCCTGGGCGTGTGCCTGTCAGTAACCCCCCAATTTTATCAGGTTGACCTCGGATCAGGTAGGGATACCCGCTGAACTTAA	k__Fungi;p__Ascomycota;c__Eurotiomycetes;o__Onygenales;f__Onygenales_fam_Incertae_sedis;g__Chrysosporium;s__Chrysosporium_pseudomerdarium	0.751808
36b7ca43389387e12e37c8f130e23d30	CAAAATGCGATACCTAGTGTGAATTGCAGAATCCCGCGAACCATCGAGTTTTTGAACGCAAGTTGCGCCCGAGGCCTTCTGGCTGAGGGCACGCCTGCCTGGGCATCACGCCAAAAGACACTCCCAACCCATCTGTGGGGAAGGACGTGGTGTTTGGCTCCCCATGCTGCAAGGCACGGTGGGCCGAAGTAGGGGCTGCCGGCATAACTTGCCAAGCACCGCACGTGGTGGGCGACATCTAGTTGTTCTCGGTGCAGTGTCTCGGCTAGTAGCTGGCTTGTTGGCCTTAAGGACCCATGACGACCGTAGCGCTTTGTCGCTCGGACCGCGACCCCAGGTCAGACGGGACTACCTGCTGAGTTTAA	k__Fungi;p__unidentified;c__unidentified;o__unidentified;f__unidentified;g__unidentified;s__unidentified	0.790504
36d7d6617847f6d2e1b0079a06ae77cd	CAAAATGTGATACCTGGTGTGAATTGCAGAATCCCGTGAACCATCAAGTTTTTGAACGCAAGTTGCGCCTGAGGCCTTTTGGCCAAGGGCACGTCTGACTGGGCGTCACGCCAAAAGACACTCCACACCAACTCTAGTATGGACGTGGTGTTTGGCCCCCCATACCACATGGTTATGATGGGCTTAAGTTGTGGCTATCGGCAGTGCCGATCAGAGCACAAGGTGGATGACACATGTTATTCTCGGTGTTATGATCCGGGGAACTCCCTGCTATGATATGGCCCTTATTTGACCCATGGTTTAGAGTGCATGCCACTCGGTCTGCGACCCCAGGTCAGTCGGGATTACCCGCTGAATTTAA	k__Fungi;p__unidentified;c__unidentified;o__unidentified;f__unidentified;g__unidentified;s__unidentified	0.874912
36f08c1feac43ea0bf548878d7739d88	CAAAATGCGATACCTGGTGTGAATTGCAGAATCCCATAAACCATCAAGTTTTTGAACGCAAGTTGCGCCCGAGGCCTTCTGGCTGAGGGCACGCCTGCCTGGGCGTAACGCCAAAAGACACTCCTAACCCATCATAGGGTGTGGACGTGGAGTTTGGTCTCTCGTGCCATGGTGCATGGTGGGCCGAAGTCTTGGCTGCCGGCATAACTTGCTGGGCACCGCACATGGTGGGCGACATGAAATTGTTCTCGGTGCAGTGTCCCAGCATGTAGCTGGTACTATGGCCTTGAGGACCCATCACCGACCGTAGCGCTTGGCCGCTCGGACCGCGACCCCAGGTCAGGCGGGATTACCCGCTGAGTTTAA	k__Fungi;p__unidentified;c__unidentified;o__unidentified;f__unidentified;g__unidentified;s__unidentified	0.716224
36fe6ba1a00fe2b1e45f4ac0de96a3ee	GCGAGGCTGATGGAAACTGCCAAATTATACTTCCTACTGGGTAGGATATATAACTTAGTATGTACAATATTTATCCGTGGCCCTTTGTCGTTCATACACATTGCCGTTTAGTTGTTTATCAGTAGCTAAAAGCTGAAAATCAATTATACTACAGTATCAAGGACCAGCACTTCTACATTCACTAAATTATCACGGAATTCTTCATTTCACAAACTAATGTGAAAAGGAAATTTAATTTGCAATGAAAATACTTCTACATTCACATAACAA	k__Fungi	1
370da97c5dad83c30b11d70e37fe6d34	CAAAAAGCGATACCTGGTGTGAATTGCAGAATCCCGTGAACCATCAAGTTTTTGAACGCAAGTTGCGCCTGAGGCCTTTTGGCCAAGGGCACGTCTGCCTGGGCGTCACGCCAAAAGACACTCCACACCAACTCTGGTATGGACGTGGTGTTTGGCCCCCCATACCACATGGTTATGATGGGCTTAAGTTGTGGCTATCGGCAGCGCCCATCAGAGCACAAGGTGGATGACACATGTTATTCTTGGTGTTATGATCCGGAGAACTCCCTGCTATGATATGGCCCTTATTTGACCCATGGTTTAGAGTGCATGCCGCTCGGTCTGCGACCCCAGGTCAGTCGGGATTACCCGCTGAATTTAA	k__Fungi;p__unidentified;c__unidentified;o__unidentified;f__unidentified;g__unidentified;s__unidentified	0.875277
371aa1bface96a2c8b6f6001409fafe5	CAAAATGCGATACCTGGTGTGAATTGCAGAATCCCGTGAACCATCAAGTTTTTGAACGCAAGTTGCGCCTGAGGCCTTTTGGCCAAGGGCACGTCTGCCTGGGCGTCACGCCAAAAGACACTCCACACCAACTCTGGTATGGACGTGGTGTTTGGCCCCCCATACCACATGGTTATGATGGGCTTAAGTTGTGGCTATCGGCAGTGCCGGTCAGAGCACAAGGTGGATGACACATGTTATTCTCGGTGTTATGATCCGGAGAACTCCCTGCTATGATATGGCCCTTATTTGACCCATGGTTTAGAGTGCATGCCACTCGGTCTGCGACCACAGGTCAGTCGGGATTACCCGCTGAATTTAA	k__Fungi;p__unidentified;c__unidentified;o__unidentified;f__unidentified;g__unidentified;s__unidentified	0.873286
372d36b92681868515a61e391c98f726	CAAAATGCGATACCTGGTGTGAATTGCAGAATCCCGTGAACCATCAAGTTTTTGAACGCAAGTTGCGCCTGAGGCCTTTTGGCCAAGGGCACGTCTGCCTGGGCGTCACGCCAAAAGACACTCCACACCAACTCTGGTATGGACATGGTGTTTGGCCCCCCATACCACATGGTTATGATGGGCTTAAGTTGTGGCTATCGGCAGTGCCGATCAGAGCACAAGGTGGATGACACATGTTATTCTCGGTGTTATGATCCGGGGAACTCCCTACTATGATATGGCCCTTATTTGACCCATGGTTTAGAGTGCATGCCACTCGGTCTGCGACCCCAGGTCAGTCGGGATTACCCGCTGAATTTAA	k__Fungi;p__unidentified;c__unidentified;o__unidentified;f__unidentified;g__unidentified;s__unidentified	0.88726
37407220b50a6efda7b6878a5b7fc86f	CAAAATGCGATACCTGGTGTGAATTGCAGAATCCCGTGAACCATCAAGTTTTTGAACGCAAGTTGCGCCTGAGGCCTTTTGGCCAAGGGCACGTCTGCCTGGGCGTCACGCCAAAAGACACTCCACACCAACTCTGGTATGGACGTGGTGTTTGGCCCCCCATACCACAAGGTTATGATGGGCTTAAGTTGTGGCTATCGGCAGTGCCGATCAGAGCAGAAGGTGGATGACACATGTTATTCTCGGTGTTATGATCCGGAGAACTCCCTGCTATGATATGGCCCTTATTTGACCCATGGTTTAGAGTGCATGCCACTCGGTCTGCGACCCCAGCTCAGTCGGGATTACCCGCTGAATTTAA	k__Fungi;p__unidentified;c__unidentified;o__unidentified;f__unidentified;g__unidentified;s__unidentified	0.883303
3749685bbc507f1651a84b5dca209909	CGAAATGCGATACGTAGTGTGAATTGCAGAATTCAGTGAATCATCGAATCTTTGAACGCACATTGCGCCCGCCGGTATTCCGGCGGGCATGCCTGTTCGAGCGTCATTTCAACCATCAAGCCCTGGGCTTGTGTTGGGGACCTGCGGCTGCCGCAGGCCCTGAAATGCAGTGGCGGGCTCGCAAGACACACCGAGCGTAGTAGCTTACAACCTCGCTTTGGGAGTGCTGCGGGTGCTGGCCGTAAAGCGACCTTCGCGTCTTTAGCACTAGGTTGACCTCGGATCAGGTAGGAGGACCCGCTGAACTTAA	k__Fungi;p__Ascomycota;c__Sordariomycetes;o__Sordariales;f__Chaetomiaceae;g__Mycothermus;s__Mycothermus_thermophilus	0.999719
374b2626d7309c590c7d8df9eaf4eebb	CAAAATGCGATACCTGGTGTGAATTGCAGAATCCCGTGAACCATCAAGTTTTTGAACGCAAGTTGCGCCTGAGGCCTTTTGGCCAAGGGCACGTCTGCCTGGGCGTCACGCCAAAAGACACTCCACACCAACTCTGGTATGGACGTGGTGTTTGGCCCCCCATACCACATAGTTATGATGGGCTTAAGTTGTGGCTATCGGCAGTGCCGATCAGAGCACAAGGTGGATGACACATGTTATTCTCGGTGTTATGATCCGGAGAACTCCCTGCTATGATATGGCCCTTATTTGACCCATGGTTTAGAGTGCATGCCACTCGGTCTGCGACCCCAGGTCACTCGGGATTACCCGCTGAATTTAA	k__Fungi;p__unidentified;c__unidentified;o__unidentified;f__unidentified;g__unidentified;s__unidentified	0.872693
37535db6e1e411c880a4ebdb3ba22815	CAAAATGCGATACCTGGTGTGAATTGCAGAATCCCGTGAACCATCAAGTTTTTGAACGCAAGTTGCGCCTGAGGCCTTTTGGCCAAGGGCACGTCTGCCTGGGCGTCACGCCAAAAGACACTCCACACCAACTCTGGTATGGACGTGGTGTTTGGCCCCCCATACCACATGGTTATGATGGGCTTAAGTTGTGGCTATCGGCAGTGCCGATCAGAGCACAAGGTGGATGACACATGTTATTCTCGGTGTTATGATCCGGGGAACTCCCTGCTATGATATGGCCCTTATTCGACCCATGGTTTAGAGTGCATGCCACTCGGTCTGCGACCCCAGGTCAGTCGGGATTACCCGCTGAATTTAA	k__Fungi;p__unidentified;c__unidentified;o__unidentified;f__unidentified;g__unidentified;s__unidentified	0.904517
3753939eccd9e648a597975163002a72	CAAAATGCGATACCTGGTGTGAATTGCAGAATCCCGCGAACCATCGAGTTTTTGAACGCAAGTTGCGCCCGAGGCCTTCTGGCTGAGGGCACGCCTGCCTGGGCGTCACGCCAAAAGACACTCCTATCCCATCATAGGGTGTGGACGTGGAGTTTGGCCTCTCGTGCCATGGTGCACGGTGGGCCGAAGTCTTGGCTGCCGGCGTAACTTGCTGGGCACCGCACATGGTGGGCGACATGAAGTTGTTCTCGGTGCAGTGTCCCAGCATGTAGCTGGTACTATGGCCTTGAGGACCCATCACCGACCGAAGCGCTTGGCCGCTCGGACCGCGACCCCAGGTCAGGCGGGATTACCCGCTGAGTTTAA	k__Fungi	1
3755a8cd8522f0a6349a4c171414dbc3	CAAAATGCGATACCTGGTGTGAATTGCAGAATCCCATGAACCATCAAGTTTTTGAACGCAAGTTGCGCCCGAGGCCTTCTGGCTGAGGGCACGCCTGCCTAGGCGTAACGCCAAAAGACACTCCTAACCCATCATAGGGTGTGGACGTGGAGTTTGGCCTCTCGTGCCATGGTGCACGGTGGGCCGAAGTCTTGGCTGCCGGCGTAACTTGCTGGGCACCGCACATGGTGGGCGACATGAAGTTGTTCTCGGTGCAGTGTCCCTGCATGTAGCTGGTACTATGGCCTTGAGGACCCATCACCGACCGTAGCGCTTGGCCGCTCGGACCGCGACCCCAGGTCAGGCGGGATTACCCGCTGAGTTTAA	k__Fungi	1
37560bc2e5c1a13a4b1a0e4e4880ba12	CAAAATGCGATACCTGGTGTGAATTGCAGAATCCCGCGAACCATCGAGTTTTTGAACGCAAGTTGCGCCCGAGGCCTTCTGGCTGAGGGCACGCCTGCCTGGGCGTCACGCCAAAAGACACTCCCAACCCATCTGTGGGGAAGGACGTGGTGTTTGGCTCCCCATGCTGCAAGGCACGGTGGGCCGAAGTAGGGGCTGCTGGCATAACTTGCCAAGCACCGCACGTGGTGGGCGACATCTAGTTGTTCTCGGTGCAGTGTCTCGGCTAGTAGCTGGCTTGTTGGCCTTAAGGACCCATGACGACCGTAGCGCTTTGTCGCTCGGACCGCGACCCCAGGTCAGACGGGACTACCCGCTGAGTTTAA	k__Fungi;p__unidentified;c__unidentified;o__unidentified;f__unidentified;g__unidentified;s__unidentified	0.756965
37594304bf38c97d0c498dc8d0b3572c	CAAAATGCGATACCTGGTGTGAATTGCAGAATCCCGTGAACCATCAAGTTTTTGAACGCAAGTTGCGCCTGAGGCCTTTTGGCCAAGGGCACGTCTGCCTGGGCGTCACGCCAAAAGACACTCCACACCAACTCTGGTATGGACGTGGTGTTTGGCCCCCCATACCACATGGTTATGATGGGCTTAAGTTGTGGCTATCGGCAGTGCCGATCAGAGCACAAGGTGGATGACACATGTTATTCTCGGTGTTATGATCCGGAGAACTCCCTGCTATGATATGGCCCTTATTTGACCCATGGTTTAGAGTGCATGCCACTCGGTCTGCGACCCCAGGTCACTCGGGATTACCCGCTGAATTTAA	k__Fungi;p__unidentified;c__unidentified;o__unidentified;f__unidentified;g__unidentified;s__unidentified	0.879263
3761d309ebc698ab598c10debecc3476	CGAAATGCGATACGTAATGTGAATTGCAGGTTTTCGTGAATCATCGAATCTTTGAACGCATATTGCGCCCTCTGGTATTCCGGAGGGCATGCCTGTTTGAGCGTCATTTCTCTCTCAAGCCTTCGGGTTTGGTGTTGGGCGATACTCTCTGGGTTAGCTTGAAATAGTGTTGGCGGGGCTGCTTAGGGTCTCTACCGAACTGACGTCTCTAGGTTCTACCAATTCGTCTGTGACAGTAGCAGTGCTAAGCACCACCCTGCCCACCACCCCCCAAGTTTGACCTCAAATCAGGTAGGACTACCCGCTGAACTTAA	k__Fungi;p__Ascomycota;c__Saccharomycetes;o__Saccharomycetales;f__Phaffomycetaceae;g__Cyberlindnera;s__Cyberlindnera_rhodanensis	1
37b65b27f63c397e34e0ad1e7c091b63	CAGCTAGCACTGATGAGGACTGTAACAAACCACCATTACGAAGACGAGTCTCCTCATTACGAATCCCAGCAAGGGCCTCCAACAAAGAGACACAAGGATGACGAGCAAGGAGTTGAGCACGGTGTTGCTCAAACTCATCCCGAAGCCGAGTCAAGAAGTCATAAGTGCGACGAAGCTCCAGGGCCTTCTTCTGACTCAGGCAGGACTCACATGTGTCAGGAGACAACGGAGGACCAAGAGAATCTAGCTGACGCCAAATAGCAGAAATCTGACCATAGAACTCATCAACTGTGCTATCACCCTGACGAACAAGATGCTCCTGACGTATAGCAGCAAGAAGGGCAGACTGTCCAGAAGGCTCATAACGGTCACGAAGAAAAGTCCACATCTGATGAGCAG…	k__Fungi	1
37bd95a994ed4239d3ab0375921ab57c	CAAAATGCGATACCTGGTGTGAATTGCAGAATCCCGTGAACCATCAAGTTTCTGAACGCAAGTTGCGCCTGAGGCCTTTTGGCCAAGGGCACGTCTGCCTGGGCGTCACGCCAAAAGACACTCCACACCAACTCTGGTATGGACGTGGTGTTTGGCCCCCCATACCACATGGTTATGATGGGCTTAAGTTGTGGCTATCGGCAGTGCCGATCAGAGCACAAGGTGGATGACACATGTTATTCTCGGTGTTATGATCCGGAGAACTCCCTGCTATGATATGGCCCTTATTTGACCCATGGTTTAGAGTGCATGCCACTCGGTCTGCGACCCCAGGTCAGTCGGGATTACCCGCTGAATTTAA	k__Fungi;p__unidentified;c__unidentified;o__unidentified;f__unidentified;g__unidentified;s__unidentified	0.887013
37d601ef7fe72b04c872ec86ea8411f4	CAAAATGCGATACCTGGTGTGAATTGCAGAATCCCGCGAGCCATCGAGTTTTTGAACGCAAGTTGCGCCCGAGGCCTTCTGGCTGAGGGCACGCCTGCCTGGGCGTCACGCCAAAAGACACTCCTAACCCATCATAGGGTGTGGACGTGGAGTTTGGCCTCTCGTGCCATGGTGCACGGTGGGCCGAAGTCTTGGCTGCCGGCGTAACTTGCTGGGCACCGCACATGGTGGGCGACATGAAGTTGTTCTCGGTGCAGTGTCCCAGCATGTAGCTGGTACTATGGCCTTGAGGACCCATCACCGACCGAAGCGCTTGGCCGCTCGGACCGCGACCCCAGGTCAGGCGGGATTACCCGCTGAGTTTAA	k__Fungi	1
382d8adf42fd39f5d046d242303279a2	CGAAATGCGATACCTGGTGTGAATTGCAGAATCCCGCGAACCATCGAGTCTTTGAACGCAAGTTGCGCCCGAGGCCACTCGGCCGAGGGCACGCCTGCCTGGGCGTCACGCCAAAACACGCTCCCAACCACCCTCAACGGGATTCGGGATGCGGCATCTGGTCCCTCGTCTCTCAAGGGACGGTGGACCGAAGATTGGGCTGCCGGCGTACCGCGCCGGACACAGCGCATGGTGGGCGTCCTCGCTTTATCAATGCAGTGCATCCGGCGCGCAGCTGGCATTATGGCCTTTGAACGACCCAACAAACGAAGCGCACGTCGCTTCGACCGCGACCCCAGGTCAGGCGGGACTACCCGCTGAGTTTAA	k__Fungi	1
38646faeb8d7c136129a78c868b293c5	CAAAATGCGATACCTGGTGTGAATTGCAGAATCCCGTGAACCATCAAGTTTTTGAACGCAAGTTGCGCCTGAGGCCTTTTGGCCAAGGGCACGTCTGCCTGGGCGTCACGCCAAAAGACACTCCACACCAACTCTGGTATGGACGTGGTGTTTGGCCCCCCATACCACATGGTTATGATGGGCTTAAGTTGTGGCTATCGGCAGTGCCGATCAGAGCACAAGGTGGATGACACATGTTATTCTCGGTGTTATGATCCGGGGAACTCCCTGCAATGATATGGCCCTTATTTGACCCATGGTTTAGAGTGCATGCCACTCGGTCTGCGACCCCAGGTCAGTCGGGATTACCCGCTGAATTTAA	k__Fungi;p__unidentified;c__unidentified;o__unidentified;f__unidentified;g__unidentified;s__unidentified	0.89493
38a0c5785eebfce1febed01c6dbd553b	CAAAATGCGATACCTGGTGTGAATTGCAGAATCCCGCGAACCATCGAGTTTTTGAACGCAAGTTGCGCCCTCTTCCTTCTGGCTGAGGGCACGCCTGCCTGGGCGTCACGCCAAAAGACACTCCCAACCCATCTGTGGGGAAGGACGTGGTGTTTGGCTCCCCATGCTGCAAGGCACGGTGGGCCGAAGTAGGGGCTGCCGGCATAACTTGCCAAGCACCGCACGTGGTGGGCGACATCTAGTTGTTCTCGGTGCAGTGTCTCGGCTAGTAGCTGGCTTGTTGGCCTTAAGGACCCATGACGACCGTAGCGCTTTGTCGCTCGGACCGCGACCCCAGGTCAGACGGGACTACCCGCTGAGTTTAA	k__Fungi;p__unidentified;c__unidentified;o__unidentified;f__unidentified;g__unidentified;s__unidentified	0.781889
38f784bf0792c59afe71baa8bdbc5ff4	CGAAATGCGATAAGTAATGTGAATTGCAGAATTCAGTGAATCATCGAATCTTTGAACGCACATTGCGCCCGGCAGTAATCTGCCGGGCATGCCTGTCCGAGCGTCATTTCAACCCTCGAGCCTAGGTTTTTACAAGCCCAAGGATCGGTGTTGGGGCGCTACGGGGGGTCTCGACCCCCGGTTGGCTCCGAAATGTAGTGGCGGTCTCGCCGCGGTGCCCCCTGCGTAGTAGTAGTCTTTTTGCTCGCATCGGGTCCCGGCGGAGGCTAGCCGTCGAACCTCTCTCAGAGAAAAAAAAGGTTTGACCTCGGATCAGGTAGGGTTACCCGCTGAACTTAA	k__Fungi;p__Ascomycota;c__Sordariomycetes;o__Microascales;f__Microascaceae	0.879059
38f8cd738ddec2cd772d17599e541aa0	CAAAATGCGATACCTGGTGTGAATTGCAGAATCCCGTGAACCATCAAGTTTTTGAACGCAAATTGCGCCTGAGGCCTTTTGGCCAAGGGCACGTCTGCCTGGGCGTCACGCCAAAAGACACTCCACACCAACTCTGGTATGGACGTGGTGTTTGGCACCCCATACCACATGGTTATGATGGGCTTAAGTTGTGGCTATCGGCAGTGCCGATCAGAGCACAAGGTGGATGACACATGTTATTCTCGGTGTTATGATCCGGAGAACTCCCTGCTATGATATGGCCCTTATTTGACCCATGGTTTAGAGTGCATGCCACTCGGTCTGCGACCCCAGGTCAGTCGGGATTACCCGCTGAATTTAA	k__Fungi;p__unidentified;c__unidentified;o__unidentified;f__unidentified;g__unidentified;s__unidentified	0.888524
3925248a286b6f0138fe6885f752086f	CGAAATGCGATACGTAGTGTGAATTGCAGAATTCAGTGAATCATCGAATCTTTGAACGCACATTGCGCCTGAGGCCTTTTGGCCAAGGGCACGTCTGCCTGGGCGTCACGCCAAAAGACACTCCTCACCAACTCTGGTATGGACGTGGTGTTTGGCCCCCCATACCACATGGTTATGATGGGCTTAAGTTGTGGCTATCGGCAGTGCCGATCAGAGCACAAGGTGGATGACACATGTTATTCTCGGTGTTATGATCCGGAGAACTCCCTGCTATGATATGGCCCTTATTTGACCCATGGTTTAGAGTGCATGCCACTCGGTCTGCGACCCCAGGTCAGTCGGGATTACCCGCTGAATTTAA	k__Fungi;p__unidentified;c__unidentified;o__unidentified;f__unidentified;g__unidentified;s__unidentified	0.899555
394ee7bf4783152eebe3c22b6210b839	CAAAATGCGATACCTGGTGTGAATTGCAGAATCCCGTGAACCATCAAGTTTTTGAACGCAAGTTGCGCCTGAGGCCTTTTGGCCAAGGGCACGTCTGCCTGGGCGTCACGCCAAAAGACACTCCACACCAACTCTGGTATGGACGTGGTGTTTGGCCCCCCATACCACATGGTTATGATGGGCTTAAGTTGTGGCTATCGGCAGTGCGGATCAGAGCACAAGGTGGATGACACATGTTATTCTCGGTGTTATGATCCGGAGAACTCCCTGCTATGATATGGCCCTTATTTGACCCATGGTTTAGAGTGCATGCCACTCGGTCTGCGACCCCAGGTCAGTCGGGATTACCCGCTGAATTTAA	k__Fungi;p__unidentified;c__unidentified;o__unidentified;f__unidentified;g__unidentified;s__unidentified	0.889212
39569c0ce70b0628274d08bbd49f3b0d	CAAAATGCGATACCTGGTGTGAATTGCAGAATCCCGTGAACCATCAAGTTTTTGAACGCAAGTTGCGCCTGAGGCCTTTTGGCCAAGGGCACGTCTGCCTGGGCGTCACGCCTATAGACACTCCACACCAACTCTGGTATGGACGTGGTGTTTGGCCCCCCATACCACATGGTTATGATGGGCTTAAGTTGTGGCTATCGGCAGTGCCGATCAGAGCACAAGGTGGATGACACATGTTATTCTCGGTGTTATGATCCGGAGAACTCCCTGCTATGATATGGCCCTTATTTGACCCATGGTTTAGAGTGCATGCCACTCGGTCTGTGACCCCAGGTCAGTCGGGATTACCCGCTGAATTTAA	k__Fungi;p__unidentified;c__unidentified;o__unidentified;f__unidentified;g__unidentified;s__unidentified	0.865105
396a4b4ff33f87428b259c4a64e4b810	CAAAATGTGATACCTGGTGTGAATTGCAGAATCCTGCGAACCATCGAGTTTTTGAACGCAAGTTGCGCCCGAGGCCTTCTGGCTGAGGGCACGCCTGCCTGGGCGTGACGCCAAAAGACACTACCATCCCATCATAGGGTGTGGACGTGGAGTTTGGCCTCTCGTGCCATGGTGCACAGTGGGCCGAAGTCTTGGCTGTCGGCGTAACGTGCTGGGCACCGCACATGGTGGGCGACATAAAGTTGTTCTCGGTGCAGTGTCCCAGCTTGTAGCTGGTACTATGGCCTTGAGGACCCATCACCGACCGTAGCGCTTGGCCGCTTGGACCGCGACCCCAGGTCAGGCGGGATTACCCGCTGAGTTTAA	k__Fungi;p__unidentified;c__unidentified;o__unidentified;f__unidentified;g__unidentified;s__unidentified	0.803565
3979c98bf546ad40a47fa6dafa3e2bed	CAAAATGCGATACCTGGTGTGAATTGCAGAATCCCGCGAACCATCGAGTTTTTGAACGCAAGTTGCGCCCGAGGCCTTCTGGCTGAGGGCACGCCTGCCTGGGCGTCACGCCAAAAGACACTCCTAACCCATCATAGGGTGTGGACGTGGAGTTTGGCCTCTCGTGCCATGGTGCACGGTGGGCCGAAGTCTTGGCTGTCGGCGTAACTTGCTGGGCACCGCACATGGTGGGCGACATGAAGTTGGTCTCGGTGCAGTGTCCCAGCATATAGCTGGTACTATGGCCTTGAGGACCCATCACCGACCGTAGCGCTTGGCCGCTCAGACCGCGACCCAGGTCAGGCGGGATTACCCGCTGAGTTTAA	k__Fungi	1
39b423b7a92445b2009450c097ac8abd	CAAAATGCGATACCTGGTGTGAATTGCAGAATCCCGCGAACCATCGAGTTTTTGAACGCAAGTTGCGCCCGAGGCCTTCTGGCTGAGGGCACGCCTGCCTGGGCGTCACGCCAAAAGACACTCCCAACCCATCTGTGGGGAAGGACGTGGTGTTTGGCTCCCCATGCTGCAAGGCACGGTGGGCCGAAGTAGGGGCTGCCGGCATAACTTGCCAAGCACCGCACGTGGTGGGCGACATCTAGTTGTTCTCGGTGCAGTGTCTCGGCTAGTAGCTGGCTTGTTGGCCTTAAGGACCCATGACGACCGTAGCGCTTTGTCGCTCGGACCGCGACCCCAGGTCAGACTTGACTACCTGCTGAGTTTAA	k__Fungi;p__unidentified;c__unidentified;o__unidentified;f__unidentified;g__unidentified;s__unidentified	0.746606
39c9ac4043199753b1e16cef7a0465e1	GCCATTAATGAAACTTTGAACGTAGTACAGGGGATCATTAGAATTGTTGTAAGCTATTAACTGATCAACTACACCAGTAAACTTCTCCACATAATCAGCAACTGTTGAAGATTGCCGAATTTGCAACATCTGGCGAATCAACAACTCATGCTCATCCTTCCCAAATCGAGTTAATAGTAATTTGCTAAAAGTTGGCCAATCACACAACTGAATCTCAGCATCCACTGACTGCAACCAACGAGCAGCTGGGCCAATGAAATGCATAGCAGCCACGCGAATTCACAGGTGTGGATCCACGTCGT	k__Fungi;p__unidentified;c__unidentified;o__unidentified;f__unidentified;g__unidentified;s__unidentified	0.827566
39d772a04882ce9126d2ee76744a78c7	CAAAATGCGATTCCTGGTGTGAATTGCAGAATCCCGTGAACCATCAAGTTTTTGAACGCAAGTTGCGCCTGAGGCCTTTTGGCCAAGGGCACGTCTGCCTGGGCGTCACGCCAAAAGACACTCCACACCAACTCTGGTATGGACGTGGTGTTTGGCCCCCCATACCACAAGGTTATGATGGGCTTAAGTTGTGGCTATCGGCAGTGCCGATCAGAGCACAAGGTGGATGACACATGTTATTCTCGGTGTTATGATCCGGAGAACTCCCTGCTATGATATGGCCCTTATTTGACCCATGGTTTAGAGTGCATGCCACTCGGTCTGCGACCCCAGGTCAGTCGGGATTACCCGCTGAATTTAA	k__Fungi;p__unidentified;c__unidentified;o__unidentified;f__unidentified;g__unidentified;s__unidentified	0.8686
39e0c0c3353f08264dadb1138bdcb371	CAAAATGCGATACCTGGTGTGAATTGCAGAATCCCGTGAACCATCAAGTTTTTGAACGCAAGTTGCGCCTGCGGCCTTTTGGCCAAGGGCTTGTCTGCCTGGGCGTCACGCCAAAAGACACTCCACACCAACTCTGGTATGGACGTGGTGTTTGGCCCCCCATACCACATGGTTATGATGGGCTTAAGTTGTGGCTATCGGCAGTGCCGATCAGACCACCAAGGTGGATGACACATGTCATTCTCGGTGTTATGATCCGGAGAACTCCCTGCTATGATATGGCCCTTATTTGACCCATGGTTTAGAGTGCATGCCACTCGGTCTGCGACCCCAGGTCAGTCGGGATTACCTGCTGAATTTAA	k__Fungi;p__unidentified;c__unidentified;o__unidentified;f__unidentified;g__unidentified;s__unidentified	0.912825
3a22df909e261965bfbae9f70e2c0799	CAAAATGCGATACCTGGTGTGAATTGCAGAATCCCGTGAACCATCAAGTTTTTGAACGCAAGTTGCGCCTGAGGCCTTTTGGCCAAGGGCACGTCTGCCTGGGCGTCATGCCAAAAGACACTCCACACCAACTCTAGTATGGACGTGGTGTTTGGCCCCCCATACCACAAGGTTATGATGGGCTTAAGTTGTGGCTATCGGCAGTGCCGATCAGAGCACAAGGTGGATGACAGATGTTATTCTCGGTGTTATGATCCGGAGAACTCCCTGCTATGATATGGCCCTTATTTGACCCATGGTTTAGAGTGCATGCCACTCGGTCTGCGACCCCAGGTCAGTCGGGATTACCCGCTGAATTTAA	k__Fungi;p__unidentified;c__unidentified;o__unidentified;f__unidentified;g__unidentified;s__unidentified	0.880169
3a2e16dfd821f9edb344e08384a8658f	CAAAATGTGATACCTGGTGTGAATTGCAGAATCCCGTGAACCATCATGTTTTTGAACGCAAGTTGCGCCTGAGGCCTTTTGGCCAAGGGCATGTCTGCCTGGGCGTCACGCCAAAAGACACTCCACACCAACTCTGGTATGGACGTGGTGTTTGGCCCCCCATACCACATGGTTATGATGGGCTTAAGTTGTGGCTATCGGCAGTGCCGATCAGAGCACAAGGTGGATGACACATGTTATTCTCGGTGTTATGATCCGGAGAACTCCCTGCTATGATATGGCCCTTATTTGACCCATGGTTTAGAGTGCATGCCACTCGGTCTGCGACCCCAGGTCAGTCGGGATTACCCGCTGAATTTAA	k__Fungi;p__unidentified;c__unidentified;o__unidentified;f__unidentified;g__unidentified;s__unidentified	0.877197
3a3888a8c5522cfe3ca272ba497455d4	CAAAATGCGATACCTGGTGTGAATTGCAGAATCCCGCGAACCATCGAGTTTTTGAACGCATGTTGCGCCCGAGGCCTTCTGGCTGAGGGCACGCCTGCCTGGGCGTCATGCCAAAAGACACTCCTAACCCATCGTAGGGTGTGGACGTGGAGTTTGGCCTCTCGTGCCATGGTGCACGGTGGGCCGAAGTCTTGGCTGTCGGCATAACTTGCTGGGCACCGCACAAGGTGGGCGACATGAAGTTGTTCTCGGTGCAGTGTCCCAGCATGTAGCTGGTACTATGGCCTTGAGGACCCATCACCGACCGTAGCGCTTGGCCGCTCGGACCGCGACCCTAGGTCAGGCGGGATTACCCGCTGAGTTTAA	k__Fungi	1
3a5e0c5d5687015c79d665810781b0e7	CAAAATGCGATACCTGGTGTGAATTGCAGAATCCTGTGAACCATCAAGTTTTTGAACGCAAGTTGCGCCTGAGGCCTTTTGGCCAAGGGCACGTCTGCCTGGGCGTCACGCCAAAAGACACTCCACACCAACTCTGGTATGGACGTGGTGTTTGGCCCCCCATACCACATGGTTATGATGGGCTCAAGTTGTGGCTATCGGCAGTGCTGATCAGAGCACAAGGTGGATGACACATGTTATTCTCGGTGTTATGATCCGGAGAACTCCCTGCTATGATATGGCCCTTATTTGACCCATGGTTTAGAGTGCATGCCGCTCGGCCTGTGACCCCAGGTCAGTCGGGATTACCCGCTGAATTTAA	k__Fungi;p__unidentified;c__unidentified;o__unidentified;f__unidentified;g__unidentified;s__unidentified	0.856706
3a612ac9b180c8848a9b9e53690410a9	CGAAATGCGATAAGTAATGTGAATTGCAGAATTCAGTGAATCATCGAATCTTTGAACGCACATTGCGCCCGGCAGCAATCTGCCGGGCATGCCTGTCCGAGCGTCATTTCGACCCTCGAGCCCACTGCTCTAGCAGCAGCCCCGGCTCGGTGTTGGGGCGCTACAGAAGGTGCCTTTTAGGCACCCGCCTGTAGGTCCTGAAATACAGTGGCGGTCCCGCCGCGGCGCCCCCTGCGTAGTAGTTTTGACAAACTCGCTTTGGGTCCCGGCGGAGGCTAGCCGTCAAGCCATACACTCTCAGATGGTTTGACCTCGGATCAGGTAGGGTTACCCGCTGAACTTAA	k__Fungi;p__Ascomycota;c__Sordariomycetes;o__Microascales	0.906332
3aa9d218377192f96549275e07ba1b3c	CAAAATGCGATACCTGGTGTGAATTGCAGAATCCCGCGAACCATCGAGTTTTTGAACGCAAGTTGCGCCCGAGGCCTTCTGGCTGAGGGCACGCCTGCCTGGGCGTCACGCCAAAAGACACTCCCAACCCATCTGTGGGGAAGGACGTGGTGTTTGGCTCCCCATGTTGCAAGGCACGGTGGGCCGAAGTAGGGGCTGCCGGCATAACTTGCCAAGCACCGCACGTGGTGGGCGACATCTAGTTGTTCTCGGTGCAGTGTCTCGGCTAGTAGCTGGCTTGTTGGCCTTAAGGACCCATGACGATCGTAGCGCTTTGTCGCTCGGACCGCGACCCCAGGTCAGACGGGACTACCCGCTGAGTTTAA	k__Fungi;p__unidentified;c__unidentified;o__unidentified;f__unidentified;g__unidentified;s__unidentified	0.742745
3aad34e53c93d9d3e826d6e870fcf8ac	CAAAATGCGATACCTGGTGTGAATTGCAGAATCCCGTGAACCATCAAGTTTTTGAACGCAAGTTGCGCCTGAGGCCTTTTGGCCAAGGGCACGTCTGCCTGGGCGTCACGCCAAAAGACACTCCACACCAACTCTGGTATGGACGTGGTGTTTGGCCCCCCATACCACATGGTTATGATGGGCTTAAGTTGTGGCTATCGGCAGTGCCGATCAGAGCACAAGGTGCATGACACATGTTATTCTCAGTGTTATGATCCGGAGAACTCCCTGCTATGATATGGCCCTTATTTGACCCATGGTTTAGAGTGCATGCCACTCGGTCTGCGACCCCAGGTCAGTCGGGATTACCCGCTGAATTTAA	k__Fungi;p__unidentified;c__unidentified;o__unidentified;f__unidentified;g__unidentified;s__unidentified	0.880803
3b18bf20da98bd05c4d87160b2650301	CGAAATGCGATACGTAATATGAATTGCAGATTTTCGTGAATCATCGAATCTTTGAACGCACATTGCGCCCTGTGGTATTCCACAGGGCATGCCTGTTTGAGCGTCATTTCTCCCTCAAACCTCTGGTTTGGCGTTGAGTGATACTCGGTTTACTTGAAATACATGAAAAGCATAACTATTAGGTTTTACCAACTCGTTATACTAATCTACAAGTTTGACCTCAAATCAGGTAGGACTACCCGCTGAACTTAAGCATAACAAAAAGCGGAG	k__Fungi;p__Ascomycota;c__Saccharomycetes;o__Saccharomycetales;f__Saccharomycetales_fam_Incertae_sedis;g__Candida;s__Candida_sake	0.99992
3b19d1a2e61590980d3ebdb287c31e64	CAAAATGCGATACCTGGTGTGAATTGCAGAATCCTGTGAACCATCAAGTTTTTGAACGCAAGTTGCGCCTGAGGCCTTTTGGCCAAGGGCACGTCTGCCTGGGCGTCACGCCAAAAGACACTCCACACCAACTCTGGTATGGACGTGGTGTTTGGCCCCCCATACCACATGGTTATGATGGGCTTAAGTTGTGGCTATCGGCAGTGCCGATCAGAGCACAAGGTGGATGACACATGTTATTCTCGGTGTTATGATCCGGAGAACTCCCTGCTATGATATGGCCCTTATTTGACCCATGGTTTAGAGTGCATGCCACTCGGTCTGCGACCCCAGGTCAGTCGGCATTACCCGCTGAATTTAA	k__Fungi;p__unidentified;c__unidentified;o__unidentified;f__unidentified;g__unidentified;s__unidentified	0.90869
3b2da266cf473a89230793806a08b48e	CAAAATGCGATACCTGGTGTGAATTGCAGAATCCCGCGAACCATCGAGTTTTTGAACGCAAGTTGCGCCCGAGGCCTTCTGGCTGAGGGCACGCCTGCCTGGGCGTCACGCCAAAAGACACTCCTAACCCATCATAGGGTGTGGACGTGGAGTTTGGCCTCTCGTGCCATGGTGCACGGTGGGCCGAAGTCTTGGCTGCCGGCGTAACTTGCTGGGCACCGCACATGGTGGGCGACATGAAGTTGTTCTCGGTGCAGTGTCCCAGCATGTAGCTGGTACTATGGCCTTGAGGACCCATCACCGACCGAAGCGCTTGGCCGCTCGGACCGCGACCCCAGGTCAGGCGGGGTTACCCGCTGAGTTTAA	k__Fungi	1
3b3c24591b015f172b288f0ce4ae3b91	CAAAATGCGATACCTGGTGTGAATTGCAGAATCCCACGAACCATCAAGTTTTTGAACGCAAGTTGCCCTGAAGCCTTTTGTCCAAGGGCACGTCTGCCTGGGCGTCACGCCAAAAGACACTCCACACCAACTCTGGTATGGACGTGGTGTTTGGCCCCCCATACCACATGGTTATGATGGGCTTAAGTTGTGGCTATCGGCAGTGCCGATCAGAGCACAAGGTGGATGACACATGTTATTCTCGGTGTTATGATCCGGAGAACTCCCTGCTATGATATGGCCCTTATTTGACCCATGGTTTTGAGTGCATGCCGCTCGGTCTGCGACCCCAGGTCAGTCGGGATTACCCGCTGAATTTAA	k__Fungi;p__unidentified;c__unidentified;o__unidentified;f__unidentified;g__unidentified;s__unidentified	0.845696
3b644771847401753dc8040d909f2115	CAAAATGCGATACCTGGTGTGAATTGCAGAATCCCGTGAACCATCAAGTTTTTGAACGCAAGTTGCGTCTGAGGCCTTTTGGCCAAGGGCACGTCTGCCTGGGCGTCACGCCAAAAGACACTCCACACCAACTCTGGTATGGACCTGGTGTTTGGCCCCCCATACCACATGGTTATGATGGGCTTAAGTTGTGGCTATCGGCAGTGCCGATCAGAGCACAAGGTGGATGACACATGTTATTCTCGGTGTTATGATCCGGAGAACTCCCTGCTATGATATGGCCCTTATTTGACCCATGGTTTCGAGTGCATGCCGCTCGGTCTGTGACCCCAGGTCAGTCGGGATTACCCGCTGAATTTAA	k__Fungi;p__unidentified;c__unidentified;o__unidentified;f__unidentified;g__unidentified;s__unidentified	0.852907
3b69ddf96b52ee688684c469e9ca5678	CGAAATGCGATAAGTAATGTGAATTGCAGAATTCAGTGAATCATCGAATCTTTGAACGCACATTGCGCCCCCTGGTATTCCGGGGGGCATGCCTGTCCGAGCGTCATTACAACCCTCAAGCCTAGCTTGGTGTTGGGCTCCGCCGCCTGGCGGGCCCTAAAGTCAGTGGCGGTGCTGTCCAGCTCCGAGCGTAGTAACTCTTCTCGCTCTGGGGGACTGGGCATGTGCCTGCCAGCAACCCCCCAATTTTCTCAGGTTGACCTCGGATCAGGTAGGGATACCCGCTGAACTTAA	k__Fungi;p__Ascomycota;c__Eurotiomycetes;o__Onygenales;f__Onygenales_fam_Incertae_sedis;g__Chrysosporium;s__Chrysosporium_pseudomerdarium	0.999889
3b78de257f1d07e52db2b7dd09f347ef	CAAAATGCGATACCTGGTGTGAATTGCAGAATCCCGCGAACCATCGAGTTTTTGAACGCAAGTTGCGCCCGAGGCCTTCTGGCTGAGGGCACGCCTGCCTGGGCGTCACGCCAAAAGACACTCCTAACCCATCGTAGGGTGTGGACGTGGAGTTTGGCCTCTCGTGCCATGGTGCACGGTGGGCCGAAGTCTTGGCTGCCGGCGTAACTTGCTGGGCACCGCACATGGTGGGCGACATGAAGTTGTTCTCGGTGCAGTGTCCCAGCATGTAGCTGGTACTATGGCCTTGAGGACCCATCACCGACCGAAGCGCTTGGCCGCTCGGACCGCGACCCCAGGTCAGGCGGGATTACCCGCTGAGTTTAA	k__Fungi	1
3bc845f86ef1514b1162ed3a5f5ad160	CAAAATGCGATACCTGGTGTGAATTGCAGAATCCCGTGAACCATCAAGTTTTTGAACGCAAGTTGCGCCTGAGGCCTTTTGGCCAAGGGCACGTCTGCCTGGGCGTCACGCCAAAAGACACTCCACACCAACTCTGGTATGGACGTGGTGTTTGGCCCCCCATACCACATGGTTATGATGGGCTTAAGTTGTGGCTATCAGCAGTGCCGATCAGAGCACAAGGTGGATGACACATGTTATTCTCGGTGTTATGATCCGGAGAACTCCCTGCTATGATATGGCCCTTATTTGACCCATGGTTTAGAGTGCATGCCACTCGGTCTGCGACCCCAGGTCAGTCGGGATTACCCACTGAATTTAA	k__Fungi;p__unidentified;c__unidentified;o__unidentified;f__unidentified;g__unidentified;s__unidentified	0.893962
3c565b8e7b600e2bd251514a102165c2	CAAAATGCGATACCTGGTGTGAATTGCAGAATCCCGTGAACCATCAAGTTTTTGAACGCAAGTTGTGCCTGAGGCCTTTTGGTCAAGGGCACGTCTGCCTGGGCGTCACGCCAAAAGACACTCCACACCAACTCTGGTATGGACGTGGTGTTTGGCCCCCCATACCACATGGTTATGATGGGCTTAAGTTGTGGCTATCGGCAGTGCCGATCAGAGCACAAGGTGGATGACACATGTTATTCTCGGTGTTATGATCCGGAGAACTCCCTGCTATGATATGGCCCTTATTTGACCCATGGTTTAGAGTGCATGCCACTCGGTCTGCGACCCCAGGTCAGTCGGGATTACCCGCTGAATTTAA	k__Fungi;p__unidentified;c__unidentified;o__unidentified;f__unidentified;g__unidentified;s__unidentified	0.858798
3c5dd5ad0ea70acf1bfb4cf4982c067c	CAAAATGCGATACCTGGTGTGAATTGCAGAATCCCGCGAACCATCGAGTTTTTGAACGCAAGTTGCGCCCGAGGCCTTCTGGCTGAGGGCACGCCTGCCTGGGCGTCACGCCAAAAGACACTCCTAACCCATCATAGGGTGTGGACGTGGAGTTTGGCCTCTCGTGCCATGGTGCACGGTGGGCCGAAGTCTTGGCTGCCGGCGTAACTTGCTGGGCACCGCACATGGTGGGCGACATGAAGTTGTTCTCGGTGCAGTGTCCCAGCATGTAGCTGGTACTATGGCCTTGAGTACCCATCACCGACCGAAGCGCTTGGCCGCTCGGACCGCGACCCCAGGTCAGGCGGGATTACCCGCTGAGTTTAA	k__Fungi	1
3c67125d17378234492d6a982b85aa44	CGAAATGCGATAAGTAATGTGAATTGCAGAATTCAGTGAATCATCGAATCTTTGAACGCACATTGCGCCCGGCAGTAATCTGCCGGGCATGCCTGTCCGAGCGTCATTTCACCCCTCGAGCCGCTTTTAGTGGATCGGTGTTGGGGCACTACGGTAAAACGTAGGCCCCGAAATGAAGTGGCGGTCCCGCCGCGGTGCCCCCATGCGTAGTAGTTAATCCAACTCGCCCAGGGCGTGCTGCGGGCTCCGGCCGTTAAGCCACCCATTACCCCCCCAAGGTTGACCTCGGATCAGGTAGGAATACCCGCTGAACTTAA	k__Fungi;p__Ascomycota;c__Sordariomycetes;o__Microascales;f__Microascaceae;g__Mycochlamys;s__Mycochlamys_macrospora	0.989321
3c7c52480f073f72a608d143ea903530	CAAAATGCGATACCTGGTGTGAATTGCAGAATCCCGTGAACCATCAAGTTTTTGAACGGAAGTTGCGCCTGAGGCCTTTTGGCCAAGGGCACGTCTGCCTGGGCGTCACGCCAAAAGACACTCCACACCAACTCTGGTATGGACGTGGTGTTTGGCCCCCCATACCACATGGTTATGATGGGCTTAAGTTGTGGCTATCGGCAGTGCCGATCAGAGCACAAGGTGGATGACACATGTTATTCTCGGTGTTATGATCCGGAGAACTCCCTGCTATGATATGGCCCTTATTTGACCCATGGTTTAGAGTGCATGCCACTCGGTCTGCGACCCCAGGTCAGTCGGGATTACCCGCTGAATTTAA	k__Fungi;p__unidentified;c__unidentified;o__unidentified;f__unidentified;g__unidentified;s__unidentified	0.867601
3cca46aa6dd22f61a1e6c991c025cdb9	CAAAATGCGATACCTGGTGTGAATTGCAGAATCCCGTGAACCATCAAGTTTTTGAACGCAAGTTGCGCCTGAGGCCTTTTGGCCAAGGGCACGTCTGCCTGGGCGTCACGCCAAATGGCACTCCACACCAACTCTGGTATGGACGTGGTGTTTGGCCCCCCATACGACATGGTTATGATGGGCTTAAGTTGTGGCTATCGGCAGTGCCGATCAGAGCACAAGGTGGATGACACATGTTATTCTCGGTGTTATGATCCGGAGAACTCCCTGCTATGATATGGCCCTTATTTGACCCATGGTTTAGAGTGCATGCCACTCGGTCTGCGACCCCAGGTCAGTCGGGATTACCCGCTGAATTTAA	k__Fungi;p__unidentified;c__unidentified;o__unidentified;f__unidentified;g__unidentified;s__unidentified	0.887958
3ccb8ff2c83dbb6c2f69963229fecc0a	CAAAATGCGATACCTGGTGTGAATTGCAGAATCCCGTGAACCAACAAGTTTTTGAACGCAAGTTGCGCCTGAGGCCTTTTGGCCAAGGGCACGTCTGCCTGGGCGTCACGCCAAAAGACACTCCACACCAACTCTGGTATGGACGTGGTGTTTGGCCCCCCATACCACATGGTTATGATGGGCTTAAGTTGTGGCTATCGGCAGTGCCGATCAGAGCACAAGGTGGATGACACATGTTATTCTCGGTGTTATGATCCGGAGAACTCCCTGCTATGATATGGCCCTTATTTGACCCATGGTTTAGAGTGCATGCCACTCGGTCTGCGACCCCAGGTCAGTCGGGATTACCCGCTGAATTTAA	k__Fungi;p__unidentified;c__unidentified;o__unidentified;f__unidentified;g__unidentified;s__unidentified	0.882835
3d09048662b16fb1a3be36b34335b2fc	CGAAATGCGATAAGTAGTGTGAATTGCAGAATTCAGTGAATCATCGAATCTTTGAACGCACATTGCGCCCCTTGGTATTCCATGGGGCATGCCTGTTCGAGCGTCATTTGTACCCTCAAGCTTTGCTTGGTGTTGGGCGTTTTTGTCTTTTTATTAAGACTCGCCTCAAAGTAATTGGCAGCCAGTGTTTTGGTAGTAAGCGCAGCACATTTTGCGTCTTGGTCCCTCAACAGCGGCATCCACAAAGCCTCTTTCTCACTTTTGACCTCGGATCAGGTAGGGATACCCGCTGAACTTAA	k__Fungi;p__Ascomycota;c__Dothideomycetes;o__Pleosporales;f__Phaeosphaeriaceae;g__Phaeosphaeria;s__Phaeosphaeria_oryzae	0.87469
3d0aa07f59ddda69405dc9c9a41dd3f7	CAAAATGCGATACCTGGTGTGAATTGCAGAATCCCGCGAACCATCGAGTTTTTGAACGCAAGTTGCGCCCGAGGCCTTCTGGCTGAGGGCACGCCTGCCTGGGCGTCACGCCAAAAGACACTCCTAACCCATCATAGGGTGTGGACGTGGAGTTTGGCCTCTCGTGCCATGGTGCACGGTGGGCCGAAGTCTTGGCTGCCGGCGTAACTTGCTGGGCACCGCACATGGTGGGCGACATGAAGTTGTTCTCGGTGCAGTGTCCCAGCATGTAGCTGGTACTATGGCCTTGAGGACCCATCACCGACCGAAGCGCTTGGCCGCTCGGACCGCGACCCCAGGTCAGGCGGGATTACCCGTTGAGTTTAA	k__Fungi	1
3d1d593539cbfe925d12f4bfc27a76d7	CGAAATGCGATAAGTAGTGTGAATTGCAGAATTCAGTGAATCATCGAATCTTTGAACGCACATTGCGCCCCTTGGTATTCCATGGGGCATGCCTGTTCGAGCGTCATTTGTACCTTCAAGCTTTGCTTGGTGTTGGGTGTTTGTCTCGCCTCTGCGCGCAGACTCGCCTCAAAACAATTGGCAGCCGGCGTATTGATTTCGGAGCGCAGTACATCTCGCGCTTTGCACTCATAACGACGACGATCCAAAAGTACATTTTTACACTCTTGACCTCGGATCAGGTAGGGATACCCGCTGAGTTTAA	k__Fungi;p__Ascomycota;c__Dothideomycetes;o__Pleosporales;f__Didymellaceae	0.999283
3d26284fc065fdacaf55360beda544cb	CAAAATGCGATACCTGGTGTGAATTGCAGAATCCCGTGAACCATCAAGTTTTTGAACGCAAGTTGCGCCTGAGGCCTTTTGGCCAAGGGCACGTCTGCCTGGGCATCACGCCAAAAGACACTCCACACCAACTCTGGTATGGACGTGGTGTTTGGCCCCCCATACCACAAGGTTATGATGGGCTTAAGTTGTGGCTATCGGCAGTGCCGATCAGAGCACAAGGTGGATGACACATGTTATTCTCGGTGTTATGATCCGGAGAACTCCCTGCTATGATATGGCCCTTATTTGACCCATGGTTTAGAGTGCATGCCACTCGGTCTGCGACCCCAGGTCAGTCGGGATTACCCGCTGAATTTAA	k__Fungi;p__unidentified;c__unidentified;o__unidentified;f__unidentified;g__unidentified;s__unidentified	0.875185
3d60323deab05a927dd68b02394b7f34	CAAAATGCGATACCTGGTGTGAATTGCAAAATCCCGTGAACCATCATGTTTTTGAACGCAAGTTGCGCCTGAGGCCTTTTGGCCAAGGGCACGTCTGCCTGGGCGTCACGCCAAAAGACACTCCACACCAACTCTGGTATGGACGTGGTGTTTGGCCCCCCATACCACATGGTTATGATGGGCTTAAGTTGTGGCTATCGGCAGTGCCGATCAGAGCACAAGGTGGATGACACATGTTATTCTCGGTGTTATGATCCGGAGAACTCCCTGCTATGATATGGCCCTTATTCGACCCATGGTTTAGAGTGCATGCCACTCGGTCTGCGACCCCAGGTCAGTCGGGATTACCCGCTGAATTTAA	k__Fungi;p__unidentified;c__unidentified;o__unidentified;f__unidentified;g__unidentified;s__unidentified	0.912148
3d700e9b288b8c670fac87bd682aae8c	CGAAATGCGATAAGTAATGTGAATTGCAGATTTCAGTGAATCATCGAATCTTTGAACGCACCTTGCGCCTTGTGGTATTCCGCAAGGCATGCCCGTTTGAGTGTCATTAAATCATCAACCTCAAAAAACTTTGTGTTTCTGAGGCTTGGTCTTGAGGGTTTTGTAGGCTTTCTCAGTCTACTCCCTTTAAATACATTAGCGAGACTTCCCTGTGTTGACCGTCTCTTGGCGTGATAATTATCTGCGTCAAAATGGATGTGTCTCATTGGGCTTGCTTCTAATAGTCTTCGGACAAACGGAAATACGTGCATATATGCGCCTTTTCCAAACCATTTTGACCTCAAATCGGGTAGGACTACCCGCTGAACTTAA	k__Fungi;p__Basidiomycota;c__Agaricomycetes	0.994261
3d76612575a9f5faa24b42713d5b8488	CAAAGACAATCACAAAGATGACTCTTTCATCCATTGGTTTTGCTACTTCTGTTGAGAATTTCTTTTCTGATGATGAAGCACAGTAGTGAGCAAGCATAGGACCGCACAACTTGGGGTTCCCATCAAAGCTGGAATTTGGAAACGTGCTGAGCTGGCCCATGGTTGGGATAGGGCCTTCCAGGTCGTTATTAGAGATGTTGAATTCAGAAAGGAAATGAAGATTATTTAGTGTGGTTGGAATTACACCTGTTAGCTTGTTGCTGGACAAGTCCAGCACCTCGAGATTTGTGAGGTT	k__Fungi	1
3d7fc2e3913010ba634c177fbc9c0db0	CAAAATGCGATACCTGGTGTGAATTGCAGAATCCCGTGAACCATCAAGTTTTTGAACGCAAGTTGCGCCTGAGGCCTTTTGGCCAAGGGCACGTCTGCCTGGGCGTCACGCCAAAAGACACTCCACACCAACTCTGGTATGGACGTGGTGTTTGGGCCCCCATACCACATGGTTATGATGGGCTTAAGTTGTGGCTATCGGCAGTGCCGATCAGAGCACAAGGTGGATGACACATGTTATTCTCGGTGTTATGATCCGGAGAACTCCCTGCTATGATATGGCCCTTATTTGACCCATGGTTTAGAGTGCATGCCACTCGGTCTGCGACCCCAGGTCAGTCGGGATTACCCGCTGAATTTAA	k__Fungi;p__unidentified;c__unidentified;o__unidentified;f__unidentified;g__unidentified;s__unidentified	0.884254
3d92f69ebfbaa50ab3863a44c95a8c38	CGAAATGCGATAAGTAGTGTGAATTGCAGAATTCAGTGAATCATCGAATCTTTGAACGCACATTGCGCCTTCTGGTATTCCGGGAGGCATGCCTGTTCGAGCGTCATCAAAAACCTCAGTCAGCAATTTATTGTTGACTGGTCTTGCGCTGGAGGCGAAAGCTTCCTGTGCGAAATTCAATGGCGATGAGCCACGCAGCCAAAGCGTAGTAAATTACTCTCGTGATGGTGAAGTGGGAGCATCCGCCGAAACCCCCCATATCTAAGTTTTTGACCTCGGATCAGGTAGGGATACCCGCTGAACTTAA	k__Fungi;p__Ascomycota;c__Pezizomycetes;o__Pezizales	0.945989
3db7e1475585d00f42d71debd94372c0	CAAAATGCGATACCTGGTGTGAATTGCAGAATCCCGTGAACCATCAAGTTTTTGAACGCAAGTTGCGCCTGAGGCCTTTTGGCCAAGGGCACGTCTGCCTGGGCGTCACGCCAAAAGACACTCCACACCAACTCTGGTATGGACGTGGTGTTTGGCCCCCCATACCACATGGTTATGATGGGCTTAAGTTGTGGCTATCAGCAGTGCCGATCAGAGCACAAGGTGGATGACACATGTTATTCTCGGTGTTATGATCCGGAGAACTCCCTGCTATGATATGGCCCATATTTGACCCATGGTTTAGAGTGCATGCCACTCGGTCTGCGACCCCAGGTCAGTCGGGATTACCCGCTGAATTTAA	k__Fungi;p__unidentified;c__unidentified;o__unidentified;f__unidentified;g__unidentified;s__unidentified	0.877005
3dbcbd63bea908a98eb918306d4456a0	CAAAATGCGATACCTGGTGTGAATTGCAGAATCCCGCGAACCATCGAGTTTTTGAACGCAAGTTGCGCCCGAGGCCTTCTGGCTGAGGGCACGCCTGCCTGGGCGTCACGCCAAAAGACACTCCTAACCCATCATAGGGTGTGGACGTGGAGTTTGGCCTCTCGTGCCATGGTGCACGGTGGGCCGAAGTCTTGGCTGCCGGCGTAACTTGCTGGGCACCGCACATGGTGGGCGACATGAAGTTGTTCTCGGTGCAGTGTCCCAGCATGTAGCTGGTACTATGGCCTTGAGGACACATCACCGACCGAAGCGCTTGGCCGCTCGGACCGCGACCCCAGGTCAGGCGGGATTACCCGCTGAGTTTAA	k__Fungi	1
3dea99025ac4e233df40acbb47ee725d	CAAAATGCGATACCTGGTGTGAATTGCAGAATCCCGCGAACCATCGAGTTTTTGAACGCAAGTTGCGCCCGAGGCCTTCTGGCTGAGGGCACGCCTGCCTGGGCGTCACGCCAAAAGACACTCCTAACCCATCATAGGGTGTGGACGTGGAGTTTGGCCTCTCGTGCCATGGTGCACGGTGGGCCGAAGTCTTGGCTGCCGGCGTAACTTGCTGGGCACCGCACATGGTGGGCGACATGAAGTTGTTCTCAGTGCAGTGTCCCAGCATGTAGCTGGTACTATGGCCTTGAGGACCCATCACCGACCGAAGCGCTTGGCCGCTCGGACCGCGACCCCAGGTCAGGCGGGATTACTCGCTGAGTTTAA	k__Fungi	1
3df514615d2d99f93403fcecf9b8551b	CAAAATGCGATACCTGGTGTGAATTGCAGAATCCCGTGAACAATCAAGTTTTTGAACGCAAGTTGCGCCTGAGGCCTTTTGGCCAAGGGCACGTCTGCCTTGGCGTCACGCCAAAAGGCACTCCACACCAACTCTGGTATGGACGTGGTGTTTGGCCCCCCATACGACATGGTTATGATGGGCTTAAGTTGTGGCTATCGGCAGTGCCGATCAGAGCACAAGGTGGATGACACATGTTATTCTCGGTGTTATGATCCGGAGAACTCCCTGCTATGATATGGCCCTTATTTGACCCATGGTTTAGAGTGCATGCCACTCGGTCTGCGACCCCAGGTCAGTCGGGATTACCCGCTGAATTTAA	k__Fungi;p__unidentified;c__unidentified;o__unidentified;f__unidentified;g__unidentified;s__unidentified	0.859893
3df761903629ec3c89a5db07d9f322be	CGAAATGCGATAAGTAGTGTAAATTGCAGAATTTAGTGAATTATCGAATCTTTGAACGCACATTGCGCCCCTTAGTATTCTATGGGGCATGCCTGTTTGAGCGTTATTTATACCCTCAAGCTTTGCTTAGTGTTGGGCGTCTTGTCTTTTCTTTTGTGATTAGACTCGCCTTAAAGTTATTAGCAGCTAGTGTTTTTGGTAGTAAGCGCAGCACATTTTGCGTCTTAGCCCTAAAACACTTGCGTCTATTAAGCTACTTTCTTACTTTTAACCTCGGATCAGGTAGGGATACCTGCTAAACTTAA	k__Fungi;p__Ascomycota;c__Dothideomycetes;o__Pleosporales;f__Phaeosphaeriaceae;g__Didymocyrtis;s__Didymocyrtis_cladoniicola	0.963994
3dfa1bdf6bbed64c06372027e6767da5	CGAAATGCGATAAGTAGTGTGAATTGCAGAATTCAGTGAATCATCGAATCTTTAAACGCACATTGCGCCCCTTGGTATTCCATGGGGCATGCCTGTTCGAGCGTCATTTGTACCCTCAAGCTTTGCTTGGTGTTGGGCGTTTGTCCCCCCGATTTTGGTGGGGACTCGCCTTAAAACAATTGGCAGCCAGTGTTTTTTGGCGTTGAAGCGCAGCACAAGTCGCACTTCTAACCCAGTACGCTCAGCATCCATAAGCCTATTTTCTCACTTTTGACCTCGGATCAGGTAGGGATACCCGCTGAACTTAA	k__Fungi;p__Ascomycota;c__Dothideomycetes;o__Pleosporales	0.995021
3e2fb35d4f6d5dc434f4ff623a5b69d9	CAAAATGCGATACCTGGTGTGAATTGCAGAATCCCGTGAACCATCAAGTTTTTGAACGCAAGTTGCGCCTGAGGCCTTTTGGCCAAGGGCACGTCTGCCTGGGCGTCACGCCAAAAGACACTCCACACCAACTCTGGTATGGACGTGGTGTTTGGCCCCCCATACCACATGGTTATGATGGGCTTAAGTTGTGGCTATCGGTAGTGCCGATCAGAGCACAAGGTGGATGACACATGTTATTCTCGGTGTTATGATCCGGGGAACTCCCTGCTATGATATGGCCCTTATTTGACCCATGGTTTAGAGTGCATGCCACTCGGTCTGCGACCGCAGGTCAGTCGGGATTACCCGCTGAATTTAA	k__Fungi;p__unidentified;c__unidentified;o__unidentified;f__unidentified;g__unidentified;s__unidentified	0.882664
3e5aea39149d3b8dd8736c94b00a438e	AAGTGGAAGCGAAACCTAATTGATCGGAAATACACTTGATAGAAAGCTGTGAATATTTTAAAAGCAACTCCGCTTCCAGCATAATTCGATTTTGAATTAGCGTAAGAGCTGATAGTCCTGTCTGGTTTTTCACACACTCACTGACATATTTAGGAGACAGGCACATTAAATCTGCATATTCTTTCACTGACTTTAATTCATAAAAATGTTTATCTACTGATTTTCTAAATTCATACATGACCTGATACTGTCTGTTAATTGATTTATCTGAGTTCAATAAGCATAGTTCGCATACTCTGTTATAGTCATAAAGTATTTGTAATACATACAACCTTGAAACA	k__Fungi	1
3e62a275d6331aca65906c1e19f7a55e	CAAAATGCGATACCTGGTGTGAATTGCAGAATCCCGCGAACCATCGAGTTTTTGAACGCAAGTTGCGCCTGAGGCCTTCTGGCTGAGGGCACGCCTGCCTGGGCGTCACGCCAAAAGACACTCCCAACCCATCTGTGGGGAAGGACGTGGTGTTTGGCTCCCCATGCTGCAAGGCACGGTGGGCCGAAGTAGGGGCTGCCGGCATAACTTGCCAAGCACCGCACGTGGTGGGCGACATCTAGTTGTTCTCGGTGCAGTGTCTCGGCTAGTAGCTGGCTTGTTGGCCTTAAGGACCCATGACGACCGTAGCGCTTTGTCGCTCGGACCGCGACCCCAGGTCAGACGGGACTACCCGCTGAGTTTAA	k__Fungi;p__unidentified;c__unidentified;o__unidentified;f__unidentified;g__unidentified;s__unidentified	0.763138
3e6869bb0cd282d7c7d0e82d1a90da6e	CAAAATGCGATACCTGGTGTGAATTGCAGAATCCCGTGAACCATCAAGTTTTTGAACGCAAGTTGCGCCTGAGGCCTTTTGGCCAAGGGCACGTCTGCCTGGGCGTCACGCCAAAAGACACTCCACACCAACTCTGGTATGGACGTGGTGTTTGGCCCCCCATACCACATGGTTATGATGGGCTTAAGTTGTGGCTATCAGCAGTGCCGATCAGAGCACAAGGTGGATGACACATGTTATTCTCGGTGTTATGATCCGGAGAACTCCCTGCTATGATATGGCCCTTATTTGACCCATGGTTTAGAGTGCATGCCACTCGGTCTGCGACCCCAGGTCAGTCGGGATTACCCGCTGAATTTAA	k__Fungi;p__unidentified;c__unidentified;o__unidentified;f__unidentified;g__unidentified;s__unidentified	0.874496
3e70bfe02de03e97953fc94a84950d0f	CAAAATGCGATACCTGGTGTGAATTGCAGAATCCCGTGAACAATCAAGTTTTTGAACGCAAGTTGCGCCTGAGGCCTTTTGGCCAAGGGCACGTCTGCCTGGGCGTCACGCCAAAAGGCACTCCACACCAACTCTGGTATGGACGTGGTGTTTGGCCCCCCATACGACATGGTTATGATGGGCTTAAGTTGTGGCTATCGGCAGTGCCGATCAGAGCACAAGGTGGATGACACATGTTATTCTCGGTGTTATGATCCGGAGAACTCCCTGCTATGATATGGCCCTTATTTGACCCATGGTTTAGAGTGCATGCCACTCGGTCTGCGACCCCAGGTCAGTCGGGATTACCCGCTGAATTTAA	k__Fungi;p__unidentified;c__unidentified;o__unidentified;f__unidentified;g__unidentified;s__unidentified	0.868408
3e8308ba4f94200a8fa13e09b1a58b2b	CAAAATGCGATACCTGGTGTGAATTGCAGAATCCCGTGAACCATCAAGTTTTTGAACGCAAGTTGCGCCTGAGGCCTTTTGGCCAAGGGCACGTCTGCCTGGGCGTCACGCCAAAAGACACTCCACACCAACTCTGGTATGGACGTGGTGTTTGGCCCCCCATACCACATGGTTATGATGGGCTTAAGTTGTGGCTATCGGCAGTGCCGATCAGAGCACAAGGTGGATGACACATGTTATTCTCGGTGTTATGATCCGGGGAACTCCCTGCTATGATATGGCCCTTATTTGACCCATGGTTTAGAGTGCATGCCACTCGGTCTGCGACCCCAAGTCAGTCGGGATTACCCGCTGAATTTAA	k__Fungi;p__unidentified;c__unidentified;o__unidentified;f__unidentified;g__unidentified;s__unidentified	0.885262
3e9a6b0046513fff13f36a2fcbea4871	CGAAATGCGATACCTGGTGTGAATTGCAGAATCCCGCGAACCATCGAGTCTTTGAACGCAAGTTGCGCCCGAGGCCACTCGGCCGAGGGCACGCCTGCCTGGGCGTCACGCCAAAACACGCTCCCAACCACTCTCAACGGGAATCGGGATGCGGCATCTGGTCCCTCGTCTCTCAAGGGACGGTGGACCGAAGATTGGGCTGCCGGCGTACCGCGCCGGACACAGCGCATGGTGGGCGTCCTCGCTTTATCAATGCAGTGCATCCGGCGCGCAGCTGGCATTATGGCCTTTGAACGACCCAACAAACGAAGCGCACGTCGCTTCGACCGCGACCCCAGGTCAGGCGGGACTACCCGCTGAGTTTAA	k__Fungi	1
3ec5af4a997e8ae17163bc24856e79f2	CAAAATGCGATACCTGGTGTGAATTGCAGAATCCCGTGAACCATCAAGTTTTTGAACGCAAGTTGCGCCTGAGGCCTTTTGGCCAAGGGCACGTCTGCCTGGGCGTCACGCCAAAAGACACTCCACACCAACTCTGGTATGGACGTGGTGTTTGGCCCCCCATACCACATGGTTATGATGGGCTTAAGTTGTGGCTATCGGCAGTGCCGATCAGAGCACAAGGTGGATGACACATGTTATTCTCGGTGTTATGATCCGGAGAACTCCCTGCTATGATATGGCCCTTATTTTACCCATGGTTTAGAGTGCATGCCACTCGGTCTGCGACCCCAGGTCAGTCGGGATTGCCCGCTGAATTTAA	k__Fungi;p__unidentified;c__unidentified;o__unidentified;f__unidentified;g__unidentified;s__unidentified	0.906429
3ef78e6917a2d1c36b5c0ff245328f08	CAAAATGCGATACCTGGTGTGAATTGCAGAATCCTGCGAACCATCGAGTTTTTGAACGCAAGTTGCGCCCGAGGCCTTCTGGCTGCGGGCACGCCTGCCTGGGCGTCACGCCAAAAGACACTCCCAACCCATCTGTGGGGAAGGACGTGGTGTTTGGCTCCCCATGCTGCAAGGCACGGTGGGCCGAAGTAGGGGCTGCCGGCATAACTTGCCAAGCACCGCACGTGGTGGGCGACATCTAGTTGTTCTCGGTGCAGTGTCTCGGCTAGTAGCTGGCTTGTTGGCCTTAAGGACCCATGACGACCGTAGCGCTTTGTCGCTCGGACCGCGACCCCAGGTCAGACGGGACTACCCGCTGAGTTTAA	k__Fungi;p__unidentified;c__unidentified;o__unidentified;f__unidentified;g__unidentified;s__unidentified	0.792307
3f52e6bc93939133433b39abd8593831	CGAAATGCGATAAGTAATGTGAATTGCAGAATTCAGTGAATCATCGAATCTTTGAACGCACCTTGCACCCTTTGGCATTCCGAAGGGTACACCCGTTTGAGCGTCATTGTACTCTCACACCCAAGGGTTTTCGAACCGGAGGGACTGTGGACTTGGACGTATGCTGCCTTGCTGCGGCTCGTCTCAAATGCATGAGTATGACCGGCTTGCCAAGTGTCATCTGGTGTGATAAGCATCTTCACCGGAATTTTGGGACCCTCTCTGGAGGAACCCGCACCGAGCTCGCCCCAGGTCGGCTTCTAACCGTCTTCGGACAACATTTTGACAATTTGACCTCAAATCGGGTGGGACTACCCGCTGAACTTAA	k__Fungi;p__Basidiomycota;c__Agaricomycetes;o__Sebacinales	0.966093
3f6cc6966f5fc70d010749c460c98526	CAAAATGCGATACCTGGTGTGAATTGCAGAATCCCGCGAACCATCGAGTTTTTGAACGCATGTTGCGCCCGAGGCCTTCTGGCTGAGGGCACGCCTGCCTGGGCGTCATGCCAAAAGACACTCCTAACCCTTCGTAGGGTGTGGACGTGGAGTTTGGCCTCTCGTGCCATGGTGCACGGTGGGCCGAAGTCTTGGCTGTCGGCATAACTTGCTGGGCACCGCACAAGGTGGGCGACATGAAGTTGTTCTCGGTGCAGTGTCCCAGCATGTAGCTGGTACTATGGCCTTGAGGACCCATCACCGACCGTAGCGCTTGGCCGCTCGGACCGCGACCCTAGGTCAGGCGGGATTACCCGCTGAGTTTGA	k__Fungi	1
3f7002dff4ea4b38e3cf29517f99e3ac	CAAAATGCGATACCTGGTGTGAATTGCAGAATCCCGCGAACCATCGAGTTTTTGAACGCAAGTTGCGCCCGAGGCCTTCTGGCTGAGGGCACGCCTGCCTGGGCGTCACACCAAAAGACACTCCCAACCCATCATAGGGTGTGGACGTGGAGTTTGGCCTCTCGTGCCTTAGTGCACGGTGGGCCGATGTCTTGGCTGTCGGCATAGCTTGCTGGGCATCACACATGGTGGGCGACATGAAGTTTTTCTCGGGTGCAGTGTCCCAGCATGTAGCTAGAACTATGGCCTTTAGGACCCATCATCGACCGTAGCACTTGGCCGCTTGGATCACGACCCCAGGTCAGGCGGGATTACCTGTTGAGTTTAA	k__Fungi;p__unidentified;c__unidentified;o__unidentified;f__unidentified;g__unidentified;s__unidentified	0.734912
3fb8f1f16376b125175c4ecd862751b6	CAAAATGCGATACCTGGTGTGAATTGCAGAATCCCGTGAACCATCAAGTTTTTGAACGCAAGTTGCGCCTGAGGCCTTTTGGCCAAGGGCACGTCTGCCTGGGCGTCACGCCAAAAGACACTCCACACCAACTCTGGTATGGACGTGGTGTTTGGCCCCCCATACCACATGGTTATGATGGGCTTAAGTTGTGGCTATCGGCAGTGCCGATCAGAGCACAAGGTGGATGACACATGTTATTCTCGGTGTTATGATCCGGAGAACTCCCTGCTATGATCTGGCCCTTATTCGACCCATGGTTTAGAGTGCATGCCACTCGGTCTGCGACCCCAGGTCAGTCGGGATTACCCGCTGAATTTAA	k__Fungi;p__unidentified;c__unidentified;o__unidentified;f__unidentified;g__unidentified;s__unidentified	0.895628
3fb96a98f62d3e848ab40f74518a245c	CAAAATGCGATACCTGGTGTGAATTGCAGAATCCCGTGAACCATCAAGTTTTTGAACGCAAGTTGCGCCTGAGGCCTTTTGGCCAAGGGCACGTCTGCCTGGGCGTCATGCCAAAAGACACTCCACACCAACTCTGGTATGGACGTGGTGTTTGGCCCCCCATACCACATGGTTATGATGGGCTTAAGTTGTGGCTATCGGCAGTGCCGATCAGAGCACAAGGTGGATGACACATGTTATTCTCGGTGTTATGATCCGGAGAACTCCCTGCTATGATATGGCCCTTATTTGACCCATGGTTTAGAGTGCATGCCACTCGGTCTGCGACCCCAGGTCAGTCGGGATTACCCGCTGAATTTAA	k__Fungi;p__unidentified;c__unidentified;o__unidentified;f__unidentified;g__unidentified;s__unidentified	0.873283
3fbf0029e8d5189476e379a8230b3663	CAAAATGCGATACCTGGTGTGAATTGCAGAATCCCGTGAACCATCAAGTTTTTGAACGCAAGTTGCGCCTAAGGCCTTTTGGCCAAGGGCACGTCTGCCTGGGCGTCACGCCAGAAGACACTCCACACCAACTCTGGTATGGACGTGGTGTTTGGCCCCCCATACCACATGGTTATGATGGGCTTAAGTTGTGGCTATCGGCAGTGCCGATCAGAGCACAAGGTGGATGACACATGTTATTCTCGGTGTTATGATCCGGAGAACTCCCTGCTATGATATGGCCCTTATTCGACCCATGGTTTAGAGTGCATGCCACTCGGTCTGCGACCCCAGGTCAGTCGGGATTACCCGCTGAATTTAA	k__Fungi;p__unidentified;c__unidentified;o__unidentified;f__unidentified;g__unidentified;s__unidentified	0.888172
3fd681d8a35ca46331564fd478b8cda1	AAAAATGCTATACCTGGTGTGAATTGCATAATCCCGCGAACCATCGAGTTTTGGAATGCAAGTTGCACCCGAGGCCTTCTGGCTAAGGGCATGCCTGCCTGGGCGTCATGCCAAAAGATGCTCCCAACCCATCATAGGGTGGGGATGTGGAGTTTGGCCTCTCGTGCCATGGTGAATGATGGGCCGAAGTCTTGGCTGCCGGCGTATCTTGTTGGGCACCGCACATGGTGGGTGACATGAAGTTGTTCTTGGTGCAGTGTCCTAGCATATTGCTGGTACTATGGCCTTTAGGACCTATGATCGACCGTTGCGCTTGGCCGCTCGAACCGTGACCTAGGTTAGGTGGGATTACCCACTGAGTTTAA	k__Fungi;p__unidentified;c__unidentified;o__unidentified;f__unidentified;g__unidentified;s__unidentified	0.788525
3fd79e0fde61914ddca04028d7292f0b	CGAAATGCGATAAGTAGTGTGAATTGCAGAATTCAGTGAATCATCGAATCTTTGAACGCACATTGCGCCCCTTGGTATTCCATGGGGCATGCCTGTTCGAGCGTCATTTGTACCTTCAAGCTCTGCTTGGTGTTGGGTGTTTGTCTCTTGTAGACTCGCCTTAAAACAATTGGCAGCCGGCGTATTGATTTCGGAGCGCAGTACATCTCGCGCTTTGCACTCATAACGACGACGTCCAAAAGTACATTTTTACACTCTTGACCCCAGGTCAGGCGGGATTACCCGCTGAGTTTAA	k__Fungi;p__Ascomycota;c__Dothideomycetes;o__Pleosporales;f__Didymellaceae;g__Epicoccum	0.835566
4009c0f3f5b87d3be96396a613a4ca18	CAAAATGCGATACCTGGTGTGAATTGCAGAATCCCGTGAACCATCAAGTTTTTGAACGCAAGTTGCGCCTGAGGCCTTTTGGCCAAGGGCACGTCTGCCTGGGCGTCACGCCAAAAGACACTCCACACCAACTCTGGTATGGACGTGGTGTTTGGCCCCCCATACCACATGGTTATGATGGGCTTAAGTTGTGGCTATCGGCAGTGCCGATCAGAGCACAAGGTGGATGACACATGTTATTCTCGGTGTTATGATCCGGAGAACTCCCTGCTATGATATGGCCCTTATTCGACCCATGGTTTAGAGGGCATGCCACTCGGTCTGCGACCCCAGGTCAGTCGGGATTACCCGCTGAATTTAA	k__Fungi;p__unidentified;c__unidentified;o__unidentified;f__unidentified;g__unidentified;s__unidentified	0.899243
4083225f86f23e98461bcde7ad442dc0	CAAAATGCGATACCTGGTGTGAATTGCAGAATCCCGTGAACCATCAAGTTTTTGAACGCAAGTTGCGCCTGAGGCCTTTTGGCCAAGGGCACGTCTGCCTGGGCGTCACGCCAAAAGACACTCCACACCAACTCTGGTATGGACGTGGTGTTTGGCCCCCCATACCACATGGTTATGATGGGCTTAAGTTGTGGCTATCGGCAGTGTCGATCAGAGCACAAGGTGGATGACACATGTTATTCTCGGTGTTATGATCCGGAGAACTCCCTGCTATGATATGGCCCTTATTCGACCCATGGTTTAGAGTGCATGCCACTCGGTCTGCGACCCCAGGTCAGTCGGGATTACCCGCTGAATTTAA	k__Fungi;p__unidentified;c__unidentified;o__unidentified;f__unidentified;g__unidentified;s__unidentified	0.88623
40a65385e0ec5b04014fe1036a59205f	CAAAATGCGATACCTGGTGTGAATTGCAGAATCCCGCGAACCATCGAGTTTTTGAACGCAAGTTGCGCCCGAGGCCTTCTGGCTGAGGGCACGCCTGCCTGGGCGTCACGCCAAAAGACACTCCTAACCCATCATAGGGTGTGGACGTGGAGTTTGGCCTCTCGTGCCATGGTGCACGGTGGGCCGAAGTCTTGGCTGCCGGCGTAACTTGCTGGGCACCGCACATGGTGGGCGACATGAAGTTGTTCTCGGTGCAGTGTCCCAGCATGTAGCTGGTACTATGGCCTTGAGGACCCATCACCGACCGAAGCGCTTGGCCGCTCGGACCGCGACCCCAGGTCAGGCGGGATTACCCGCTGAGTTTAA	k__Fungi	1
40e6cfde55ac883aaad05cf5b7a23056	CGAAATGCGATAAGTAATGTGAATTGCAGAATTCAGTGAATCATCGAATCTTTGAACGCACATTGCGCCCGGCAGTAATCTGCCGGGCATGCCTGTCCGAGCGTCATTTCAACCCTCGAACCTCTGTTTCCTCAGGGAAGCTCAGGGTCGGTGTTGGGGCGCTACGGCGAGTCTTCGCGACCCCCGTAGGCCCTGAAATACAGTGGCGGTCCCGCCGCGGTTGCCTTCTGCGTAGTAAGTCTCTTTTGCAAGCTCGCATTGGGTCCCGGCGGAGGCCTGCCGTCAAACCACTATAACTCCAGATGGTTTGACCTCGGATCAGGTAGGGTTACCCGCTGAATTTAA	k__Fungi;p__Ascomycota;c__Sordariomycetes;o__Microascales;f__Microascaceae;g__Scedosporium;s__Scedosporium_dehoogii	0.714235
40eb2e471000733dc4cff3ad0eedc52d	CAAAATGCGATACCTGGTGTGAATTGCAGAATCCCGTGAACCATCGAGTTTTTGAACGCAAGTTGCACGTCTGCCTGGGCGTCACGAGAAAAGACACTCCCCCACCCTTCATGGAGCGGGATGTGGTGTTTGGCCTTCCGTGTCATGTGAATGGTTCGGTGGACTAAAGTGTAGGCTTCTAGCTATGGGGCTGGTCATAGCACTTGGTGGATGACAAATGTTGTTCTCGGAGTTGTGACATGTATTGCTTCTAGCGATAATATGGCTGTTATGACCCATGCATCGGAGCTTTGATTGCTTCAACCATGACCCCAGGTCAGTCGGGACTACCCGCTGAATTTAA	k__Fungi	1
410dd0af46fe4a4ac3049fbe1aee5a39	CAAAATGCGATACCTGGTGTGAATTGCAGAATCCCGTGAACCATCAAGTTTTTGAACGCAAGTTGCGCCTGAGGCCTTTTGGCCAAGGGCACGTCTGCCTGGGCGTCACGCCAAAAGACACTCCACACCAACTCTGGTATGGACGTGGTGTTTGGCCCCCCATACCACATGGTTATGATGGGCTTAAGTTGTGGCTATCGGCAGTGCCGATCAGAGCACAAGGTGGATGACACATGTTATTCTCGGTGTTATGATCCGGAGAACTCCCTGCTATGACATGGCCCTTATTTGACCCATGGTTTAGAGTGCATGCCACTCGGTCTGCGACCCCAGGTCAGTCGGGATTACCCGCTGAATTTAA	k__Fungi;p__unidentified;c__unidentified;o__unidentified;f__unidentified;g__unidentified;s__unidentified	0.877824
413470ad2ff92d2a5fabce2cab06471b	CAAAATGCGATACCTGGTGTGAATTGCAGAATCCTGTGAACCATCAAGTTTTTGAACGCAAGTTGCGCCTGAGGCCTTTTGGCCAAGGGCACGTCTGCCTGGGCGTCACGCCAAAAGACACTCCACACCAACTCTGGTATGGACGTGGTGTTTGGCCCCCCATACCACATGGTTATGATGGGCTCAAGTTGTGGCTATCGGCAGTGCTGATCAGAGCACAAGGTGGATGACACATGTTATTCTCGGTGTTATGATCTGGAGAACTCCCTGCTATGATATGGCCCTTATTTGACCCATGGTTTAGAGTGCATGCCGCTCGGCCTGTGACCCCAGGTCAGTCGGGATTACCCGCTGAATTTAA	k__Fungi;p__unidentified;c__unidentified;o__unidentified;f__unidentified;g__unidentified;s__unidentified	0.860699
4153b9098539474abd55247db7c23d3c	CAAAATGCGATACCTGGTGTGAATTGCAGAATCCCGTGAACCATCAAGTTTTTGAATGCAAGTTGCGCCTGAGGCCTTTTGGCCAAGGGCACGTCTGCCTGGGCGTCACGCCAAAAGGCACTCCACACCAACTCTGGTATGGACGTGGTGTTTGGCCCCCCATACGACATGGTTATGATGGGCTTAAGTTGTGGCTATCGGCAGTGCCGATCAGAGCACAAGGTGGATGACACATGTTATTCTCGGTGTTATGATCCGGAGAACTCCCTGCTATGATATGGCCCTTATTTGACCCACGGTTTAGAGTGCATGCCACTCGGTCTGCGACCCCAGGTCAGTCGGGATTACCCGCTGAATTTAA	k__Fungi;p__unidentified;c__unidentified;o__unidentified;f__unidentified;g__unidentified;s__unidentified	0.855909
4182fcfa10280fe3ef7824cee2813111	CAAAATGCGATACCTGGTGTGAATTGCAGAATCCCGTGAACCATCAAGTTTTTGAACGCAAGTTGCGCCTGAGGCCTTTTGGCCAAGGGCACGTCTGCCTGGGCGTCACGCCAAAAGACACTCCACACCAACTCTGGTATCGACGTGGTGTTTGGCCCCCCATACCACATGGTTATGATGGGCTTAAGTTGTGGCTATCGGCAGTGCCGATCAGAGCACAAGGTGGATGACACATGTTATTCTCGGTGTTATGATCCGGAGACCTCCCTGCTATGATATGGCCCTTATTTGACCCATGGTTTAGAGTGCATGCCACTCGGTCTGCGACCCCAGGTCAGTCGGGATTACCCGTTGAATTTAA	k__Fungi;p__unidentified;c__unidentified;o__unidentified;f__unidentified;g__unidentified;s__unidentified	0.901855
41958d1a32f8c5c6b0ae8a216aef0430	CGAAATGCGATAAGTAGTGTGAATTGCAGAATTCAGTGAATCATCGAATCTTTGAACGCACATTGCGCCCCTTGGTATTCCATGGGGCATGCCTGTTCGAGCGTCATTTGTACCCTCAAGCTTTGCTTGGTGTTGGGCGTTTGTCCCCCGTTTGACCGGGTGGACTCGCCTCAAAACAATTGGCAGCCAGTGTTTTTGGCGTTGAAGCGCAGCACAAGTCGCGCTTCTGACCCAGTACGCTTGCGTCCATAAGCCTATTTTATCACTTTTGACCTCGGATCAGGTAGGGATACCCGCTGAACTTAA	k__Fungi;p__Ascomycota;c__Dothideomycetes;o__Pleosporales	0.996713
41d51d0e724ac732a9b4c920973499d6	CAAAATGCGATACCTGGTGTGAATTGCAGAATCCCGTGAACCATCAAGTTTTTGAACGCAAGTTGCGCCTGAGGCCTTTTGGCCAAGGGCACGTCTGCCTGGGCGTCACGCCAAAAGACACTCCACACCAACTCTGGTATGGACGTGGTCTTTGGCCCCCCATACCACATGGTTATGATGGGCTTAAGTTGTGGCTATCGGCAGTGCGGATCAGAGCACAAGGTGGATGACACATGTTATTCTCGGTGTTATGATCCGGAGAACTCCCTGCTATGATATGGCCCTTATTTGACCCATGGTTTAGAGTGCATGCCACTCGGTCTGCGACCCCAGGTCAGTCGGGATTACCCGCTGAATTTAA	k__Fungi;p__unidentified;c__unidentified;o__unidentified;f__unidentified;g__unidentified;s__unidentified	0.865099
4222cd1643e97d9074ab41941428dfc3	CAAAATGCGATACCTGGTGTGAATTGCAGAATCCCGTGAACCATCGAGTTTTTGAACGCAAGTTGCGCCCGAGGCCTTCTGGCTGAGGGCACGCCTGCCTGGGCGTCACGCCAAAAGACACTCCCAACCCATCTGTGGGGAAGGACGTGGTGTTTGGCTCCCCATGCTGCAAGGCACGGTGGGCCGAAGTAGGGGCTGCCGGCATAACTTGCTAAGCACCGCACGTGGTGGGCGACATCTAGTTGTTCTCGGTGCAGTGTCTCGGCTAGTAGCTGGCTTGTTGGCCTTAAGGACCCATGACGACCGTAGCGCTTTGTCGCTCGGACCGCGACCCCAGGTCAGACGGGACTACCTGCTGAGTTTAA	k__Fungi;p__unidentified;c__unidentified;o__unidentified;f__unidentified;g__unidentified;s__unidentified	0.808424
426fb8d0e4008459adddc6ee647561c9	CAAAATGCGATACCTGGTGTGAATTGCAGAATCCCGTGAACCATCAAGTTTTTGAACGCAAGTTGCGCCTGAGGCCTTTTGGCCAAGGGCACGTCTGCCTGGGCGTCACGCCAAAAGACACTCCACACCAACTCTGGTATGGACGTGGTGTTTGGCCCCCCATACCACATGGTTATGATGGGCTTAAGTTGTGGCTATCGGCAGTGCCGATCAGAGCACAAGGTGGATGACACATGTTATTCTCGGTGTTATGATCCGGAGAACTCCCTGCTATGATATGGCCCTTATTTGACCCATGGTTTAGAGTGCATGCCACTCGGTCTGCGACCCCAGGTCAGTCGGGATTACCTGCTGAATTTAA	k__Fungi;p__unidentified;c__unidentified;o__unidentified;f__unidentified;g__unidentified;s__unidentified	0.911326
429d21fd87763dd762574b0c86f674a3	TAAAATGCGATACCTGGTGTGAATTGCAGAATCCCGTGAACCATCAAGCTTTTGAACGCAAGTTGCGCCTGAGGCCTTTTGGCCAAGGGCACGTTTGCCTGGGCGTCACGCCAAAAGACACTCCACACCAACTCTGGTATGGACGTGGTGTTTGGCCCCCCATACCACATGGTTATGATGGGCTTAAGTTGTGGCTATCAGCAGTGCCGATCAGAGCACAAGGTGGATGACACATGTTATTCTCGGTGTTATGATCCGGAGAACTCCCTGCTATGATATGGCCCTTATTTGACCCATGGTTTAGAGTGCATGCCACTCGGTCTGCGACCCCAGGTCAGTCGGGATTACCCGCTGAATTTAA	k__Fungi;p__unidentified;c__unidentified;o__unidentified;f__unidentified;g__unidentified;s__unidentified	0.892203
42d6042b0d2db0e032c9d2c393772bcd	CAAAATGCGATACCTGGTGTGAATTGCAGAATCCCGTGAACCATCAAGTTTTTGAACGCAAGTTGCGCCTGAGGCCTTTTGGCCAAGGGCACGTCTGCCTGGGCGTCACGCCAAAAGACACTCCACACCAACTCTGGTATGGACGTGGTGTTTGGCCCCCCATACCACATGGTTATGATGGGCTTAAGTTGTGGCTATCGGCAGTGCCGATCAGAGCACAAGGTGGATGACACATGTTATTCTCGGTGTTATGATCCGGGGAACTCCCTGCTATGATATGGCCCTTATTTGACCCATTGTTTAGAGTGCATGCCACTCGGTCTGCGACCCCAGGTCAGTCGGGATTACCCGCTGAATTTAA	k__Fungi;p__unidentified;c__unidentified;o__unidentified;f__unidentified;g__unidentified;s__unidentified	0.897141
42eb7cd431daaa84a06a146b583d572d	CAAAATGCGATACCTGGTGTGAATTGCAGAATCCCGTGAACCATCAAGTTTTTGAACGCAAATTGCGCCTGAGGCCTTTTGGCCAAGGGCACGTCTGCCTGGGCGTCATGCCAAAAGACACTCCACACCAACTCTGGTATGGACGTGCTGTTTGGCCCCCCATACCACATGGTTATGATGGGCTTAAGTTGTGGCTATCGGCAGTGCCGATCAGAGCACAAGGTGGATGACACATGTTATTCTCGGTGTTATGATCCGGAGAACTCCCTGCTATGATATGGCCCTTATTTGACCCATGGTTTAGAGTGCATGCCACTCGGTCTGCGACCCCAGGTCAGTCGGGATTACCCGCTGAATTTAA	k__Fungi;p__unidentified;c__unidentified;o__unidentified;f__unidentified;g__unidentified;s__unidentified	0.858427
4331376ad75d55e1152ad7f453ed458f	CGAAATGCGATAAGTAGTGTGAATTGCAGAATTCAGTGAATCATCGAATCTTTGAACGCACATTGCGCCTTCTGGTATTCCGGGAGGCATGCCTGTTCGAGCGTCATCAAAAACCTCAATCAGCAATTTATTGTCGATTGGTCTTGCATTGGAGGCGCAAGCTTCCTGTGCGAAATTCAATGGCGATGTGCCACGCAGCCAAAGCGTAGTAAATTACTCTCGTAATGGTGAAGTGGAAGCATCCGCCGAAACCCCCCATATCTAAGTTTTTGACCTCGGATCAGGTAGGGATACCCGCTGAACTTAA	k__Fungi;p__Ascomycota;c__Pezizomycetes;o__Pezizales	0.921344
4349f9f68b73682a4e45d016c0a60229	CGAAATGCGATAAGTAATGTGAATTGCAGAATTTAGTGAATCATCGAATCTTTGAACGCACATTGCACCTCTTGGTAATCCTTGAGGTATACTTGTTCGAGCGCCGTTTATGTTCTAAGACTTTGTCTTGTGTTGATGTTTATTCTGTTTAAAGAATTCATCTAAACATATTGGCACCTATTTTTTATGGTCTAAACCGCAGCAAAATGCGTTTTAAAGATTAAAAAAATTGATAGCCTGTTTTTATTTATTTTATTCAAAAACATGGCCTCGGATCAAGTAGGGATACCCGCTGAACTTAA	k__Fungi	1
4350ce2e81b9d34ebd98739a92ff7a7d	CGAAATGCGATACGTAGTGTGAATTGCAGAATTCAGTGAATCATCGAATCTTTGAACGCACATTGCGCCCTTTGGTATTCCAAAGGGCATGCCTGTTCGAGCGTCATTTGTACCCTCAAGCTTTGCTTGGTGTTGGGCGTTGTTTGTCTTTGGTCCGCCCAAAGACTCGCCTTAAAACAATTGGCAGCCGGCCTACTGGTTTCGCAGCGCAGCACATTTTTGCGCTTGCAATCAGCAAAAGAGGTTGGTCATCCATCAAGACTACATTTATACGTTTGACCTCGGATCAGGTAGGGATACCCGCTGAACTTAA	k__Fungi;p__Ascomycota;c__Dothideomycetes;o__Pleosporales;f__Pleosporaceae;g__Curvularia;s__Curvularia_americana	0.920415
43518a7bc83f33c4cd5952704d82e0a4	CGAAATGCGATAAGTAGTGTGAATTGCAGAATTCAGTGAATCATCGAATCTTTGAACGCACATTGCGCCCCTTGGTATTCCATGGGGCATGCCTGTTCGAGCGTCATTTGTACCTTCAAGCTCTGCTTGGTGTTGGGTGTTTGTCTCCTGTAGACTCGCCTTAAAACAATTGGCAGCCGGCGTATTGATTTCGGAGCGCAGTACATCTCGCGCTTTGCACTCATAACGACGACGTCCAAAAGTACATTTTTACACTCTTGACCCCAGGTCAGGCGGGATTACCCGCTGAGTTTAA	k__Fungi;p__Ascomycota;c__Dothideomycetes;o__Pleosporales;f__Didymellaceae;g__Epicoccum	0.860653
4353ff5e24fe8943a4ab9085dd7f032b	CAAAATGCGATACCTGGTGTGAATTGCAGAATCCCGTGAACCATCAAGTTTTTGAACGCAAGTTGCGCCTGAGGCCTTTTGGCCAAGGGCACGTCTGCCTGGGCGTCACGCCAAAAGACACTCCACACCAACTCTGGTATGGACGTGGTGTTTGGCCCCCCATACCACATGGTTATGATGGGCTTAAGTTGTGGCTATCGGCAGTGCCGATCAGAGCACAAGGTGGATGACACATGTTATTCTCGGTGTTATGATCCGGAGAACTCCCTGCTATGATATGGCCCTTATTCGACCCATGGGTTAGAGTGCATGCCACTCGGTCTGCGACCCCAGGTCAGTCGGGATTACCCGCTGAATTTAA	k__Fungi;p__unidentified;c__unidentified;o__unidentified;f__unidentified;g__unidentified;s__unidentified	0.900634
437c8fd6187c03882d394f93919b95a0	CAAAATGCGATACCTGGTGTGAATTGCAGAATCCCGCGAACCATCGAGTTTTTGAACGCAAGTTGCGCCCGAGGCCTTCTGGCTGAGGGCACGCCTGCCTGGGCGTCACGCCAAAAGACACTCCCAACCCATCTGTGGGGAAGGACGTGGTGTTTGGCTCCCCATGCTGCAAGGCACGGTGGGCCGAAGTAGGGGCTGCCGGCATAACTTGCCAAGCACCGCACGTGGTGGGCGACATCTAGTTGTTCTCGGTGCAGTGTCTCGGCTAGTAGCTGGCTTGTTGGCCTTAAGGACCCATGACGACCGTAGCACTTTGTCGCTCGGACCGCGACCCCAGGTCAGACGGGACTACCCGCTGAGTTTAA	k__Fungi;p__unidentified;c__unidentified;o__unidentified;f__unidentified;g__unidentified;s__unidentified	0.730622
444753753e581a25bc688962db6f755b	CAAAATGCGATACCTGGTGTGAATTGCAGAATCCCGTGAACCATCAAGTTTTTGAACGCAAGTTGCGCCTGAGGCCTTTTGGCCAAGGGCACGTCTGCCTGGGCGTCACGCCAAAAGACACTCCACACAAACTCTGGTATGGACGTGGTGTTTGGCCCCCCATACCACATGGTTATGATGGGCTTAAGTTATGGCTATCGGCAGTGCCGATTAGAGCACAAGGTGGATGACACATGTTATTCTCGGTGTTATGATCCGGAGAACTCCTTGCTATGATATGGCCCTTATTCGACCCATGGTTTAGAGTGCATGCCACTCGGTCTGCGACCCCAGGTCAGTCGGGATTACCCGCTGAATTTAA	k__Fungi;p__unidentified;c__unidentified;o__unidentified;f__unidentified;g__unidentified;s__unidentified	0.902038
444860a68527cf409b286ffb336c5dc3	CAAAATGCGATACCTGGTGTGAATTGCAGAATCCCGCGAACCATCGAGTTTTTGAACGCAAGTTGCGCCCGAGGCCTTTTGGCTGAGGGCACGCCTGCCTGGGTGTCACGCCAAAAGACACTCCCAACCCATCATAGGACGGGGACGTGGAGTTTGGCCTCTCGTGCTGTTGTGCACGGTGGGCCGAAGTCTTGGCTGCCGGCGTATCTTGCTGGGCACCGCACATGGTGGGCGACATGAAGTTGCTGTCAGTGCAGCGTCCCAGCATGTAGTTGGTACTATGGCCTTTAGGACCCATCTTCGACCGCAGCGCTTGTACGCTCGGACCGCGACCCTAGGTCAGGCGGGATTACCCGCTGAGTTTAA	k__Fungi;p__unidentified;c__unidentified;o__unidentified;f__unidentified;g__unidentified;s__unidentified	0.811325
445e8398da9d973c4e084697ea33fabc	CAAAATGTGATACCTGGTGTGAATTGCAGAATCCTGCGAACCATCGAGTTTTTGAACGCAAGTTGCGCCCGAGGCCTTCTGGCTGAGGGCACGCCTGCCTGGGCGTGACGCCAAAAGACACTACCATCCCATCATAGGGTGTGGACGTGGAGTTTGGCCTCTCGTGCCATGGTGCACAGTGGGCTGAAGTCTTGGCTGTCGGCGTAACGTGCTGGGCACCGCACATGGTGGGCGACATGAAGTTGTTCTCGGTGCAGTGTCCCAGCTTGTAGCTGGTACTATGGCCTTGAGGACCCATCACCGACCGTAGCGCTTGGCCGCTTGGACCGCGACCCCAGGTCAGGCGGGATTACCCGCTGAGTTTAA	k__Fungi;p__unidentified;c__unidentified;o__unidentified;f__unidentified;g__unidentified;s__unidentified	0.821854
446c7cc49184bbff917f7d992adcc13c	CAAAATGCGATACCTGGTGTGAATTGCAGAATCCCGTGAACCATCAAGTTTTTGAACGCAAGTTGCGCCTGAGGCCTTTTGGCCAAGGGCACGTCTGCCTGGGCGTCACGCCAAAAGACACTCCACACCAACTCTGGTATGGACGTGGTGTTTGGCCCCCCATACCACATGGTTATGATGGGCTTAAGTTGTGGCTATCGGCAGTGCCGATCAGAGCACAAGGTGGATGACACATGTTATTCTCGGTGTTATGATCCGGGGAACTCCCTGCTATGATATGGCCCTTATTTGAGCCATGGTTTAGAGTGCATGCCACTCGGTCTGCGACCCCAGGTCAGTCGGGATTACCCGCTGAATTTAA	k__Fungi;p__unidentified;c__unidentified;o__unidentified;f__unidentified;g__unidentified;s__unidentified	0.89511
446cb50ccd9954a298b56782f73aa052	CAAAATGCGATACCTGGTGTGAATTGCAGAATCCCGTGAACCATCAAGTTTTTGAATGCATGTTGCGCCTGAGGCCTTTTGGCCAAGGGCACGTCTGCCTGGGCGTCACGCCAAAAGACACTCCACACCAACTCTGGTATGGACGTGGTGTTTGGCCCCCCATACCACATGGTTATGATGGGCTTAAGTTGTGGCTATCGGCAGTGCCGATCAGAGCACAAGGTGGATGACACATGTTATTCTCGGTGTTATGATCCGGAGAACTCCCTGCTATGATATGGCCCTTATTTGACCCATGGTTTAGAGTGCATGCCACTCGGTCTGCGACCCCAGGTCAGTCGGGATTACCCGCTGAATTTAA	k__Fungi;p__unidentified;c__unidentified;o__unidentified;f__unidentified;g__unidentified;s__unidentified	0.842657
449989a887552f5272f8cdc64981ce7a	CGAAATGCGATAAGTAATGTGAATTGCAGAATTCAGTGAATCATCGAATCTTTGAACGCACATTGCGCCCGCCAGTATTCTGGCGGGCATGCCTGTCCGAGCGTCATTTCAACCCTCAGAGCCCACCGCTTGCGGTGCGGCGCTGGTGTTGGGGATCGGCCCGCCTCCGCGCGGCGCCGTCCCCCAAATACAGTGGCGGTCTCGCTGCAGCCTCCCCTGCGTAGTAGCAACACTCGCATGCGGAGCGCGGCGCGGCCACGCCGTAAAACCCCCGACTTTCTGAACGTTGACCTCGGATCAGGTAGGAATACCCGCTGAACTTAA	k__Fungi;p__Ascomycota;c__Sordariomycetes;o__Hypocreales;f__Stachybotryaceae;g__Alfaria;s__Alfaria_caricicola	0.912067
44a79626e13f0f88a5e1a5237bee5efd	CGAAATGCGATAAGTAATGTGAATTGCAGAATTCAGTGAATCATCGAATCTTTGAACGCACATTGCGCCCGCCAGTATTCTGGCGGGCATGCCTGTTCGAGCGTCATTTCAACCATCAAGCCCCCGGCTTGTGTTGGGGACCTGCGGCTGCCGCAGGCCCTGAAAACCAGTGGCGGGCTCGCTAGTCACTCCGAGCGTAGTAGTTACATCTCGCTCAGGGCGTGCTGCGGGTTCCGGCCGTTAAAAGCCTTATTTACCCAAGGTTGACCTCGGATCAGGTAGGAAGACCCGCTGAACTTAA	k__Fungi;p__Ascomycota;c__Sordariomycetes;o__Sordariales;f__Chaetomiaceae;g__Chaetomium	0.728184
44c5530f7c7ab19b1d5a63e0dca52d90	CAAAATGCGATACCTGGTGTGAATTGCAGAATCCCGTGAACCATCAAGTTTTTGAACGCAAGTTGCGCCTGAGGCCTTTTGGCCAAGGGCACGTCTGCCTGGGCGTCACGCCAAAAGACACTCCACACCAACTCTGGTATGGACGTGGTGTTTGGCCCCCCATACCACATAGTTATGATGGGCTTAAGTTGTGGCTATCGGCAGTGCCGATCAGAGCACAAGGTGGATGAGACATGTTATTCTCGGTGTTATGATCCGGAGAACTCCCTGCTATGATATGGCCCTTATTTGACCCATGGTTTAGAGTGCATGCCACTCGGTCTGCGACCCCAGGTCAGTCGGGATTACCCGCTGAATTTAA	k__Fungi;p__unidentified;c__unidentified;o__unidentified;f__unidentified;g__unidentified;s__unidentified	0.883706
44ef6bbf50fc1d7cdf007107673d532b	CAAAATGCGATACCTGGTGTGAATTGCAGAATCCCGTGAACCATCAAGTTTTTGAACGCAAGTTGCGCCTGCGGCCTTTTAGCCAAGGGCACGTCTGCCTGGGCGTCACACCAAAAGACACTCCACACCAACTCTGGTATGGACGTGGTGTTTGGCCCCCCATACCACATGGTTATGATGGGCTTAAGTCGTGGCTATCGGCAGTGCCGATCAGAGCACAAGGTGGATGACACATGTTATTCTCGGTGTTATGATCCGGAGAACTCCCTGCTATGATATGGCCCTTATTTGACCCAAGGTTTAGAGTGCATGCCACTCGGTCTGCGACCCCAGGTCAGTCGGGATTACCCGCTGAATTTAA	k__Fungi;p__unidentified;c__unidentified;o__unidentified;f__unidentified;g__unidentified;s__unidentified	0.894732
45027bd107edec4825705551dd166d37	CAAAATGCGATACCTGGTGTGAATTGCAGAATCCCGTGAACCATCAAGTTTTTGAACGCAAGTTGCGCCTGAGGCCTTTTGGCCAAGGGCACGTCTGCCTGGGCGTCACACCAAAAGACACTCCACACCAACTCCGGTATGGACGTGGTGTTTGGCCCCCCATACCACATGGTTATGATGGGCTTAAGTTGTGGCTATCGGCAGTGCCGATCAGAGCACAAGGTGGATGACACATGTTATTCTCGGTGTTATGATCCGGAGAACTCCCTGCTATGATATGGCCCTTATTTGACCCATGGTTTAGAGTGCATGCCACTCGGTCTGCGACCCCAGGTCAGTCGGGATTACCCGCTGAATTTAA	k__Fungi;p__unidentified;c__unidentified;o__unidentified;f__unidentified;g__unidentified;s__unidentified	0.850084
453fd3448ca92229b31881ea5cf65086	CGAAATGCGATACTTGGTGTGAATTGCAGAATCCCGTGAACCATCGAGTCTTTGAACGCAAGTTGCGCCCCAAGCCTTCTGGCCGAGGGCACGTCTGCCTGGGTGTCACAAATCGTCGTCCCCCAATCCTCTCGAGGATATCGGACGGAAGCTGGTCTCCCGTGTGTTACCGCACGCGGTTGGCCAAAATCCGAGCTAAGGATGCCAGGAGCGTCTTGACATGCGGTGGTGAATTCAATTCTCGTCAAATCGTCAGTCGTTTCGGTCCGAAAGCTCTTGATGACCCAAAGTCCTCAACGCGACCCCAGGTCAGGCGGGATCACCCGCTGAGTTTAA	k__Fungi;p__unidentified;c__unidentified;o__unidentified;f__unidentified;g__unidentified;s__unidentified	0.750012
4549982e33b5f14756edbe8eb02a0f65	CAAAATGCGATACCTGGTGTGAATTGCAGAATCCCGTGAACCATCACGTTTTTTAACGCAAGTTGCGCCTGAGGCCTTTTGGCCAAGGGCACGTCTGCCTGGGCGTCACGCCAAAAGACACTCCACACCAACTCTGGTATGGACGTGGTGTTTGGCCCCCCATACCACATGGTTATGATGGGCTTAAGTTGTGGCTATCGGCAGTGGCGATCAGAGCACAAGGTGGATGACACATGTTATTCTCGGTGTTATGATCCGGAGAACTCCCTGCTATGATATGGCCCTTATTTGACCTATGGTTTAGAGTGCATGCCACTCGGTCTGCGACCCCAGGTCAGTCGGGATTACCCGCTGAATTTAA	k__Fungi;p__unidentified;c__unidentified;o__unidentified;f__unidentified;g__unidentified;s__unidentified	0.895905
455eebe48c4a64cbda86eb0bcc5c43bb	CAAAATGCAATACCTGGTGTGAATTGCAGAATCCCGTGAACCATCAAGTTTTTGAACGCAAGTTGCGCCTGAGGCCTTTTGGCCAAGGGCACGTCTGCCTGGGCGTCACGCCAAAAGACACTCCCCACCAACTCTGGTATGGACGTGGTGTTTGGCCCCCCATACCACATGGTTATGATGGGCTTAAGTTGTGGCTATCGGCAGTGCCGATCAGAGCACAAGGTGGATGACACATGTTATTCTCGGTGTTATGATCCGGAGAACTCCCTGGTATGATATGGCCCTTATTCGACCCATGGTTTAGAGTGCATGCCACTCGGTCTGCGACCCCAGGTCAGTCGGGATTACCCGCTGAATTTAA	k__Fungi;p__unidentified;c__unidentified;o__unidentified;f__unidentified;g__unidentified;s__unidentified	0.894167
45913669d9886db55d581d852769dd08	CAAAATGCGATACCTGGTGTGAATTGCAGAATCCCGTGAACCATCAAGTTTTTGAACGCAAGTTGCGCCTGAGGCCTTTTGGCCAAGGGCACGTCTGCCTGGGCGTCACGCCAAAAGACGCTCCACACCAACTCTGGTATGGACGTGGTGTTTGGCCCCCCATACCACATGGTTATGATGGGCTTAAGTTGTGGCTATCGGCAGTGCCGATCAGAGCACAAGGTGGATGACACATGTTATTCTCGGTGTTATGATCCGGAGAACTCCCTGCTATGATATGGCCCTTATTTGACCCATGGTTTAGAGTGCATGCCACTCGGTCTGCGACCCCAGGTCAGTCGGGATTACCCGCTGAATTTAA	k__Fungi;p__unidentified;c__unidentified;o__unidentified;f__unidentified;g__unidentified;s__unidentified	0.891798
45a5864d8eaf1e60458d1c25c4befd6c	CAAAATGCGATACCTGGTGTGAATTGCAGAATCCCGTGAACCATCAAGTTTTTGAACGCAAGTTGCGCCTGAGGCCTTTTGGCCAAGGGCACGTCTGCCTGGGCGTCACGCCAAAAGACACTCCACACCAACTCTGGTATGGACGTGGTGTTTGGCCCCCCATACCACATGGTTATGATGGGCTTAAGTTGTGGCTATCGGCAGTGCCGATCAGAGCACAAGGTGGATGACACATGTTATTTTCGGTGTTATGATCCGGAGAACTCCCTGCTATGATATGGCCCTTATTCGACCCATGGTTTAGAGTGCATGCCACTCGGTCTGCGACCCCAGGTCAGTCGGGATTACCCGCTGAATTTAA	k__Fungi;p__unidentified;c__unidentified;o__unidentified;f__unidentified;g__unidentified;s__unidentified	0.906135
461c201ba65e2d2882cb1379c340808a	CACAATGGGATACCTGGTGTGAATTGCAGAATCCCGCGAACCATCGAGTTTTTGAACGCAAGTTGCGCCCGAGGCCTTCTGGCTGAGGGCACGCCTGCCTGGGCGTCACGCCAAAAGACACTCCCAACCCATCCGTGGGGAAGGACGTGGTGTTTGGCTCCCCGTGCTGCAAGGCGCGGTGGGCCGAAGTAGGGGCTGCCGGCATAACTTGCCAAGCACCGCACGTGGTGGGCGACATCTAGTTGTTCTCGGTGTAGTGTCTCGGCTAGCAGCTGGCTTGTTGGCCTTAAGGACCCATGACGACCGTAGCACTTTGTCGCTCGGACCGCGACCCCAGGTCAGACGGGATTACCCGCTGAGTTTAA	k__Fungi	1
462d08315cd8e481153a8895272fcb63	CAAAATGCGATACCTGGTGTGAATTGTAGAATCCCGTGAACCATCAAGTTTTTGAACGCAAGTTGCGCCTGAGGCCTTTTGGCCAAGGGCACCTCTGTCTGGGCGTCACGCCAAAAGACACTCCACACCAACTCTGGTATGGACGTGGTGTTTGGCCCCCCATACCACATGGTTATGATGGGCTTAAGTTGTGGCTATCGGCAGTGCCGATCAGAGCACAAGGTGGATGACACATGTTATTCTCGGTGTTATGATCCGGAGAACTCCCTGCTATGATATGGCCCTTATTTGACCCATGGTTTAGAGTGCATGCCGCTTGGCCTGTGACCCCAGGTCAGTCGGGATTACCCGCTGAATTTAA	k__Fungi;p__unidentified;c__unidentified;o__unidentified;f__unidentified;g__unidentified;s__unidentified	0.862503
462e4c1b983affdcc783a3fa8dd0a45d	CGAAATGCGATACGTAGTGTGAATTGCAGACTCCAGTGAATCATCGAATATTTGAACGCACATTGCGCCCGCTGGTATTCCGGCGGGCATGCCTGTCTGAGCGTCAGTATAATCTCAAGCCTCTGCTTGGTATTGGAAGACGATCTGCTTTGCAGTTCGCTTCTTAAACTGATTGGCAAGTTTACAATAGCAGCAAGCGTAGTAGAAATACAATCAGCTTAGCTATATTGATAGGCTTTGCCAGAATCAAACTTTTGTGGTTTGACCTCAGATCAGGTAAGGATACCCCCTGAACTTAA	k__Fungi	1
46397ddc151382553dd46d02af6979aa	CGAAATGCGATAAGTAGTGTGAATTGCAGAATTCAGTGAATCATCGAATCTTTGAACGCACATTGCGCCCCTTGGTATTCCATGGGGCATGCCTGTTCGAGCGTCATTTGTACCTTCAAGCTCTGCTTGGTGTTGGGCGTTTTGTCTGCTTCCGTGTAGACTCGCCTCAAAGTAATTGGCAGCCAGTGTTCTTGGTAGTAAGCGCAGCACATTTTGCGTCTTAGTCTGTGAACTATGGCACCCACAAAGCCTCTTTCTCACTTTTGACCTCGGATCAGGTAGGGATACCCGCTGAACTTAA	k__Fungi;p__Ascomycota;c__Dothideomycetes;o__Pleosporales;f__Phaeosphaeriaceae;g__Neosulcatispora;s__Neosulcatispora_strelitziae	0.758028
465151e4c98fbf1b7e6f2a6dbf37bbfe	CAAAATGCGATACCTGGTGTGAATTGCAGAATCCCGTGAACCATCAAGTTTTTGAACGCAAGTTGCGCCTGAGGCGTTTTGGCCAAGGGCACGTCTGCCTGGGCGTCACGCCAAAAGACACTCCACACCAACTCTGGTATGGACGTGGTGTTTGGCCCCCCATACCACATGGTTATGATGGGCTTAAGTTGTGGCTATCGGCAGTGCTGATCAGAGCACAAGGTGGATGACACATGTTATTCTCGGTGTTATGATCCGGAGAACTCCCTGCTATGATATGGCCCTTATTTGACCCATGGTTTAGAGTGCATGCCACTCGGTCTGCGACCCCAGGTCAGTCGGGATTACCCGCTGAATTTAA	k__Fungi;p__unidentified;c__unidentified;o__unidentified;f__unidentified;g__unidentified;s__unidentified	0.871726
46627e685585afec38c47a265dd263df	CGAAATGCGATAAGTAATGTGAATTGCAGAATTCAGTGAATCATCGAATCTTTGAACGCACATTGCGCCCGGCAGTAATCTGCCGGGCATGCCTGTCCGAGCGTCATTTCAACCCTCGAGCCTAAGTTTTTCTAAACTAAAGGATCGGTGTTGGGGCGCTACAGCGGTCTTCGGATAGCTGTAGGCTCTGAAATACAGTGGCGGTCCCGTCGCGGCGTCTTCTGCGTAGTAAGCTTATAAAACTCGCATTAGGTCCCGGCGAAGGCCAGCCGTCAAACCCTCTAATTCTTTATGGTTTGACCTCGGATCAGGTAGGGTTACCCGCTGAACTTAA	k__Fungi;p__Ascomycota;c__Sordariomycetes;o__Microascales;f__Microascaceae;g__Petriella;s__Petriella_setifera	1
466a8222a0ecf3f96e59e374fa4c36e5	CAAAATGCGATACCTGGTGTGAATTGCAGAATCCCGTGCACCATCAAGTTTTTAAACGCAAGTTGCGCCTGAGGCCTTTTGGCCAAGGGCACGTCTGCCTGGGCGTCACGCCAAAAGACACTCCACACCAACTCTGGTATGGACGTGGTGTTTGGCCCCCCATACCACATGGTTATGATGGGCTTAAGTTGTGGCTATCGGCAGTGCCGATCAGAGCACAAGGTGGATGACACATGTTATTCTCGGTGTTATGATCCGGAGAACTCCCTGCTATGATATGGCCCTTATTTGACCCATGGTTTAGAGTGCATGCCACTCGGTCTGCGACCCCAGGTCAGTCGGGATTACCCGCTGAATTTAA	k__Fungi;p__unidentified;c__unidentified;o__unidentified;f__unidentified;g__unidentified;s__unidentified	0.867391
468e9ef0471f809cfb0e9fdeac4f38e8	CAAAATGCGATACCTGGTGTGAATTGCAAAATCCCGTGAACCATCAAGTTTCTGAACGCAAGTTGCGCCTGAGGCCTTTTGGCCAAGGGCACGTCTGCCTGGGCGTCACGCCAAAAGACACTCCACACCAACTCTGGTATGGACGTGGTGTTTGGCCCCCCATACCACATGGTTATGATGGGCTTAAGTTGGGTCTATCGGCAGTGCCGATCAGAGCACAAGGTGGATGACACATGTTATTCTCGGTGTTATGATCCGGGGAACTCCCTGCTATGATATGGCCCTTATTTGACCCATGGTTTAGAGTGCATGCCACTCGGTCTACGACCCCAGGTCAGTCGGGATTACCCGCTGAATTTAA	k__Fungi;p__unidentified;c__unidentified;o__unidentified;f__unidentified;g__unidentified;s__unidentified	0.883173
46bb506cd300f76f0f75d8a7f9a681b4	CGAAATGCGATAAGTAGTGTGAATTGCAGAATTCAGTGAATCATCGAATCTTTGAACGCACATTGCGCCCCTTGGTATTCCATGGGGCATGCCTGTTCGAGCGTCATTTGTACCTTCAAGCTCTGCTTGGTGTTGGGTGTTTGTCTCGCCTCTGCGTGTAGACTCGCCTTAAAACAATTGGCAGCCGGCGTATTGATTTCGGAGCGCAGTACATCTCGCGCTTTGCACTCATAACGACGACGTCCAAAAGTACATTTTTACACTCTTGACCTCGGATCAGGTAGGGATACCCGCTGAACTTAA	k__Fungi;p__Ascomycota;c__Dothideomycetes;o__Pleosporales;f__Didymellaceae;g__Epicoccum;s__Epicoccum_nigrum	0.847954
46bf655486f0e2f1b69bf15675f98051	CAAAATGCGATACCTGGTGTGAATTGCAGAATCCCGTGAACCATCAAGTTTTTGAACGCAAGTTGCGCCTGAGGCCTTTTGGCCAAGGGCACGTCTGCCTGGGCGTCACGCCAAAAGACACTCCACACCAACTCTGGTATGGACGTGGTGTTTGGCCCCCCATACCACATGGTTATGATGGGCTTAAGTTGTGGCTATCGGCAGTGCCGATCAGAGCACAAGGTGGATGACACATGTTATTCTCGGTGTTATGATCCGGAGAACTCCCTGCTATGATATGGCCCTTATTTGACCCATGGTTTAGAGTGCATGCCACTCGGTTTGCGACCCCAGGTCAGTCGGGCTTACCCGCTGAATTTAA	k__Fungi;p__unidentified;c__unidentified;o__unidentified;f__unidentified;g__unidentified;s__unidentified	0.886955
46cde40346583830b08eed4f5f7ab42a	CAATCCGCGATAATTAATATGAATTGCAGGTTTCTGTGAATCATCGAGACTTTGAACGCACTGCGCCCGGATTACTTCGGGCATATTCGGCTGAGTGACAACTTTCCAATGGCACTTCTTAAAACCGAGTGTCGGAATCGGCGGTTAAAATATTTTTATCCGCTAAGATTTTTTTCCAAGTCATTTTTTATGACTTAGAAAAATTTCAAAGAAAAGCCGCCAACCAAACGTGATTTATTCATGCGCGGTCGGTAACTTTTCGGAAGTAACCCCGATTTTCGGGACTTATTTTCAAATTGTCCTCAGCCGAGTAAGATTACCCGCTGAACTTAA	k__Fungi;p__unidentified;c__unidentified;o__unidentified;f__unidentified;g__unidentified;s__unidentified	0.719531
470e00137020fca93df1ebb79ba878e2	CAAAATGCGATACCTGGTGTGAATTGCAGAATCCCGTGAACCATCAAGTTTTTGAACGCAAGTTGCGCCTGAGGCCTTTTGGCCAAGGGCACGTCTGCCTGGGCGTCACGCCAAAAGACACTCCACACCAACTCTGGTATGGACGTGGTGTTTGGCCCCCCATACCACATGGTTATGATGGGCTTAAGTTGTGGCTATCGGCAGTGCCGATCAGAGCACAAGGTGGATGACACATGTTATTCTCGGTGTTATGATCCGGAGAAGTCCCTGCTATGATATGGCCCTTATTTGACCCATGGTTTAGAGTGCATGCCACTCGGTCTGCGACCCCAGGTCAGTCGGGATTACCCGCTGAATTTAA	k__Fungi;p__unidentified;c__unidentified;o__unidentified;f__unidentified;g__unidentified;s__unidentified	0.889944
4737abd1880bfea0f83ab72605ddbad2	CAAAATGCGATACCTGGTGTGAATTGCAGAATCCCGTGAACCATCAAGTTTTTGAACGCAAGTTGCGCCTGAGGCCTTTTGGCCAAGGGCACGTCTGCCTGGGCGTCACGCCAAAAGACACTCCACACCAACTCTGGTATGGACGTGGTGTTTGGCCCCCCATACCACATGGTTATGATGGGCTTAAGTTGTGGCTATCGGCAGTGCCGATCAGAGCACAAGGTGGATGACACATGTTATTCTCGGTGCTATGATCCGGAGAACTCCCTGCTATGATATGGCCCTTATTCGACCCATGGTTTAGAGTGCATGCCACTCGGTCTGCGACCCCAGGTCAGTCGGGATTACCCGCTGAATTTAA	k__Fungi;p__unidentified;c__unidentified;o__unidentified;f__unidentified;g__unidentified;s__unidentified	0.904532
47686676e5134bfefd57abf662cbc4f0	CAAAATGCGATACTTGGTGTGAATTGCAGAATCCCGTGAACCATCGAGTCTTTGAACGCAAGTTGCGCCCGATGCCATTAGGTTGAGGGCACGTCTGCCTGGGCGTCACACCAAAAGACACTCCACACCAACTCTGGTATGGACGTGGTGTTTGGCCCCCCATACCACATGGTTATGATGGGCTTAAGTTGTGGCTATCGGCAGTGCCGATTAGAGGACAAGGTGGATGACACATGTTATTCTCGGTGTTATGATCCGGAGAACTCCCTGCTATGATATGGCCCTTATTTGACCCAAGGTTTAGAGTGCATGCCACTCGGTCTGCGACCCCAGGTCAGTCGGGATTACCCGCTGAATTTAA	k__Fungi;p__unidentified;c__unidentified;o__unidentified;f__unidentified;g__unidentified;s__unidentified	0.79174
47bb2a1526db311984c3570533eba7a1	CAAAATGCGATACCTGGTGTGAATTGCAGAATCCCGCGAACCATCGAGTTTTTGAACGCAAGTTGCGCCCGAGGCCTTCTGGCTGAGGGCACGCCTGCCTGGGCGTCACGCCACAAGACACTCCCAACCCATCTGTGGGGAAGGACGTGGTGTTTGGCTCCCCATGCTGCAAGGCACGGTGGGCCGAAGTAGGGGCTGCCGGCATAACTTGCCAAGCACCGCACGTGGTGGGCGACATCTAGTTGTTCTCGGTGCAGTGTCTCGGCTAGTAGCTGGCTTGTTGGCCTTAAGGACCCATGACGATCGTAGCGCTTTGTCGCTCGGACCGCGACCCCAGGTCAGACGGGACTACCCGCTGAGTTTAA	k__Fungi;p__unidentified;c__unidentified;o__unidentified;f__unidentified;g__unidentified;s__unidentified	0.769178
482cd23a5aca7c42cd3f4ca99fe8caed	CGAAATGCGATAAGTAATGTGAATTGCAGAATTCAGTGAATCATCGAATCTTTGAACGCACATTGCGCCCGCCAGTATTCTGGCGGGCATGCCTGTTCGAGCGTCATTTCAACCCTCAAGCTCAGCTTGGTGTTGGGACTCGCGGTAACCCGCGTTCCCCAAATCGATTGGCGGTCACGTCGAGCTTCCATAGCGTAGTAATCATACACCTCGTTACTGGTAATCGTCGCGGCCACGCCGTTAAACCCCAACTTCTGAATGTTGACCTCGGATCAGGTAGGAATACCCGCTGAACTTAA	k__Fungi;p__Ascomycota;c__Sordariomycetes;o__Hypocreales;f__Nectriaceae;g__Fusarium	0.996847
4840b17ecf5ceba706d8295a4cfc05ca	CAAAATGCGATACCTGGTGTGAATTGCAGAATCCCGCGAACCATCGAGTTTTTGAACGCAAGTTGCGCCCGAGGCCTTCTGGCTGAGGGCACGCCTGCCTGGGCGTCACGCCAAAAGACACTCCTAACCCATCATAGGGTGTGGACGTGGAGTTTGGCCTCTCGTGCCATGGTGCACGGTGGGCCGAAGTCTTGGCTGCCGGCGTAACTTGCTGGGCACCGCACATGGTGGGCGACATGAAGTTGTTCTCGGTGCAGTGTCCCAGCATGTAGCTGGTACTATGGCCTTGAGGACCCATCACCGACCGGAGCGCTTGGCCGCTCGGACCGCGACCCCAGGTCAGGCGGGATTACCCGCTGAGTTTAA	k__Fungi	1
4897f4635ab64edd9d912177d83a8af2	CAAAATGCGATACCTGGTGTGAATTGCAGAATCCCGCGAACCATCGAGTTTTTGAACGCAAGTTGCGCCCGAGGCCTTCTGGCTGAGGGCACGCCTGCCTGGGCGTCACGCCAAAAGACACTCCCAACCCATCTGTGGGGAAGGACATGGTGTTTGGCTCCCCATGCTGCAAGGCACGGTGGGCCGAAGTAGGGGCTGCCGGCATAACTTGCCAAGCACCGCACGTGGTGGGCGACATCTAGTTGTTCTCGGTGCAGTGTCTCGGCTAGTAGCTGGCTTGTTGGCCTTAAGGACCCATGACGATCGTAGCGCTTTGTCGCTCGGACCGCGACCCCAGGTCAGACGGGACTACCCGCTGAGTTTAA	k__Fungi;p__unidentified;c__unidentified;o__unidentified;f__unidentified;g__unidentified;s__unidentified	0.779221
48d8605441f56933a95d58af4cc1f059	CAAAATGCGATACCTGGTGTGAATTGCAGAATCCCGTGAACCATCAAGTTATTGAACGCAAGTTGCGCCTTAGGCCTTTTGGCCAAGGGCACGTCTGCCTGTGCGTCACGCCAAAAGACACTCCACACGAACTCTGGTACGGACGTGGTGTTTGGCCCCCCATACCACATGGTTATGATGGGCTTAAGTTGTGGCTATCGGCAGTGCCGATCAGAGCACAAGGTGGATGACACATGTTTTTCTCGGTGTTATGATCCGGGGAACTCCCTGCTATGATATGGCCCTTATTTCACCCATGGTTTAGAGTGCATGCCACTCGGTCTGCGACCCCAGGTCAGTCGGGATTACCCGCTGAATTTAA	k__Fungi;p__unidentified;c__unidentified;o__unidentified;f__unidentified;g__unidentified;s__unidentified	0.895539
48dd1dca3a90836757c1c9dd5662d067	GCAAAAGGCATATGAAGAGTTCAATGCCCTGCGCGGGAAATTGCTGAAAGTAGAAAGCCTTAGCAACCCGCCCAGTCGCCAGTTTGAGTTTGACGAAATGCAGCAGAACCAGCTTAAGCTTGTTAGGGAGTTTGACGAATACAAACAAAAGCATTTAGACCTGCTGGAAGAAAACCGCCGCCTTTCGCGCCTGCTGGCCGATACCGAAGAAAAACTGCGCGAGTCGAACTTTCAAAGGCAGCAGTTACAAAAAAAGGTCAGCTTCCTCGAAGAACTTAACCGCGATCTGCAACAGATATCGGA	k__Fungi	1
48eec35b27a6b62f87af794d93392641	CATCGGCCACTGTGTGTGAGGTTGGCTGACTAGCAGTCATGACGTCCACTGATGGACTAATCCATACGGCATTACCATGAGCCACTGATAACTGAGCATTGGATATGTGGCTGACGGGTGTCCATCGACCCCAAGTTGTAGCCAGCAAGCCCATCCGTCCAGCTTATGCAGCCACGTGCTTTGACAGTTCGCCCCGATCCATACTTGCATTGATTCTTTTAGTGGTGCAACGCCGTCTATATAAACCATGGCACGGTAAAGGTTTCGCCA	k__Fungi	1
48f763b13ead119fcb2fcf3450dc9937	CAAAATGCGATACCTGGTGTGAATTGCAGAATCCCGTGAACCATCAAGTTTTTGAACGCAAGTTGCACCTGAGGCCTTTTGGCCAAGGGCACGTCTGCCTGGGCGTCACGCCAAAAGACACTCCACACCAACTCTGGTATGGACGTGGTGTTTGGCCCCCCATACCACATGGTTATGATGGGCTTAAGTTGTGGCTATCGGCAGTGCTGATCAGAGCACAAGGTGGATGACACATGTTATTCTCGGTGTTATGATCCGGAGAACTCCCTGCTATGATATGGCCCTTATTTGACCCATGGTTTAGAGTGCATGCCACTCGGTCTGCGACCCCAGGTCAGTCGGGATTACCCGCTGAATTTAA	k__Fungi;p__unidentified;c__unidentified;o__unidentified;f__unidentified;g__unidentified;s__unidentified	0.864713
492f6a16a0ec04b6eafd842f090f98f7	CAAAATGCGATACCTGGTGTGAATTGCAGAATCCCGTGAACCATCAAGTTTTTGAACGCAAGTTGCGCCTGAGGCCTTTTGGCCAAGGGCACGTCTGCCTGGGCGTCACGCCAAAAGACACTCCACACCAACTCTGGTATGGACGTGGTGTTTGGCCCCCCATACCACATGGTTATGATGGGCTTAAGTTGTGGCTATCGGCAGTGCCGATCAGAGCACAAGGTGGATGACACATGTCATTCTCGGTGTTATGATCCGGAGAACTCCCTGCTATGATATGGCCCTTATTTGACCCATGGTTTAGAGTGCATGCCACTCGGTCTGCGACCCCAGGTCAGTCGGGATTACCCGCTGAATTTAA	k__Fungi;p__unidentified;c__unidentified;o__unidentified;f__unidentified;g__unidentified;s__unidentified	0.886342
4964483ae70944e1195b1d5344cddc71	CGAAATGCGATAAGTAGTGTGAATTGCAGAATTCAGTGAATCATCGAATCTTTGAACGCACATTGCGCCCCTTGGTATTCCATGGGGCATGCCTGTTCGAGCGTCATTTGTACCCTCAAGCTTTGCTTGGTGTTGGGTGTTTGTCCCCCGTGTACCGGGTGGACTCGCCTCAAAACAATTGGCAGCCAGTGTTTTTGGCGTTGAAGCGCAGCACAAGTCGCGCTTCTGACCCAGTACACTTGCGTCCATAAGCCTATTTCTCACTTTTGACCTCGGATCAGGTAGGGATACCCGCTGAACTTAA	k__Fungi;p__Ascomycota;c__Dothideomycetes;o__Pleosporales	0.998515
49a33ea68462703664b7698ffc7e6a58	CAAAATGCGATACCTGGTGTGAATTGCAGAATCCCGCGAAGCATCGAGTTTTTGAACCCAAGTTGCGCCCGAGGCCTTTTGGCTGAGGGCACGCCTGCCTGGGCGTCATGCCAAAAGACACTCCTAACCCATCATAGGGTGTGGACGTGGAATTTGGCCTCTCGTGCCATGGTGCACGGTGGGCCCAAGTCTTGACTGCCGGTGTAACTTGCTGGGCACCGCACATGGTGGGCAACATGAAGTTGTTTTCGGTGCAGTGTCCCAGCATGTAGCTGGTACTATGGCCTTGAGGACCCATCACCGACCGTAGCGCTTGGCCGCTCGGACCTCGACCCCATGTCAGGCCGGATTACCCGCTGAGTTTAA	k__Fungi	1
49accff9a031f065355efd4b32e8d1b8	CAAAATGCGATACCTGGTGTGAATTGCAGAATCCCGCGAACCATCGAGTTTTTGAACGCAAGTTGCGCCCGAGGCCTTCTGGCTGAGGGCACGCCTGCCTGGGCGTCACGCCAAAAGACACTCCCAACCCATCTGTGGGGAAGGACGTGGTGTTTGGCTCCCCATGCTGCAAGGCACGGTGGGCCGAAGTAGGGGCTGCCGGCATAACTTGCCAAGCACCGCACGTGGTGGGCGACATCTAGTTGTTCTCGGTGCAGTGTCTCGGCTAGTAGCTGGCTTGTTGGCCTTAAGGACCCATGACGACCGTAGCGCTTTGTAGCTAGGACCGCGACCCCAGGTCAGACGGGACTACCCGCTGAGTTTAA	k__Fungi;p__unidentified;c__unidentified;o__unidentified;f__unidentified;g__unidentified;s__unidentified	0.734582
49b02a326e8133250a0327192f0995f8	CAAAATGCGATACCTGGTGTGAATTGTAGAATCCCGTGAACCATCAAGTTTTTGAACGCAAGTTGCGCCTGAGTCCTTTTGGCCAGGGCACATCTGCCTGGGCGTCACGCCAAAAGACACTCCACACCAACTCTGGTATGGACGTGGTGTTTGGCCCCCCATACCACATGGTTATGATGGGCTTAAGTTGTGGCTATCGGCAGTGCCGATCAGAGCACAAGGTGGATGACACATGTTATTCTCGGTGTTATGATCCGGAGAACTCCCTGCTATGATATGGCCCTTATTTGACCCATGGTTTAGAGTGCATGCCGCTCGGCCTGCGACCCCAGGTCAGTCGGGATTACCCGCTGAATTTAA	k__Fungi;p__unidentified;c__unidentified;o__unidentified;f__unidentified;g__unidentified;s__unidentified	0.841257
49b24a2a426648da8b49451e0fc52231	CAAAATGTGATACCTGGTGTGAATTGCAGAATCCCGCGAACCATCGAGTTTTTGAACGCAAGTTGCGCCCGAGGCCTTCTGACTGAGGGCACGCCTGCCTGGGCGTCACGCCAAAAGACACTCCCAACCCATCATAGGGCGGGGATGTGGAGTTTGGCCTCTCGTGCCGTTGTGCACGGTGGGCCGAAGTCTTGGCTGCCGGCGTATCTTGCTGGGCACCGCACATGGTGGGCGACATGAAGTTGTTCTCAGTGCAGCGTCCTAGCATGTAGCTGGTACTATGGCCTTGAGGACCCATCATCGACCGCAGCGCTTGTACGCTCGGACCGCGACCCCAGGTCAGGCGGGATTACCTGCTGAGTTTAA	k__Fungi;p__unidentified;c__unidentified;o__unidentified;f__unidentified;g__unidentified;s__unidentified	0.797214
49fd95f70928139dce650ca090557452	CAAAATGCGATACCTGGTGTGAATTGCAGAATCCCGCGAACCATCGAGTTTTTGAACGCAAGTTGCGCCCGAGGCCTTCTGGCTGAGGGCACGCCTGCCTGGGCGTCACGCCAAAAGACACTCCCAACCCATCTGTGGGGAAGGACGTGGTGTTTGGCTCCCCATGCTGCAAGGCACGGTGGGCCGAAGTAGGGGCTGCCGGCATAACTTGCCAAGCACCGCACGTGGTGGGCGACATCTAGTTGTTCTCGGTGCAGTGTCTCGGCTAGTAGCTGGCTTGTTGGCCTTAAGGACACATGACGACCGTAGCGCTTTGTCGCTCGGACCGCGACCCCAGGTCAGACGGGACTACCCGCTGAGTTTAA	k__Fungi;p__unidentified;c__unidentified;o__unidentified;f__unidentified;g__unidentified;s__unidentified	0.75966
4a167f8db944a1377aec98f4bb5659a1	TGCTTGAGTAAAACAGGCATAACTCTTTCATACGAAATCAGATTTTAGCGCATAAGTACTTGTTGGAAAGATAATTTCAGAGTCAATACAACGGATCTATTGTTTGAGGTATGTACTGTTCGAAATTAATAAGATATACCACGAGTAAGAAGGTGGCAGTAACAATAGTGATGTCTACTTAAGGAAGATGATGGCAACAACAGTGAAGAAGGCTTGGACAGTGCTTCCATGAGAATTTTATGATCAAGTTCAGTTGTAAGGAGCTTCAAAGACATTGGC	k__Fungi	1
4a3ad36a9dd6e3e3fc0fd157eccd21ae	CAAAATGCGATACCTTTTTTTCCTTTCCTCCTCCCTTGCCCCATCAAGTTTTTGAACGCAAGTTGCGCCTGAGGCCTTTTGGCCAAGGGCACGTCTGCCTGGGCGTCACGCCAAAAGACACTCCACACCAACTCTGGTATGGACGTGGTGTTTGGCCCCCCATACCACATGGTTATGATGGGCTTAAGTTGTGGCTATCGGCAGTGCCGATCAGAGCACAAGGTGGATGACACATGTTATTCTCGGTGTTATGATCCGGAGAACTCCCTGCTATGATATGGCCCTTATTTAACCCATGGTTTAGAGTGCATGCCACTCGGTCTGCGACCCCAGGTCAGTCGGGATTACCCGCTGAATTTAA	k__Fungi;p__unidentified;c__unidentified;o__unidentified;f__unidentified;g__unidentified;s__unidentified	0.908489
4a46feb13dd56b38915c038ad213f6bc	CAAAATGCGATACCTGGTGTGAATTGCAGAATCCCGTGAACCATCAAGTTTTTGAACGCAAGTTGCGCCTGAGGCCTTTTGGCCAAGGGCACGTCTGCCTGGGCGTCACGCCAAAAGACACTCCACACCAACTCTGGTATGGACGTGGTGTTTGGCCCCCCATACCACATGGTTATGATGGGCTTAAGTTGTGGCTATCGGCAGTGCCGATCAGAGCACAAGGTGGATGACACATGTTATTCTCGGTATTATGATCCGGAGAACTCCCTGCTATGATATGGCCCTTATTTGACCCATGGTTTAGAGTGCATGCCACTCGGTCTGAGAAAAAAGGGAAGGAGGGAGGAAACGCTGAATTTAA	k__Fungi;p__unidentified;c__unidentified;o__unidentified;f__unidentified;g__unidentified;s__unidentified	0.913526
4a4bd21555dc7175a98911dbd9bfa419	CAAAATGCGATACCTGGTGTGAATTGCAGAATCCCGTGAACCATCAAGTTTTTGAACGCAAGTTGCGCCTGAGGCCTTTTGGCCAAGGGCACGTCTGCCTGGGCGTCACGCCGAAAGACACTCCACACCAACTCTGGTACGGACGTGGTGTTTGGCCCCCCATACCACATGGTTATGATGGGCTTAAGTTGTGGCTATCGGCAGTGCCGATCAGAGCACAAGGTGGATGACACATGTTATTCTCGGTGTTATGATCCGGAGAACTCCCTGCTATGATATGGCCCTTATTCGACCCATGGTTTAGAGTGCATGCCACTCGGTCTGCGACCCCAGGTCAGTCGGGATTACTCGCTGAATTTAA	k__Fungi;p__unidentified;c__unidentified;o__unidentified;f__unidentified;g__unidentified;s__unidentified	0.898463
4a839302b507c0b57786988959c86839	CGAAATGCGATAAGTAATGTGAATTGCAGAATTCAGTGAATCATCGAATCTTTGAACGCACCTTGCGCCTCTTGGTATTCCGAGAGGCATGCCTGTTTGAGTGTCATGAAATCTCAATCCCCTCGGGTTTTAGGACCCGGGTCGGACTTGGACATGGGCGTCTGCCGGTTAAACGGCTCGCCTCAAATGACTTAGTGGATCTCTCAGCATCCGTGACAGACGTAATAAGTTTCGTCTTGTCCCTTGCAGATGAGTCCGCTCACAACCTGCCATCGCGCACTTTTAGACTCTGACCTCAAATCAGGTAGGACTACCCGCTGAACTTAA	k__Fungi;p__Basidiomycota;c__Tremellomycetes;o__Tremellales;f__Tremellaceae;g__Cryptococcus;s__Cryptococcus_aspenensis	0.999999
4a9e1b476bbaa75efd5a770bc518bed1	CAAAATGCGATACCTGGTGTGAATTGCAGAATCCCGTGAACCATCAAGTTTTTGAACGCAAGTTGCGCCTGAGGCCTTTTGGCCAAGGGCACGTCTGCCTGGGCGTCACGCCAAAAGACACTCCACACCAACTCTGGTATGGACGTGGTGTTTGGCCCCCCATACCACATGGTTATGATGGGCTTAAGTTGTGGCTATCGGCAGTGCCGATCAGAGCACAAGGTGGATGACACATGTTATTCTCGGTGTTATGATCCGGAGAACTCCCTGCTTTGATATGGCCCTTATTTGACCCATGGTTTAGAGTGCATGCCACTCGGTCTGCGACCCCAGGTCAGTCGGGATTACCCGCTGAATTTAA	k__Fungi;p__unidentified;c__unidentified;o__unidentified;f__unidentified;g__unidentified;s__unidentified	0.884437
4af01ce40f8ebc3072a60173698fa221	CAAAATGCGATACCTGGTGTGAATTGCAGAATCCCGTGAACCATCAAGTTTTTGAACGCAAGTTGCGCCTGAGGCCTTTTGGCCAAGGGCACGTCTGCCTGGGCGTCACGCCAAAAGACACTCCACACCAACTCCGGTATGGACGTGGTGTTTGGCCCCCCATACCACATGGTTATGATGGGCTTAAGTTGTGGCTATCGGCAGTGCCGATCAGAGCACAAGGTGGATGACACATGTTATTCTCGGTGTTATGATCCGGAGAACTCCCTGCTATGATATGGCCCTTATTTGACCCATGGTTTAGAGTGCATGCCACTCGGTCTGCGACCCCAGGTCAGTCGGGATTACCCGCTGAATTTAA	k__Fungi;p__unidentified;c__unidentified;o__unidentified;f__unidentified;g__unidentified;s__unidentified	0.877783
4b073e080d2d6ebbca5a37657d7afd59	CGAAATGCGATAAGTAGTGTGAATTGCAGAATTCAGTGAATCATCGAATCTTTGAACGCACATTGCGCCCCTTGGTATTCCATGGGGCATGCCTGTTCGAGCGTCATTTGTACCCTCAAGCTTTGCTTGGTGTTGGGCGTTTTGTCTTTTTTATTAAGACTCGCCTCAAAGTAATTGGCAGCCAGTGTTTTGGTAGTAAGCGCAGCACATTTTGCGTCTTGGCCCTAAAACACTTGCGTCCATTAAGCTACTTTCTCACTTTTGACCTCGGATCAGGTAGGGATACCCGCTGAACTTAA	k__Fungi;p__Ascomycota;c__Dothideomycetes;o__Pleosporales;f__Phaeosphaeriaceae	0.990136
4b104e34e8b2293e0d77cdd3bf86f344	CAAAATGCGATACCTGGTGTGAATTGCAGAATCCCGTGAACCATCAAGTTTTTGAACGCAAGTTGCGCCTGAGGCCTTTTGGCCAAGGGCACGTCTGCCTGGGCGTCACGCCAAAAGACACTCCACACCAACTCTGGTATGGACGTGGTGTTTGGCCCCCCATACCACATGGTTATGATGGGCTTAAGTTGTGGCTATCGGCAGTGCCGATCAGAGCACAAGGTGGATGACACATGTTATTCTCGGTGTTATGATCCGGAGAACTCCCTGCTATGATATGGCCCTTATTCCACCCATGGTTTAGAGTGCATGCCACTCGGTCTGCGACCCCAGGTCAGTCGGGATTACCCGCTGAATTTAA	k__Fungi;p__unidentified;c__unidentified;o__unidentified;f__unidentified;g__unidentified;s__unidentified	0.889034
4b289df84803064cbee85b87d6715624	CAAAATGCGATACCTGGTGTGAATTGCAGAATCCCGTGAACCATCAAGTTTTTGAACGCAAGTTGCGCCTGCGGCCTTTTGGCCAAGGGCACGTCTGCCTGGGCGTCACGCCAAAAGACACTCCACACCAACTCTGGTACGGACGTGGTGTTTGGCCCCCCATACCACATGGTTATGATGGGCTTAAGTTGTGGCTATCGGCAGTGCCGATCAGAGCACAAGGTGGATGACACATGTTATTCTCGGTGTTATGATCCGGAGAACTCCCTGCTATGATATGGCCCTTATTTGACCCATGGTTTAGAGTCCATGCCACTCGGTCTGCGACCCTAGGTCAGTCGGGATTACCCGCTGAATTTAA	k__Fungi;p__unidentified;c__unidentified;o__unidentified;f__unidentified;g__unidentified;s__unidentified	0.881882
4b38ff317563566ecbe8948712710ae4	CAAAATGCAATACCTAGTGTGAATTGCAGAATCCCGCGAACCATCGAGTTTTTGAACCCAAGTTGCGCCCGAGGCCTTCTGGCTGAGGGCACGCCTGCCTGGGCGTCATGCCAAAAGACACTCCTAACCCATCATAGAGTGTGGACGTGGAGTTTGGCCTCTCGTGCCATGGTGCACGGTGGGCCCAAGTCTTGACTGCCGGTGTAACTTGCTGGGCACCGCACATGGTGGGCAACATGAAGTTGTTCTCAGTACAGTGTCCCAGCATGTAGCTGGTAGTATGGCCTTGAGGACCCATCACCGACCGTAGCGCTTGGCCGCTCGGACCGCGACCCTAGGTCAGGCTGAGTTTAA	k__Fungi	1
4b5d31c5f7a72ceab6bb3ba2d4cf73f5	CAAAATGCGATACCTGGTGTGAATTGCAGAATCCCGTGAACCATCAAGTTTTTGAACGCAAGTTGCGCCTGAGGCCTTTTGGCCAAGGGCACGTCTGCCTGGGCGTCACGCCAAAAGACACTCCACACCAACTCTGGTATGGACGTGGTGTTTGGCCCCCCATACCACATGGTTATGATGGGCTTAAGTTGTGGCTATCGGCAGTGCCGATCAGAGCACAAGGTGGATGACGCATGTTATTCTCGGTGTTATGATCCGGAGAACTCCCTGCTATGATATGGCCCTTATTTGACCCATGGTTTAGAGTGCATGCCACTCGGTCTGCGACCCCAGGTCAGTCGGGATTACCCGCTGAATTTAA	k__Fungi;p__unidentified;c__unidentified;o__unidentified;f__unidentified;g__unidentified;s__unidentified	0.880126
4b73863a05429356ac1c745975e26e08	GCGCAACATATCAACGAGCTATCCAAGTGTGCTTCAAAAGGCAACTCAACAAGAACGTGGAAGCCTATGTGGATGATGTCATTATCAAGACCAGAGATCCCGATACGCTCATCACCGATCTTGAAGAGACCTTTACCTCTCTGTGTGAGTATCAGTGGAAGCTCAACCCCAGCAAGTGCATCTTCGACGTACCATCAGGGGAACTACTCGGGTTCATCATCAGCCACCGTGGCATCGAAGCAAACCCCGAGAAGATCTCTGCCATCACCAACATGCGAGCTCCGTCCACCATCAAGGATGTCCAAAAGCTCACAGGATGCATGGCGGCCCCGAATCGATTCATATCAAGGCTTGGAGAACGGGGCCTCCCCTTCTTCAAACTACTCAAGCG	k__Fungi	1
4b803b13b7d0ebc6d6b8a04c54ca5311	CAAAATGCGATACCTGGTGTGAATTGCAGAATCCCGTGAACCATCAAGTTTTTGAACGCAAGTTGCGCCTGAGGCCTTTTGGCCAAGGGCACGTCTGCCTGGGCGTCACGCCAAAAGACACTCCACACCAACTCTGGTATGGACGTGGTGTTTGGCCCCCCATACAACATGGTTATGATGGGCTTAAGTTGTGGCTATCGGCAGTGCCGATCAGAGCACAAGGTGGATGACACATGTTATTCTCGGTGTTATGATCCGGAGAACTCCCTGCTATGATATGGCCCTTATTTGACCCATGGTTTAGAGTGCATGCCACTCGGTCTGCGACCCCAGGTCAGTCGGGATTACCCGCTGAATTTAA	k__Fungi;p__unidentified;c__unidentified;o__unidentified;f__unidentified;g__unidentified;s__unidentified	0.894197
4b8d942cc47a3f9d3ba263e9b42eb7a9	CAAAATGCGATACCTGGTGTGAATTGCAGAATCCCGTGAACCATCAAGTTTTTGAACGCACGTTGCGCCTGAGGCCTTTTGGCCAAGGGCACGTCTGCCTGGGCGTCACGCCAAAAGACACTCCACACCAACTCTGGTATGGACGTGGTGTTTGGCCCCCCATACCACATGGTTATGATGGGCTTAAGTTGTGGCTATCGGCAGTGCCGATCAGAGCACAAGGTGGATGACACATGTTATTCTCGGTGTTATGATCCGGAGAACTCCCTGCTATGATATGGCCCTTATTTGACCCATGGTTTAGAGTGCATGCCACTCGGTCTGCGACCCCAGGTCAGTCGGGATTACCCGCTGAATTTAA	k__Fungi;p__unidentified;c__unidentified;o__unidentified;f__unidentified;g__unidentified;s__unidentified	0.857942
4ba9e9a519ec78fe5ddbeab145f24c72	CAAAATGCGATACCTGGTGTGAATTGCAGAATCCCGTGAACCATCAAGTTTTTGAACGCAAGTTGCGCCTGAGCCCTTTTGGCCAAGGGCACGTCTGCCTGGGCGTCACGCCAAAAGACACTCCACACCAACTCTGGTATGGACGTGGTGTTTGGCCCCCCATACCACATGGTTATGACGGGCTTAAGTTGTGGCTATCGGTAGTGCCGATCAGAGCACAAGGTGGATGACACATGTTATTCTCGGTGTTATGATCCGGGGAACTCCCTGCTATGATATGGCCCTTATTTGACCCATGGTTTAGAGTGCATGCCACTCGGTCTGCGACCCCAGGTCAGTCGGGATTACCCGCTGAATTTAA	k__Fungi;p__unidentified;c__unidentified;o__unidentified;f__unidentified;g__unidentified;s__unidentified	0.896285
[truncated: 1,554 more rows]
